# Supplementary material for: Feedforward growth rate control mitigates gene activation burden
Source: Nat Commun. 2022 Nov 17;13:7054. doi: 10.1038/s41467-022-34647-1 (PMC9672102; doi:10.1038/s41467-022-34647-1)
Supplement: Supplementary file 5 — Supplementary Software [file 41467_2022_34647_MOESM5_ESM.zip]

Archive with 24 entries (23 files):
- Supplementary Software/
- __MACOSX/._Supplementary Software
- Supplementary Software/OD.xlsx
- __MACOSX/Supplementary Software/._OD.xlsx
- Supplementary Software/Mov_Avg.m
- __MACOSX/Supplementary Software/._Mov_Avg.m
- Supplementary Software/Read_OD.m
- __MACOSX/Supplementary Software/._Read_OD.m
- Supplementary Software/GFP.xlsx
- __MACOSX/Supplementary Software/._GFP.xlsx
- Supplementary Software/Process_OD_mu.asv
- Supplementary Software/fin_diff.m
- __MACOSX/Supplementary Software/._fin_diff.m
- Supplementary Software/errorbarxy.m
- __MACOSX/Supplementary Software/._errorbarxy.m
- Supplementary Software/RFP.xlsx
- __MACOSX/Supplementary Software/._RFP.xlsx
- Supplementary Software/linear_poly.m
- __MACOSX/Supplementary Software/._linear_poly.m
- Supplementary Software/README.txt
- __MACOSX/Supplementary Software/._README.txt
- Supplementary Software/output.mat
- Supplementary Software/Process_OD_mu.m
- __MACOSX/Supplementary Software/._Process_OD_mu.m
