# Supplementary material for: Feedforward growth rate control mitigates gene activation burden
Source: Nat Commun. 2022 Nov 17;13:7054. doi: 10.1038/s41467-022-34647-1 (PMC9672102; doi:10.1038/s41467-022-34647-1)
Supplement: Supplementary file 5 — Supplementary Software [file 41467_2022_34647_MOESM5_ESM.zip › Supplementary Software/OD.xlsx]

## Sheet: Sheet1
	1	2	3	4	5	6	7	8	9	10	11	12
A	0.093	0.099	0.101	0.094	0.094	0.101	0.09	0.094	0.091	0.095	0.092	0.097	Read 1:600 Read#1
B	0.092	0.096	0.097	0.093	0.095	0.101	0.09	0.095	0.093	0.095	0.093	0.097	Read 1:600 Read#1
C	0.092	0.097	0.097	0.094	0.095	0.101	0.089	0.095	0.095	0.094	0.092	0.096	Read 1:600 Read#1
D	0.092	0.097	0.097	0.093	0.092	0.104	0.089	0.095	0.091	0.095	0.091	0.094	Read 1:600 Read#1
E	0.094	0.097	0.097	0.092	0.094	0.101	0.091	0.095	0.091	0.094	0.093	0.095	Read 1:600 Read#1
F	0.092	0.098	0.098	0.094	0.094	0.102	0.09	0.097	0.09	0.095	0.092	0.095	Read 1:600 Read#1
G	0.092	0.098	0.097	0.096	0.094	0.102	0.09	0.095	0.092	0.096	0.093	0.096	Read 1:600 Read#1
H	0.092	0.097	0.101	0.093	0.095	0.103	0.089	0.094	0.093	0.094	0.092	0.096	Read 1:600 Read#1
	1	2	3	4	5	6	7	8	9	10	11	12
A	0.094	0.099	0.101	0.094	0.094	0.101	0.09	0.094	0.091	0.095	0.092	0.097	Read 1:600 Read#2
B	0.092	0.096	0.098	0.093	0.095	0.102	0.09	0.095	0.094	0.095	0.093	0.097	Read 1:600 Read#2
C	0.092	0.098	0.097	0.093	0.095	0.101	0.089	0.094	0.096	0.094	0.092	0.096	Read 1:600 Read#2
D	0.092	0.097	0.097	0.093	0.092	0.104	0.089	0.095	0.091	0.095	0.091	0.095	Read 1:600 Read#2
E	0.094	0.097	0.097	0.092	0.094	0.102	0.091	0.095	0.091	0.094	0.093	0.096	Read 1:600 Read#2
F	0.092	0.098	0.098	0.094	0.094	0.102	0.09	0.097	0.091	0.095	0.093	0.095	Read 1:600 Read#2
G	0.092	0.098	0.098	0.095	0.094	0.103	0.09	0.095	0.092	0.097	0.093	0.096	Read 1:600 Read#2
H	0.092	0.098	0.101	0.093	0.095	0.103	0.089	0.094	0.093	0.094	0.092	0.096	Read 1:600 Read#2
	1	2	3	4	5	6	7	8	9	10	11	12
A	0.094	0.1	0.101	0.094	0.094	0.102	0.091	0.095	0.092	0.096	0.092	0.099	Read 1:600 Read#3
B	0.093	0.097	0.098	0.094	0.095	0.102	0.09	0.096	0.094	0.096	0.093	0.097	Read 1:600 Read#3
C	0.092	0.098	0.098	0.097	0.095	0.101	0.089	0.095	0.096	0.095	0.093	0.098	Read 1:600 Read#3
D	0.093	0.098	0.098	0.094	0.093	0.104	0.09	0.096	0.091	0.096	0.091	0.095	Read 1:600 Read#3
E	0.094	0.098	0.098	0.092	0.094	0.103	0.092	0.096	0.092	0.095	0.093	0.096	Read 1:600 Read#3
F	0.093	0.099	0.098	0.095	0.095	0.103	0.09	0.098	0.091	0.096	0.093	0.096	Read 1:600 Read#3
G	0.092	0.099	0.098	0.096	0.095	0.103	0.091	0.095	0.093	0.097	0.093	0.096	Read 1:600 Read#3
H	0.092	0.098	0.101	0.093	0.095	0.104	0.089	0.095	0.093	0.095	0.093	0.096	Read 1:600 Read#3
	1	2	3	4	5	6	7	8	9	10	11	12
A	0.095	0.1	0.101	0.094	0.095	0.103	0.091	0.095	0.092	0.096	0.092	0.097	Read 1:600 Read#4
B	0.093	0.097	0.099	0.094	0.096	0.103	0.091	0.096	0.094	0.096	0.093	0.097	Read 1:600 Read#4
C	0.092	0.099	0.098	0.093	0.096	0.102	0.089	0.095	0.096	0.095	0.093	0.099	Read 1:600 Read#4
D	0.093	0.098	0.098	0.094	0.093	0.104	0.09	0.096	0.092	0.096	0.092	0.096	Read 1:600 Read#4
E	0.094	0.098	0.098	0.093	0.095	0.102	0.091	0.096	0.092	0.095	0.093	0.097	Read 1:600 Read#4
F	0.093	0.099	0.099	0.095	0.095	0.104	0.091	0.098	0.092	0.096	0.094	0.096	Read 1:600 Read#4
G	0.092	0.099	0.099	0.096	0.095	0.104	0.091	0.096	0.093	0.097	0.093	0.097	Read 1:600 Read#4
H	0.093	0.099	0.102	0.093	0.096	0.104	0.09	0.095	0.093	0.096	0.093	0.097	Read 1:600 Read#4
	1	2	3	4	5	6	7	8	9	10	11	12
A	0.095	0.1	0.102	0.094	0.095	0.104	0.091	0.096	0.092	0.097	0.092	0.098	Read 1:600 Read#5
B	0.094	0.098	0.099	0.095	0.096	0.104	0.091	0.097	0.094	0.097	0.094	0.098	Read 1:600 Read#5
C	0.093	0.099	0.099	0.093	0.096	0.103	0.09	0.096	0.096	0.096	0.094	0.1	Read 1:600 Read#5
D	0.093	0.099	0.099	0.094	0.094	0.105	0.09	0.096	0.092	0.097	0.093	0.096	Read 1:600 Read#5
E	0.095	0.099	0.099	0.093	0.095	0.103	0.092	0.096	0.092	0.096	0.093	0.097	Read 1:600 Read#5
F	0.094	0.1	0.099	0.095	0.096	0.104	0.091	0.098	0.092	0.097	0.094	0.097	Read 1:600 Read#5
G	0.093	0.1	0.099	0.096	0.096	0.105	0.091	0.096	0.094	0.098	0.094	0.097	Read 1:600 Read#5
H	0.093	0.1	0.102	0.094	0.096	0.105	0.09	0.095	0.094	0.096	0.094	0.098	Read 1:600 Read#5
	1	2	3	4	5	6	7	8	9	10	11	12
A	0.095	0.1	0.102	0.094	0.096	0.104	0.091	0.096	0.092	0.097	0.093	0.099	Read 1:600 Read#6
B	0.094	0.099	0.1	0.095	0.096	0.104	0.091	0.097	0.094	0.097	0.094	0.098	Read 1:600 Read#6
C	0.093	0.1	0.099	0.094	0.096	0.103	0.09	0.096	0.097	0.096	0.094	0.098	Read 1:600 Read#6
D	0.093	0.099	0.099	0.095	0.094	0.106	0.091	0.097	0.092	0.097	0.093	0.097	Read 1:600 Read#6
E	0.095	0.099	0.099	0.093	0.095	0.103	0.092	0.097	0.092	0.096	0.094	0.098	Read 1:600 Read#6
F	0.094	0.101	0.1	0.096	0.096	0.105	0.092	0.099	0.093	0.097	0.094	0.097	Read 1:600 Read#6
G	0.093	0.1	0.1	0.097	0.096	0.105	0.091	0.097	0.094	0.099	0.094	0.098	Read 1:600 Read#6
H	0.094	0.1	0.103	0.094	0.096	0.106	0.09	0.096	0.094	0.097	0.094	0.098	Read 1:600 Read#6
	1	2	3	4	5	6	7	8	9	10	11	12
A	0.096	0.102	0.103	0.095	0.096	0.105	0.092	0.097	0.093	0.098	0.093	0.101	Read 1:600 Read#7
B	0.094	0.099	0.1	0.095	0.097	0.105	0.092	0.098	0.095	0.098	0.095	0.099	Read 1:600 Read#7
C	0.094	0.1	0.1	0.094	0.097	0.104	0.09	0.096	0.097	0.097	0.095	0.098	Read 1:600 Read#7
D	0.094	0.1	0.1	0.095	0.095	0.106	0.091	0.097	0.093	0.098	0.094	0.097	Read 1:600 Read#7
E	0.096	0.1	0.1	0.094	0.096	0.105	0.093	0.097	0.093	0.097	0.094	0.098	Read 1:600 Read#7
F	0.095	0.101	0.1	0.096	0.097	0.106	0.092	0.099	0.093	0.098	0.095	0.098	Read 1:600 Read#7
G	0.094	0.101	0.101	0.097	0.097	0.106	0.092	0.097	0.095	0.099	0.095	0.098	Read 1:600 Read#7
H	0.094	0.101	0.104	0.095	0.097	0.106	0.091	0.097	0.094	0.098	0.095	0.099	Read 1:600 Read#7
	1	2	3	4	5	6	7	8	9	10	11	12
A	0.096	0.102	0.103	0.096	0.097	0.106	0.092	0.097	0.093	0.098	0.094	0.1	Read 1:600 Read#8
B	0.095	0.1	0.101	0.096	0.098	0.105	0.092	0.098	0.095	0.099	0.095	0.099	Read 1:600 Read#8
C	0.094	0.102	0.1	0.099	0.097	0.105	0.091	0.097	0.098	0.097	0.095	0.099	Read 1:600 Read#8
D	0.094	0.1	0.1	0.096	0.095	0.107	0.091	0.098	0.093	0.099	0.094	0.098	Read 1:600 Read#8
E	0.096	0.1	0.1	0.094	0.096	0.106	0.093	0.098	0.093	0.097	0.095	0.099	Read 1:600 Read#8
F	0.095	0.102	0.101	0.097	0.097	0.106	0.092	0.1	0.093	0.098	0.096	0.099	Read 1:600 Read#8
G	0.094	0.102	0.101	0.098	0.097	0.107	0.092	0.098	0.095	0.1	0.095	0.099	Read 1:600 Read#8
H	0.095	0.101	0.104	0.095	0.097	0.107	0.091	0.097	0.095	0.098	0.095	0.1	Read 1:600 Read#8
	1	2	3	4	5	6	7	8	9	10	11	12
A	0.097	0.103	0.103	0.096	0.097	0.107	0.092	0.098	0.094	0.099	0.095	0.1	Read 1:600 Read#9
B	0.095	0.1	0.101	0.096	0.098	0.106	0.092	0.099	0.096	0.099	0.096	0.1	Read 1:600 Read#9
C	0.094	0.102	0.101	0.095	0.098	0.105	0.091	0.097	0.098	0.098	0.096	0.1	Read 1:600 Read#9
D	0.095	0.101	0.101	0.096	0.096	0.108	0.092	0.098	0.094	0.099	0.095	0.099	Read 1:600 Read#9
E	0.096	0.101	0.101	0.095	0.097	0.106	0.093	0.099	0.094	0.098	0.095	0.1	Read 1:600 Read#9
F	0.095	0.102	0.102	0.097	0.098	0.107	0.093	0.1	0.094	0.099	0.096	0.099	Read 1:600 Read#9
G	0.095	0.102	0.102	0.098	0.098	0.108	0.093	0.099	0.095	0.101	0.096	0.1	Read 1:600 Read#9
H	0.095	0.102	0.105	0.096	0.098	0.108	0.092	0.098	0.095	0.099	0.096	0.1	Read 1:600 Read#9
	1	2	3	4	5	6	7	8	9	10	11	12
A	0.097	0.103	0.104	0.096	0.098	0.107	0.093	0.098	0.094	0.099	0.095	0.101	Read 1:600 Read#10
B	0.095	0.1	0.102	0.097	0.099	0.107	0.093	0.1	0.096	0.1	0.096	0.1	Read 1:600 Read#10
C	0.095	0.103	0.101	0.095	0.098	0.106	0.091	0.098	0.098	0.099	0.096	0.1	Read 1:600 Read#10
D	0.095	0.102	0.102	0.096	0.096	0.108	0.092	0.099	0.094	0.1	0.095	0.099	Read 1:600 Read#10
E	0.097	0.102	0.101	0.095	0.097	0.107	0.094	0.099	0.094	0.099	0.096	0.1	Read 1:600 Read#10
F	0.096	0.103	0.102	0.097	0.098	0.108	0.094	0.101	0.095	0.1	0.097	0.1	Read 1:600 Read#10
G	0.095	0.103	0.102	0.099	0.098	0.108	0.093	0.099	0.096	0.101	0.096	0.1	Read 1:600 Read#10
H	0.095	0.103	0.106	0.096	0.099	0.109	0.092	0.098	0.096	0.1	0.096	0.101	Read 1:600 Read#10
	1	2	3	4	5	6	7	8	9	10	11	12
A	0.098	0.104	0.105	0.097	0.098	0.108	0.093	0.099	0.094	0.1	0.095	0.101	Read 1:600 Read#11
B	0.096	0.101	0.102	0.097	0.099	0.107	0.093	0.1	0.097	0.101	0.097	0.101	Read 1:600 Read#11
C	0.095	0.103	0.102	0.096	0.099	0.107	0.092	0.099	0.099	0.1	0.097	0.101	Read 1:600 Read#11
D	0.096	0.102	0.102	0.097	0.097	0.109	0.093	0.1	0.095	0.101	0.096	0.1	Read 1:600 Read#11
E	0.098	0.102	0.102	0.096	0.098	0.108	0.094	0.1	0.095	0.1	0.097	0.101	Read 1:600 Read#11
F	0.097	0.104	0.103	0.098	0.099	0.109	0.094	0.102	0.095	0.101	0.097	0.101	Read 1:600 Read#11
G	0.096	0.103	0.103	0.099	0.099	0.109	0.094	0.1	0.096	0.102	0.097	0.102	Read 1:600 Read#11
H	0.096	0.103	0.107	0.097	0.099	0.11	0.092	0.099	0.097	0.1	0.097	0.102	Read 1:600 Read#11
	1	2	3	4	5	6	7	8	9	10	11	12
A	0.098	0.105	0.105	0.097	0.099	0.109	0.094	0.099	0.095	0.101	0.096	0.102	Read 1:600 Read#12
B	0.096	0.102	0.103	0.098	0.1	0.108	0.094	0.101	0.097	0.102	0.098	0.102	Read 1:600 Read#12
C	0.096	0.103	0.103	0.096	0.099	0.108	0.092	0.099	0.1	0.1	0.098	0.102	Read 1:600 Read#12
D	0.096	0.103	0.103	0.097	0.097	0.11	0.093	0.1	0.095	0.101	0.097	0.101	Read 1:600 Read#12
E	0.098	0.103	0.102	0.096	0.099	0.109	0.095	0.101	0.095	0.101	0.097	0.102	Read 1:600 Read#12
F	0.097	0.104	0.104	0.099	0.099	0.11	0.094	0.102	0.096	0.102	0.098	0.102	Read 1:600 Read#12
G	0.096	0.104	0.104	0.1	0.099	0.11	0.094	0.1	0.097	0.103	0.098	0.102	Read 1:600 Read#12
H	0.096	0.104	0.107	0.097	0.101	0.11	0.093	0.1	0.097	0.101	0.098	0.103	Read 1:600 Read#12
	1	2	3	4	5	6	7	8	9	10	11	12
A	0.099	0.105	0.106	0.098	0.099	0.11	0.094	0.1	0.095	0.101	0.096	0.104	Read 1:600 Read#13
B	0.097	0.103	0.104	0.098	0.101	0.109	0.095	0.101	0.098	0.102	0.098	0.103	Read 1:600 Read#13
C	0.096	0.104	0.104	0.097	0.1	0.109	0.093	0.1	0.1	0.101	0.099	0.103	Read 1:600 Read#13
D	0.096	0.104	0.103	0.098	0.098	0.111	0.094	0.101	0.096	0.102	0.098	0.102	Read 1:600 Read#13
E	0.098	0.104	0.103	0.097	0.099	0.11	0.095	0.101	0.096	0.102	0.098	0.103	Read 1:600 Read#13
F	0.097	0.105	0.104	0.099	0.1	0.111	0.095	0.103	0.096	0.103	0.099	0.103	Read 1:600 Read#13
G	0.097	0.105	0.104	0.1	0.1	0.111	0.095	0.101	0.099	0.105	0.098	0.103	Read 1:600 Read#13
H	0.097	0.105	0.108	0.098	0.101	0.112	0.093	0.101	0.098	0.102	0.098	0.104	Read 1:600 Read#13
	1	2	3	4	5	6	7	8	9	10	11	12
A	0.1	0.106	0.107	0.099	0.1	0.11	0.095	0.101	0.096	0.102	0.097	0.103	Read 1:600 Read#14
B	0.097	0.103	0.105	0.099	0.101	0.11	0.095	0.102	0.098	0.103	0.099	0.104	Read 1:600 Read#14
C	0.097	0.105	0.104	0.098	0.101	0.11	0.093	0.101	0.101	0.102	0.099	0.104	Read 1:600 Read#14
D	0.097	0.105	0.105	0.099	0.099	0.112	0.094	0.102	0.096	0.103	0.098	0.103	Read 1:600 Read#14
E	0.099	0.105	0.104	0.097	0.1	0.11	0.096	0.102	0.096	0.103	0.099	0.104	Read 1:600 Read#14
F	0.098	0.106	0.105	0.1	0.101	0.112	0.096	0.104	0.097	0.103	0.1	0.104	Read 1:600 Read#14
G	0.097	0.106	0.105	0.101	0.101	0.112	0.096	0.102	0.1	0.107	0.099	0.104	Read 1:600 Read#14
H	0.098	0.106	0.109	0.098	0.101	0.113	0.094	0.101	0.098	0.103	0.099	0.105	Read 1:600 Read#14
	1	2	3	4	5	6	7	8	9	10	11	12
A	0.1	0.106	0.107	0.099	0.101	0.111	0.095	0.102	0.096	0.103	0.098	0.104	Read 1:600 Read#15
B	0.098	0.104	0.105	0.099	0.102	0.111	0.095	0.103	0.099	0.104	0.1	0.105	Read 1:600 Read#15
C	0.097	0.106	0.105	0.098	0.101	0.11	0.094	0.101	0.101	0.103	0.1	0.105	Read 1:600 Read#15
D	0.098	0.105	0.105	0.099	0.099	0.113	0.095	0.103	0.097	0.104	0.099	0.104	Read 1:600 Read#15
E	0.1	0.105	0.105	0.098	0.101	0.111	0.096	0.103	0.097	0.104	0.1	0.105	Read 1:600 Read#15
F	0.099	0.107	0.106	0.1	0.101	0.113	0.096	0.105	0.097	0.104	0.101	0.105	Read 1:600 Read#15
G	0.098	0.107	0.106	0.101	0.101	0.113	0.096	0.103	0.1	0.108	0.1	0.105	Read 1:600 Read#15
H	0.098	0.107	0.109	0.099	0.102	0.114	0.095	0.102	0.099	0.104	0.1	0.106	Read 1:600 Read#15
	1	2	3	4	5	6	7	8	9	10	11	12
A	0.101	0.108	0.108	0.1	0.101	0.112	0.095	0.102	0.097	0.104	0.098	0.106	Read 1:600 Read#16
B	0.098	0.105	0.106	0.1	0.103	0.112	0.096	0.104	0.099	0.105	0.1	0.106	Read 1:600 Read#16
C	0.098	0.107	0.106	0.099	0.102	0.111	0.094	0.102	0.102	0.104	0.101	0.106	Read 1:600 Read#16
D	0.098	0.106	0.106	0.1	0.1	0.114	0.096	0.103	0.098	0.105	0.1	0.105	Read 1:600 Read#16
E	0.1	0.106	0.106	0.098	0.101	0.113	0.097	0.103	0.098	0.105	0.101	0.106	Read 1:600 Read#16
F	0.1	0.108	0.107	0.101	0.102	0.114	0.098	0.106	0.098	0.106	0.102	0.106	Read 1:600 Read#16
G	0.098	0.109	0.107	0.102	0.102	0.114	0.097	0.104	0.101	0.108	0.101	0.106	Read 1:600 Read#16
H	0.099	0.107	0.11	0.1	0.103	0.115	0.095	0.103	0.1	0.105	0.101	0.107	Read 1:600 Read#16
	1	2	3	4	5	6	7	8	9	10	11	12
A	0.101	0.109	0.109	0.1	0.102	0.113	0.096	0.103	0.097	0.104	0.099	0.106	Read 1:600 Read#17
B	0.099	0.105	0.107	0.1	0.103	0.112	0.096	0.105	0.1	0.106	0.101	0.106	Read 1:600 Read#17
C	0.098	0.107	0.106	0.103	0.102	0.112	0.095	0.103	0.102	0.105	0.101	0.106	Read 1:600 Read#17
D	0.099	0.107	0.107	0.1	0.1	0.114	0.096	0.104	0.098	0.106	0.101	0.106	Read 1:600 Read#17
E	0.101	0.107	0.106	0.099	0.102	0.113	0.098	0.104	0.098	0.106	0.102	0.107	Read 1:600 Read#17
F	0.1	0.108	0.107	0.101	0.103	0.115	0.098	0.107	0.099	0.107	0.102	0.107	Read 1:600 Read#17
G	0.099	0.109	0.107	0.103	0.102	0.115	0.098	0.104	0.101	0.109	0.102	0.107	Read 1:600 Read#17
H	0.099	0.108	0.111	0.1	0.103	0.116	0.096	0.103	0.1	0.106	0.102	0.109	Read 1:600 Read#17
	1	2	3	4	5	6	7	8	9	10	11	12
A	0.102	0.108	0.11	0.101	0.102	0.114	0.096	0.104	0.098	0.105	0.1	0.107	Read 1:600 Read#18
B	0.099	0.106	0.108	0.101	0.104	0.113	0.097	0.105	0.1	0.107	0.102	0.107	Read 1:600 Read#18
C	0.099	0.108	0.107	0.1	0.103	0.113	0.096	0.104	0.103	0.105	0.102	0.108	Read 1:600 Read#18
D	0.099	0.108	0.107	0.101	0.101	0.115	0.097	0.105	0.099	0.107	0.102	0.106	Read 1:600 Read#18
E	0.101	0.108	0.107	0.099	0.103	0.114	0.099	0.105	0.099	0.107	0.102	0.109	Read 1:600 Read#18
F	0.1	0.109	0.108	0.102	0.104	0.116	0.099	0.107	0.099	0.108	0.103	0.109	Read 1:600 Read#18
G	0.099	0.11	0.108	0.103	0.103	0.116	0.098	0.105	0.102	0.11	0.102	0.108	Read 1:600 Read#18
H	0.1	0.109	0.112	0.101	0.104	0.117	0.097	0.105	0.101	0.11	0.102	0.11	Read 1:600 Read#18
	1	2	3	4	5	6	7	8	9	10	11	12
A	0.102	0.11	0.11	0.101	0.103	0.115	0.097	0.105	0.098	0.106	0.1	0.107	Read 1:600 Read#19
B	0.1	0.107	0.108	0.102	0.105	0.114	0.098	0.106	0.101	0.108	0.103	0.108	Read 1:600 Read#19
C	0.1	0.109	0.108	0.1	0.104	0.114	0.096	0.105	0.103	0.107	0.103	0.108	Read 1:600 Read#19
D	0.1	0.109	0.108	0.102	0.102	0.116	0.097	0.106	0.099	0.108	0.103	0.107	Read 1:600 Read#19
E	0.102	0.109	0.108	0.1	0.103	0.114	0.099	0.106	0.1	0.108	0.103	0.11	Read 1:600 Read#19
F	0.101	0.11	0.109	0.102	0.104	0.117	0.099	0.108	0.1	0.109	0.104	0.109	Read 1:600 Read#19
G	0.1	0.111	0.109	0.104	0.104	0.117	0.099	0.106	0.103	0.112	0.104	0.109	Read 1:600 Read#19
H	0.104	0.11	0.113	0.102	0.105	0.118	0.098	0.105	0.102	0.111	0.103	0.111	Read 1:600 Read#19
	1	2	3	4	5	6	7	8	9	10	11	12
A	0.103	0.11	0.111	0.102	0.103	0.116	0.097	0.105	0.099	0.107	0.101	0.109	Read 1:600 Read#20
B	0.1	0.107	0.109	0.102	0.105	0.115	0.098	0.107	0.101	0.109	0.103	0.109	Read 1:600 Read#20
C	0.1	0.11	0.109	0.101	0.104	0.115	0.097	0.105	0.104	0.108	0.104	0.11	Read 1:600 Read#20
D	0.1	0.109	0.109	0.102	0.102	0.117	0.098	0.107	0.101	0.109	0.103	0.109	Read 1:600 Read#20
E	0.102	0.109	0.108	0.1	0.104	0.115	0.1	0.107	0.1	0.109	0.104	0.111	Read 1:600 Read#20
F	0.101	0.11	0.11	0.103	0.105	0.118	0.1	0.109	0.1	0.11	0.105	0.111	Read 1:600 Read#20
G	0.1	0.112	0.11	0.105	0.105	0.118	0.1	0.108	0.103	0.112	0.105	0.11	Read 1:600 Read#20
H	0.101	0.111	0.114	0.102	0.105	0.119	0.098	0.106	0.102	0.112	0.104	0.112	Read 1:600 Read#20
	1	2	3	4	5	6	7	8	9	10	11	12
A	0.104	0.111	0.112	0.103	0.104	0.117	0.098	0.106	0.1	0.108	0.102	0.11	Read 1:600 Read#21
B	0.101	0.108	0.11	0.103	0.106	0.116	0.099	0.108	0.102	0.11	0.105	0.11	Read 1:600 Read#21
C	0.101	0.11	0.11	0.102	0.105	0.116	0.098	0.106	0.105	0.109	0.105	0.111	Read 1:600 Read#21
D	0.101	0.11	0.11	0.103	0.103	0.118	0.099	0.108	0.101	0.11	0.105	0.11	Read 1:600 Read#21
E	0.103	0.11	0.109	0.101	0.105	0.117	0.101	0.108	0.101	0.11	0.105	0.112	Read 1:600 Read#21
F	0.102	0.112	0.11	0.104	0.106	0.119	0.101	0.11	0.102	0.111	0.106	0.112	Read 1:600 Read#21
G	0.101	0.113	0.111	0.106	0.106	0.119	0.1	0.109	0.105	0.114	0.105	0.112	Read 1:600 Read#21
H	0.102	0.112	0.115	0.103	0.107	0.12	0.099	0.107	0.103	0.114	0.105	0.113	Read 1:600 Read#21
	1	2	3	4	5	6	7	8	9	10	11	12
A	0.105	0.112	0.113	0.103	0.105	0.118	0.099	0.107	0.1	0.109	0.103	0.11	Read 1:600 Read#22
B	0.102	0.109	0.111	0.103	0.107	0.117	0.1	0.109	0.103	0.111	0.105	0.112	Read 1:600 Read#22
C	0.101	0.112	0.11	0.103	0.106	0.117	0.098	0.108	0.106	0.11	0.106	0.112	Read 1:600 Read#22
D	0.102	0.111	0.111	0.104	0.105	0.119	0.1	0.109	0.102	0.111	0.106	0.111	Read 1:600 Read#22
E	0.104	0.111	0.11	0.102	0.106	0.117	0.101	0.109	0.102	0.112	0.107	0.113	Read 1:600 Read#22
F	0.103	0.113	0.112	0.105	0.107	0.12	0.102	0.111	0.102	0.113	0.108	0.113	Read 1:600 Read#22
G	0.102	0.114	0.112	0.107	0.106	0.121	0.101	0.111	0.105	0.115	0.107	0.113	Read 1:600 Read#22
H	0.103	0.113	0.115	0.104	0.107	0.121	0.1	0.108	0.104	0.115	0.106	0.114	Read 1:600 Read#22
	1	2	3	4	5	6	7	8	9	10	11	12
A	0.105	0.113	0.113	0.104	0.106	0.118	0.099	0.108	0.101	0.11	0.103	0.111	Read 1:600 Read#23
B	0.103	0.11	0.112	0.104	0.108	0.118	0.1	0.11	0.104	0.112	0.106	0.113	Read 1:600 Read#23
C	0.102	0.112	0.111	0.103	0.107	0.117	0.099	0.109	0.106	0.111	0.107	0.113	Read 1:600 Read#23
D	0.102	0.112	0.112	0.104	0.105	0.12	0.1	0.109	0.102	0.112	0.107	0.112	Read 1:600 Read#23
E	0.104	0.112	0.111	0.102	0.107	0.118	0.102	0.11	0.103	0.113	0.107	0.115	Read 1:600 Read#23
F	0.103	0.113	0.113	0.105	0.107	0.121	0.102	0.112	0.103	0.114	0.109	0.114	Read 1:600 Read#23
G	0.103	0.114	0.112	0.107	0.107	0.122	0.102	0.111	0.106	0.116	0.108	0.114	Read 1:600 Read#23
H	0.103	0.113	0.116	0.104	0.108	0.122	0.1	0.109	0.105	0.116	0.107	0.116	Read 1:600 Read#23
	1	2	3	4	5	6	7	8	9	10	11	12
A	0.106	0.114	0.114	0.105	0.107	0.12	0.1	0.109	0.101	0.111	0.104	0.112	Read 1:600 Read#24
B	0.102	0.111	0.113	0.105	0.108	0.119	0.101	0.111	0.104	0.113	0.107	0.114	Read 1:600 Read#24
C	0.103	0.113	0.112	0.104	0.108	0.119	0.099	0.109	0.107	0.112	0.108	0.114	Read 1:600 Read#24
D	0.103	0.113	0.112	0.105	0.106	0.121	0.101	0.111	0.104	0.114	0.108	0.113	Read 1:600 Read#24
E	0.105	0.113	0.112	0.103	0.107	0.119	0.103	0.111	0.103	0.115	0.108	0.116	Read 1:600 Read#24
F	0.104	0.114	0.113	0.106	0.108	0.123	0.103	0.114	0.104	0.115	0.11	0.116	Read 1:600 Read#24
G	0.103	0.115	0.114	0.108	0.108	0.123	0.103	0.112	0.107	0.117	0.109	0.115	Read 1:600 Read#24
H	0.107	0.114	0.117	0.105	0.108	0.124	0.101	0.11	0.106	0.117	0.108	0.117	Read 1:600 Read#24
	1	2	3	4	5	6	7	8	9	10	11	12
A	0.107	0.115	0.115	0.105	0.107	0.121	0.101	0.11	0.102	0.111	0.105	0.114	Read 1:600 Read#25
B	0.103	0.112	0.114	0.106	0.109	0.12	0.102	0.112	0.105	0.115	0.108	0.115	Read 1:600 Read#25
C	0.103	0.114	0.113	0.105	0.108	0.12	0.1	0.111	0.108	0.114	0.109	0.116	Read 1:600 Read#25
D	0.103	0.114	0.114	0.106	0.106	0.123	0.102	0.112	0.105	0.115	0.109	0.115	Read 1:600 Read#25
E	0.106	0.114	0.112	0.104	0.108	0.121	0.104	0.112	0.105	0.116	0.11	0.118	Read 1:600 Read#25
F	0.105	0.115	0.114	0.107	0.109	0.124	0.104	0.115	0.105	0.117	0.111	0.117	Read 1:600 Read#25
G	0.104	0.116	0.115	0.108	0.109	0.124	0.104	0.114	0.108	0.119	0.11	0.117	Read 1:600 Read#25
H	0.105	0.115	0.118	0.106	0.109	0.125	0.102	0.111	0.107	0.119	0.11	0.118	Read 1:600 Read#25
	1	2	3	4	5	6	7	8	9	10	11	12
A	0.108	0.116	0.116	0.106	0.108	0.122	0.101	0.111	0.103	0.113	0.106	0.114	Read 1:600 Read#26
B	0.104	0.113	0.114	0.107	0.11	0.121	0.102	0.113	0.106	0.116	0.109	0.116	Read 1:600 Read#26
C	0.104	0.115	0.114	0.105	0.109	0.121	0.101	0.111	0.109	0.115	0.11	0.117	Read 1:600 Read#26
D	0.104	0.115	0.114	0.107	0.107	0.124	0.103	0.113	0.105	0.116	0.11	0.116	Read 1:600 Read#26
E	0.106	0.115	0.113	0.105	0.109	0.122	0.105	0.113	0.105	0.117	0.111	0.119	Read 1:600 Read#26
F	0.105	0.116	0.115	0.107	0.11	0.125	0.105	0.116	0.106	0.118	0.112	0.118	Read 1:600 Read#26
G	0.104	0.117	0.115	0.109	0.11	0.125	0.105	0.115	0.109	0.12	0.111	0.118	Read 1:600 Read#26
H	0.105	0.116	0.119	0.107	0.111	0.126	0.103	0.113	0.107	0.12	0.111	0.12	Read 1:600 Read#26
	1	2	3	4	5	6	7	8	9	10	11	12
A	0.109	0.116	0.117	0.107	0.109	0.123	0.102	0.112	0.104	0.114	0.107	0.116	Read 1:600 Read#27
B	0.105	0.113	0.115	0.107	0.111	0.122	0.103	0.114	0.106	0.117	0.11	0.118	Read 1:600 Read#27
C	0.105	0.116	0.115	0.106	0.11	0.122	0.102	0.113	0.11	0.116	0.111	0.119	Read 1:600 Read#27
D	0.105	0.116	0.115	0.107	0.108	0.125	0.104	0.114	0.106	0.117	0.112	0.117	Read 1:600 Read#27
E	0.107	0.115	0.114	0.105	0.11	0.122	0.106	0.114	0.107	0.119	0.112	0.121	Read 1:600 Read#27
F	0.107	0.117	0.116	0.108	0.111	0.126	0.106	0.117	0.106	0.119	0.113	0.12	Read 1:600 Read#27
G	0.105	0.118	0.116	0.11	0.11	0.126	0.106	0.116	0.11	0.122	0.112	0.12	Read 1:600 Read#27
H	0.106	0.117	0.12	0.108	0.111	0.127	0.104	0.114	0.108	0.122	0.112	0.121	Read 1:600 Read#27
	1	2	3	4	5	6	7	8	9	10	11	12
A	0.109	0.118	0.118	0.107	0.11	0.124	0.102	0.113	0.104	0.115	0.108	0.118	Read 1:600 Read#28
B	0.106	0.115	0.116	0.108	0.112	0.123	0.104	0.115	0.107	0.119	0.112	0.119	Read 1:600 Read#28
C	0.106	0.117	0.116	0.107	0.111	0.123	0.103	0.114	0.11	0.118	0.113	0.12	Read 1:600 Read#28
D	0.106	0.117	0.116	0.108	0.11	0.126	0.105	0.115	0.107	0.119	0.113	0.119	Read 1:600 Read#28
E	0.107	0.116	0.115	0.106	0.111	0.124	0.107	0.115	0.107	0.12	0.113	0.122	Read 1:600 Read#28
F	0.108	0.118	0.117	0.109	0.112	0.128	0.107	0.119	0.108	0.121	0.115	0.121	Read 1:600 Read#28
G	0.106	0.119	0.117	0.111	0.111	0.128	0.107	0.117	0.111	0.123	0.113	0.121	Read 1:600 Read#28
H	0.107	0.118	0.121	0.109	0.112	0.129	0.105	0.115	0.109	0.123	0.113	0.123	Read 1:600 Read#28
	1	2	3	4	5	6	7	8	9	10	11	12
A	0.11	0.119	0.118	0.108	0.111	0.125	0.103	0.114	0.105	0.116	0.108	0.118	Read 1:600 Read#29
B	0.106	0.115	0.117	0.109	0.112	0.125	0.105	0.116	0.108	0.12	0.113	0.12	Read 1:600 Read#29
C	0.106	0.118	0.117	0.108	0.111	0.124	0.103	0.115	0.111	0.119	0.114	0.122	Read 1:600 Read#29
D	0.106	0.118	0.117	0.109	0.11	0.127	0.106	0.116	0.108	0.12	0.114	0.12	Read 1:600 Read#29
E	0.108	0.117	0.116	0.107	0.112	0.125	0.108	0.116	0.108	0.122	0.115	0.124	Read 1:600 Read#29
F	0.109	0.119	0.118	0.11	0.113	0.129	0.108	0.12	0.109	0.123	0.116	0.123	Read 1:600 Read#29
G	0.106	0.12	0.118	0.112	0.112	0.129	0.108	0.118	0.112	0.124	0.115	0.123	Read 1:600 Read#29
H	0.107	0.119	0.122	0.109	0.113	0.13	0.106	0.116	0.111	0.125	0.114	0.125	Read 1:600 Read#29
	1	2	3	4	5	6	7	8	9	10	11	12
A	0.111	0.12	0.119	0.109	0.111	0.126	0.104	0.115	0.106	0.117	0.109	0.121	Read 1:600 Read#30
B	0.107	0.116	0.118	0.109	0.113	0.126	0.106	0.117	0.109	0.121	0.114	0.122	Read 1:600 Read#30
C	0.107	0.119	0.117	0.108	0.112	0.125	0.104	0.116	0.112	0.121	0.115	0.123	Read 1:600 Read#30
D	0.107	0.119	0.118	0.11	0.111	0.128	0.107	0.118	0.108	0.121	0.116	0.122	Read 1:600 Read#30
E	0.109	0.118	0.117	0.108	0.113	0.126	0.109	0.118	0.109	0.124	0.116	0.126	Read 1:600 Read#30
F	0.11	0.12	0.119	0.111	0.114	0.131	0.109	0.121	0.11	0.124	0.118	0.125	Read 1:600 Read#30
G	0.107	0.121	0.119	0.113	0.113	0.13	0.109	0.12	0.113	0.126	0.116	0.125	Read 1:600 Read#30
H	0.108	0.12	0.123	0.11	0.114	0.131	0.107	0.117	0.112	0.126	0.116	0.126	Read 1:600 Read#30
	1	2	3	4	5	6	7	8	9	10	11	12
A	0.111	0.12	0.12	0.11	0.112	0.127	0.105	0.116	0.107	0.118	0.11	0.12	Read 1:600 Read#31
B	0.107	0.117	0.119	0.11	0.114	0.127	0.106	0.118	0.11	0.123	0.115	0.123	Read 1:600 Read#31
C	0.108	0.12	0.118	0.109	0.114	0.126	0.105	0.117	0.113	0.122	0.116	0.125	Read 1:600 Read#31
D	0.108	0.12	0.119	0.111	0.113	0.129	0.108	0.119	0.11	0.123	0.117	0.123	Read 1:600 Read#31
E	0.11	0.119	0.118	0.109	0.114	0.128	0.111	0.119	0.11	0.126	0.117	0.127	Read 1:600 Read#31
F	0.111	0.121	0.12	0.111	0.115	0.132	0.11	0.123	0.111	0.126	0.119	0.127	Read 1:600 Read#31
G	0.108	0.122	0.12	0.114	0.114	0.132	0.11	0.121	0.114	0.128	0.117	0.126	Read 1:600 Read#31
H	0.109	0.121	0.124	0.111	0.115	0.132	0.108	0.118	0.113	0.128	0.117	0.128	Read 1:600 Read#31
	1	2	3	4	5	6	7	8	9	10	11	12
A	0.113	0.121	0.122	0.11	0.113	0.128	0.106	0.117	0.107	0.118	0.111	0.122	Read 1:600 Read#32
B	0.108	0.118	0.12	0.111	0.115	0.128	0.108	0.119	0.111	0.125	0.116	0.125	Read 1:600 Read#32
C	0.108	0.121	0.119	0.11	0.114	0.128	0.106	0.118	0.114	0.124	0.118	0.126	Read 1:600 Read#32
D	0.109	0.121	0.12	0.112	0.113	0.131	0.109	0.12	0.112	0.125	0.119	0.125	Read 1:600 Read#32
E	0.11	0.12	0.119	0.11	0.115	0.129	0.111	0.12	0.111	0.127	0.119	0.129	Read 1:600 Read#32
F	0.111	0.122	0.121	0.112	0.116	0.133	0.111	0.124	0.112	0.128	0.121	0.128	Read 1:600 Read#32
G	0.109	0.123	0.121	0.115	0.115	0.133	0.111	0.122	0.115	0.129	0.119	0.128	Read 1:600 Read#32
H	0.11	0.122	0.125	0.112	0.116	0.134	0.109	0.12	0.114	0.13	0.119	0.13	Read 1:600 Read#32
	1	2	3	4	5	6	7	8	9	10	11	12
A	0.114	0.122	0.123	0.112	0.114	0.13	0.106	0.118	0.108	0.12	0.112	0.124	Read 1:600 Read#33
B	0.11	0.119	0.121	0.112	0.116	0.129	0.109	0.121	0.112	0.126	0.117	0.126	Read 1:600 Read#33
C	0.11	0.121	0.121	0.111	0.116	0.129	0.107	0.12	0.115	0.126	0.119	0.128	Read 1:600 Read#33
D	0.11	0.122	0.121	0.113	0.114	0.133	0.111	0.122	0.112	0.127	0.121	0.127	Read 1:600 Read#33
E	0.112	0.121	0.12	0.111	0.116	0.13	0.113	0.122	0.112	0.129	0.121	0.132	Read 1:600 Read#33
F	0.112	0.123	0.122	0.113	0.117	0.135	0.113	0.126	0.113	0.13	0.122	0.13	Read 1:600 Read#33
G	0.11	0.124	0.122	0.116	0.116	0.135	0.113	0.123	0.116	0.131	0.12	0.13	Read 1:600 Read#33
H	0.11	0.124	0.126	0.113	0.117	0.135	0.111	0.121	0.116	0.131	0.121	0.132	Read 1:600 Read#33
	1	2	3	4	5	6	7	8	9	10	11	12
A	0.114	0.123	0.123	0.112	0.115	0.131	0.107	0.119	0.109	0.121	0.113	0.125	Read 1:600 Read#34
B	0.111	0.12	0.122	0.113	0.117	0.13	0.109	0.122	0.113	0.128	0.119	0.128	Read 1:600 Read#34
C	0.11	0.123	0.122	0.112	0.116	0.13	0.108	0.121	0.116	0.127	0.121	0.13	Read 1:600 Read#34
D	0.11	0.123	0.122	0.113	0.115	0.134	0.112	0.123	0.114	0.128	0.122	0.128	Read 1:600 Read#34
E	0.112	0.123	0.121	0.111	0.117	0.131	0.114	0.123	0.113	0.131	0.122	0.134	Read 1:600 Read#34
F	0.113	0.124	0.123	0.114	0.118	0.136	0.114	0.127	0.114	0.131	0.124	0.132	Read 1:600 Read#34
G	0.11	0.126	0.123	0.116	0.117	0.136	0.114	0.125	0.117	0.133	0.121	0.131	Read 1:600 Read#34
H	0.111	0.125	0.127	0.114	0.118	0.137	0.112	0.122	0.117	0.134	0.122	0.133	Read 1:600 Read#34
	1	2	3	4	5	6	7	8	9	10	11	12
A	0.115	0.124	0.125	0.113	0.117	0.133	0.108	0.121	0.11	0.122	0.114	0.126	Read 1:600 Read#35
B	0.111	0.121	0.124	0.114	0.118	0.132	0.111	0.124	0.114	0.13	0.12	0.13	Read 1:600 Read#35
C	0.111	0.125	0.123	0.117	0.117	0.132	0.109	0.122	0.117	0.129	0.122	0.132	Read 1:600 Read#35
D	0.111	0.124	0.124	0.115	0.116	0.135	0.113	0.125	0.115	0.131	0.124	0.131	Read 1:600 Read#35
E	0.113	0.124	0.122	0.113	0.118	0.133	0.115	0.124	0.115	0.133	0.124	0.136	Read 1:600 Read#35
F	0.114	0.125	0.124	0.115	0.119	0.138	0.115	0.129	0.115	0.133	0.126	0.134	Read 1:600 Read#35
G	0.111	0.126	0.124	0.117	0.118	0.138	0.115	0.126	0.118	0.135	0.123	0.133	Read 1:600 Read#35
H	0.112	0.126	0.128	0.115	0.119	0.138	0.113	0.124	0.118	0.135	0.123	0.135	Read 1:600 Read#35
	1	2	3	4	5	6	7	8	9	10	11	12
A	0.116	0.126	0.126	0.114	0.117	0.133	0.109	0.122	0.11	0.124	0.115	0.127	Read 1:600 Read#36
B	0.111	0.122	0.124	0.114	0.119	0.133	0.111	0.125	0.114	0.131	0.121	0.131	Read 1:600 Read#36
C	0.111	0.126	0.124	0.114	0.118	0.133	0.11	0.124	0.118	0.131	0.124	0.133	Read 1:600 Read#36
D	0.112	0.125	0.124	0.115	0.117	0.137	0.114	0.125	0.117	0.132	0.125	0.133	Read 1:600 Read#36
E	0.114	0.125	0.123	0.113	0.119	0.134	0.117	0.126	0.116	0.135	0.126	0.137	Read 1:600 Read#36
F	0.115	0.126	0.125	0.116	0.121	0.14	0.116	0.13	0.116	0.135	0.127	0.136	Read 1:600 Read#36
G	0.112	0.128	0.125	0.118	0.12	0.139	0.116	0.128	0.12	0.137	0.125	0.135	Read 1:600 Read#36
H	0.113	0.127	0.129	0.116	0.12	0.139	0.114	0.125	0.119	0.137	0.124	0.137	Read 1:600 Read#36
	1	2	3	4	5	6	7	8	9	10	11	12
A	0.117	0.125	0.127	0.115	0.118	0.135	0.11	0.124	0.112	0.126	0.116	0.129	Read 1:600 Read#37
B	0.112	0.123	0.126	0.115	0.12	0.135	0.113	0.126	0.116	0.133	0.123	0.133	Read 1:600 Read#37
C	0.112	0.127	0.125	0.115	0.119	0.134	0.111	0.125	0.119	0.133	0.126	0.136	Read 1:600 Read#37
D	0.113	0.126	0.125	0.117	0.118	0.138	0.115	0.127	0.117	0.133	0.128	0.134	Read 1:600 Read#37
E	0.115	0.125	0.124	0.114	0.12	0.135	0.117	0.127	0.117	0.137	0.128	0.14	Read 1:600 Read#37
F	0.115	0.127	0.126	0.116	0.122	0.14	0.118	0.132	0.118	0.138	0.129	0.138	Read 1:600 Read#37
G	0.113	0.129	0.126	0.119	0.121	0.141	0.118	0.129	0.121	0.138	0.126	0.137	Read 1:600 Read#37
H	0.114	0.128	0.13	0.117	0.122	0.141	0.115	0.126	0.12	0.139	0.126	0.139	Read 1:600 Read#37
	1	2	3	4	5	6	7	8	9	10	11	12
A	0.118	0.127	0.128	0.116	0.119	0.136	0.111	0.124	0.112	0.127	0.117	0.131	Read 1:600 Read#38
B	0.112	0.125	0.127	0.116	0.121	0.136	0.114	0.127	0.117	0.135	0.125	0.135	Read 1:600 Read#38
C	0.114	0.128	0.126	0.116	0.121	0.136	0.113	0.126	0.121	0.134	0.127	0.138	Read 1:600 Read#38
D	0.114	0.127	0.127	0.118	0.12	0.14	0.117	0.129	0.119	0.135	0.129	0.136	Read 1:600 Read#38
E	0.115	0.127	0.125	0.116	0.121	0.137	0.12	0.129	0.118	0.14	0.13	0.142	Read 1:600 Read#38
F	0.116	0.128	0.128	0.117	0.123	0.143	0.119	0.134	0.119	0.14	0.131	0.14	Read 1:600 Read#38
G	0.114	0.13	0.127	0.121	0.122	0.143	0.119	0.131	0.122	0.141	0.128	0.139	Read 1:600 Read#38
H	0.115	0.129	0.131	0.118	0.123	0.143	0.117	0.128	0.122	0.141	0.128	0.141	Read 1:600 Read#38
	1	2	3	4	5	6	7	8	9	10	11	12
A	0.119	0.129	0.13	0.117	0.12	0.138	0.112	0.126	0.114	0.127	0.119	0.132	Read 1:600 Read#39
B	0.113	0.126	0.128	0.117	0.122	0.137	0.115	0.129	0.118	0.137	0.126	0.137	Read 1:600 Read#39
C	0.114	0.129	0.127	0.116	0.122	0.137	0.114	0.128	0.122	0.136	0.129	0.14	Read 1:600 Read#39
D	0.114	0.129	0.128	0.119	0.121	0.142	0.118	0.131	0.121	0.137	0.131	0.138	Read 1:600 Read#39
E	0.116	0.128	0.126	0.117	0.123	0.138	0.121	0.13	0.12	0.142	0.131	0.144	Read 1:600 Read#39
F	0.117	0.13	0.129	0.119	0.124	0.144	0.121	0.135	0.12	0.142	0.133	0.143	Read 1:600 Read#39
G	0.114	0.131	0.129	0.122	0.123	0.144	0.121	0.133	0.124	0.143	0.13	0.142	Read 1:600 Read#39
H	0.115	0.13	0.133	0.119	0.124	0.144	0.118	0.13	0.123	0.144	0.129	0.143	Read 1:600 Read#39
	1	2	3	4	5	6	7	8	9	10	11	12
A	0.12	0.13	0.132	0.118	0.122	0.14	0.113	0.127	0.115	0.129	0.12	0.133	Read 1:600 Read#40
B	0.115	0.127	0.129	0.119	0.124	0.139	0.116	0.131	0.119	0.139	0.128	0.139	Read 1:600 Read#40
C	0.116	0.131	0.128	0.118	0.123	0.139	0.115	0.13	0.123	0.139	0.131	0.142	Read 1:600 Read#40
D	0.116	0.13	0.129	0.12	0.122	0.142	0.12	0.132	0.121	0.14	0.133	0.141	Read 1:600 Read#40
E	0.118	0.129	0.127	0.118	0.124	0.14	0.122	0.132	0.121	0.144	0.134	0.147	Read 1:600 Read#40
F	0.118	0.131	0.13	0.12	0.125	0.146	0.122	0.137	0.122	0.144	0.135	0.144	Read 1:600 Read#40
G	0.115	0.132	0.13	0.123	0.124	0.146	0.123	0.134	0.125	0.145	0.132	0.144	Read 1:600 Read#40
H	0.117	0.131	0.134	0.12	0.125	0.146	0.121	0.131	0.124	0.145	0.132	0.146	Read 1:600 Read#40
	1	2	3	4	5	6	7	8	9	10	11	12
A	0.121	0.131	0.133	0.119	0.122	0.141	0.114	0.129	0.116	0.13	0.122	0.135	Read 1:600 Read#41
B	0.115	0.128	0.13	0.119	0.125	0.14	0.117	0.132	0.12	0.14	0.13	0.14	Read 1:600 Read#41
C	0.117	0.131	0.13	0.119	0.124	0.14	0.116	0.131	0.124	0.141	0.132	0.144	Read 1:600 Read#41
D	0.116	0.131	0.131	0.121	0.123	0.143	0.121	0.134	0.123	0.143	0.135	0.143	Read 1:600 Read#41
E	0.118	0.13	0.128	0.12	0.125	0.142	0.124	0.133	0.122	0.147	0.135	0.15	Read 1:600 Read#41
F	0.119	0.132	0.131	0.121	0.127	0.148	0.124	0.138	0.123	0.147	0.137	0.148	Read 1:600 Read#41
G	0.116	0.133	0.13	0.124	0.126	0.148	0.124	0.137	0.127	0.147	0.133	0.146	Read 1:600 Read#41
H	0.117	0.132	0.135	0.121	0.126	0.148	0.121	0.133	0.126	0.147	0.133	0.148	Read 1:600 Read#41
	1	2	3	4	5	6	7	8	9	10	11	12
A	0.122	0.131	0.133	0.12	0.124	0.142	0.115	0.13	0.117	0.132	0.123	0.137	Read 1:600 Read#42
B	0.116	0.129	0.131	0.12	0.126	0.141	0.118	0.133	0.121	0.143	0.131	0.142	Read 1:600 Read#42
C	0.117	0.133	0.131	0.12	0.125	0.142	0.117	0.133	0.125	0.142	0.135	0.146	Read 1:600 Read#42
D	0.117	0.132	0.132	0.122	0.124	0.146	0.123	0.135	0.124	0.145	0.138	0.145	Read 1:600 Read#42
E	0.119	0.131	0.129	0.12	0.126	0.143	0.126	0.135	0.124	0.149	0.138	0.152	Read 1:600 Read#42
F	0.12	0.133	0.132	0.122	0.128	0.15	0.125	0.141	0.125	0.149	0.139	0.15	Read 1:600 Read#42
G	0.117	0.135	0.132	0.126	0.127	0.15	0.126	0.138	0.128	0.149	0.135	0.148	Read 1:600 Read#42
H	0.118	0.133	0.136	0.122	0.127	0.15	0.122	0.135	0.127	0.15	0.136	0.15	Read 1:600 Read#42
	1	2	3	4	5	6	7	8	9	10	11	12
A	0.123	0.134	0.136	0.121	0.125	0.143	0.116	0.132	0.117	0.133	0.124	0.138	Read 1:600 Read#43
B	0.117	0.131	0.133	0.122	0.127	0.143	0.12	0.135	0.123	0.145	0.133	0.145	Read 1:600 Read#43
C	0.118	0.135	0.132	0.121	0.126	0.143	0.119	0.134	0.127	0.145	0.136	0.149	Read 1:600 Read#43
D	0.118	0.134	0.133	0.123	0.126	0.148	0.124	0.138	0.125	0.147	0.14	0.148	Read 1:600 Read#43
E	0.12	0.133	0.13	0.121	0.128	0.145	0.126	0.137	0.126	0.152	0.14	0.154	Read 1:600 Read#43
F	0.121	0.134	0.134	0.123	0.129	0.152	0.127	0.143	0.127	0.151	0.141	0.152	Read 1:600 Read#43
G	0.118	0.136	0.133	0.127	0.128	0.152	0.127	0.14	0.129	0.152	0.137	0.15	Read 1:600 Read#43
H	0.119	0.135	0.137	0.124	0.129	0.152	0.125	0.136	0.129	0.153	0.138	0.153	Read 1:600 Read#43
	1	2	3	4	5	6	7	8	9	10	11	12
A	0.124	0.135	0.136	0.122	0.126	0.145	0.116	0.133	0.118	0.135	0.125	0.14	Read 1:600 Read#44
B	0.117	0.132	0.134	0.123	0.128	0.144	0.121	0.137	0.124	0.147	0.135	0.146	Read 1:600 Read#44
C	0.119	0.136	0.133	0.123	0.128	0.145	0.12	0.136	0.128	0.147	0.139	0.151	Read 1:600 Read#44
D	0.119	0.135	0.134	0.124	0.126	0.149	0.126	0.139	0.128	0.149	0.142	0.15	Read 1:600 Read#44
E	0.121	0.134	0.132	0.123	0.129	0.147	0.128	0.138	0.127	0.154	0.142	0.157	Read 1:600 Read#44
F	0.122	0.135	0.135	0.124	0.131	0.154	0.129	0.144	0.128	0.154	0.143	0.154	Read 1:600 Read#44
G	0.119	0.137	0.134	0.127	0.129	0.153	0.129	0.142	0.131	0.154	0.139	0.153	Read 1:600 Read#44
H	0.12	0.136	0.138	0.125	0.13	0.153	0.126	0.138	0.13	0.155	0.139	0.155	Read 1:600 Read#44
	1	2	3	4	5	6	7	8	9	10	11	12
A	0.125	0.136	0.138	0.123	0.127	0.146	0.118	0.135	0.12	0.136	0.127	0.143	Read 1:600 Read#45
B	0.118	0.133	0.135	0.124	0.13	0.146	0.122	0.138	0.125	0.149	0.137	0.149	Read 1:600 Read#45
C	0.12	0.137	0.135	0.123	0.129	0.146	0.121	0.138	0.129	0.15	0.141	0.154	Read 1:600 Read#45
D	0.12	0.136	0.136	0.125	0.128	0.15	0.127	0.141	0.129	0.152	0.144	0.152	Read 1:600 Read#45
E	0.123	0.135	0.133	0.124	0.13	0.148	0.13	0.14	0.129	0.157	0.144	0.161	Read 1:600 Read#45
F	0.123	0.136	0.135	0.125	0.132	0.155	0.13	0.147	0.13	0.156	0.146	0.157	Read 1:600 Read#45
G	0.12	0.138	0.135	0.128	0.131	0.156	0.131	0.144	0.133	0.156	0.141	0.155	Read 1:600 Read#45
H	0.121	0.137	0.139	0.126	0.131	0.155	0.128	0.14	0.132	0.157	0.141	0.157	Read 1:600 Read#45
	1	2	3	4	5	6	7	8	9	10	11	12
A	0.127	0.137	0.139	0.124	0.128	0.148	0.119	0.136	0.121	0.137	0.128	0.144	Read 1:600 Read#46
B	0.119	0.134	0.137	0.125	0.131	0.148	0.124	0.14	0.126	0.152	0.139	0.151	Read 1:600 Read#46
C	0.121	0.139	0.137	0.125	0.13	0.148	0.123	0.14	0.131	0.153	0.142	0.156	Read 1:600 Read#46
D	0.121	0.138	0.137	0.126	0.129	0.153	0.13	0.143	0.132	0.157	0.146	0.155	Read 1:600 Read#46
E	0.123	0.137	0.134	0.126	0.131	0.15	0.131	0.142	0.13	0.16	0.148	0.163	Read 1:600 Read#46
F	0.123	0.138	0.137	0.126	0.134	0.158	0.132	0.149	0.131	0.159	0.148	0.16	Read 1:600 Read#46
G	0.12	0.14	0.137	0.13	0.132	0.158	0.133	0.146	0.135	0.159	0.143	0.158	Read 1:600 Read#46
H	0.121	0.138	0.141	0.127	0.132	0.157	0.129	0.142	0.133	0.16	0.143	0.16	Read 1:600 Read#46
	1	2	3	4	5	6	7	8	9	10	11	12
A	0.128	0.139	0.141	0.125	0.129	0.15	0.12	0.138	0.122	0.139	0.13	0.147	Read 1:600 Read#47
B	0.12	0.136	0.138	0.126	0.132	0.149	0.125	0.142	0.128	0.154	0.141	0.154	Read 1:600 Read#47
C	0.123	0.14	0.138	0.126	0.131	0.15	0.124	0.141	0.133	0.155	0.145	0.159	Read 1:600 Read#47
D	0.123	0.139	0.138	0.128	0.13	0.154	0.131	0.145	0.131	0.158	0.149	0.158	Read 1:600 Read#47
E	0.124	0.137	0.135	0.127	0.132	0.151	0.135	0.144	0.132	0.163	0.15	0.166	Read 1:600 Read#47
F	0.124	0.139	0.138	0.127	0.135	0.159	0.134	0.151	0.132	0.162	0.15	0.162	Read 1:600 Read#47
G	0.121	0.141	0.138	0.131	0.133	0.159	0.135	0.148	0.136	0.162	0.145	0.16	Read 1:600 Read#47
H	0.122	0.14	0.142	0.128	0.134	0.159	0.131	0.144	0.135	0.162	0.145	0.163	Read 1:600 Read#47
	1	2	3	4	5	6	7	8	9	10	11	12
A	0.13	0.139	0.143	0.127	0.131	0.152	0.121	0.14	0.123	0.141	0.131	0.147	Read 1:600 Read#48
B	0.122	0.137	0.14	0.128	0.134	0.151	0.127	0.144	0.13	0.157	0.143	0.156	Read 1:600 Read#48
C	0.123	0.141	0.139	0.127	0.133	0.152	0.126	0.143	0.134	0.158	0.147	0.162	Read 1:600 Read#48
D	0.123	0.141	0.139	0.129	0.132	0.156	0.133	0.148	0.133	0.161	0.152	0.161	Read 1:600 Read#48
E	0.125	0.139	0.136	0.128	0.134	0.153	0.135	0.147	0.134	0.166	0.152	0.169	Read 1:600 Read#48
F	0.126	0.14	0.139	0.129	0.136	0.161	0.136	0.153	0.135	0.165	0.152	0.166	Read 1:600 Read#48
G	0.122	0.142	0.139	0.132	0.135	0.161	0.137	0.15	0.138	0.164	0.148	0.163	Read 1:600 Read#48
H	0.123	0.141	0.143	0.13	0.135	0.161	0.133	0.146	0.137	0.165	0.148	0.166	Read 1:600 Read#48
	1	2	3	4	5	6	7	8	9	10	11	12
A	0.13	0.141	0.144	0.128	0.132	0.154	0.122	0.142	0.124	0.142	0.133	0.149	Read 1:600 Read#49
B	0.124	0.139	0.141	0.128	0.135	0.153	0.128	0.146	0.131	0.159	0.145	0.158	Read 1:600 Read#49
C	0.125	0.143	0.14	0.128	0.134	0.153	0.127	0.145	0.135	0.161	0.149	0.164	Read 1:600 Read#49
D	0.124	0.142	0.141	0.131	0.133	0.158	0.135	0.149	0.136	0.163	0.155	0.164	Read 1:600 Read#49
E	0.126	0.14	0.138	0.13	0.135	0.155	0.139	0.148	0.136	0.169	0.155	0.172	Read 1:600 Read#49
F	0.127	0.142	0.141	0.13	0.138	0.163	0.138	0.155	0.136	0.168	0.155	0.168	Read 1:600 Read#49
G	0.123	0.143	0.14	0.133	0.136	0.163	0.138	0.152	0.139	0.166	0.15	0.166	Read 1:600 Read#49
H	0.124	0.142	0.144	0.131	0.137	0.163	0.135	0.148	0.138	0.168	0.15	0.169	Read 1:600 Read#49
	1	2	3	4	5	6	7	8	9	10	11	12
A	0.131	0.142	0.146	0.129	0.133	0.155	0.123	0.143	0.126	0.144	0.134	0.151	Read 1:600 Read#50
B	0.126	0.14	0.143	0.13	0.136	0.155	0.13	0.148	0.132	0.162	0.148	0.161	Read 1:600 Read#50
C	0.126	0.145	0.142	0.13	0.136	0.155	0.129	0.147	0.137	0.163	0.152	0.168	Read 1:600 Read#50
D	0.126	0.143	0.142	0.132	0.135	0.16	0.137	0.153	0.137	0.168	0.158	0.167	Read 1:600 Read#50
E	0.128	0.142	0.139	0.131	0.137	0.157	0.141	0.151	0.137	0.172	0.158	0.177	Read 1:600 Read#50
F	0.128	0.143	0.142	0.131	0.14	0.166	0.14	0.158	0.139	0.17	0.158	0.172	Read 1:600 Read#50
G	0.124	0.145	0.141	0.135	0.138	0.166	0.14	0.156	0.142	0.17	0.152	0.168	Read 1:600 Read#50
H	0.125	0.144	0.146	0.132	0.139	0.165	0.137	0.149	0.14	0.171	0.153	0.171	Read 1:600 Read#50
	1	2	3	4	5	6	7	8	9	10	11	12
A	0.132	0.144	0.149	0.13	0.134	0.157	0.124	0.145	0.127	0.146	0.136	0.153	Read 1:600 Read#51
B	0.126	0.141	0.144	0.131	0.138	0.156	0.131	0.15	0.134	0.165	0.15	0.164	Read 1:600 Read#51
C	0.127	0.146	0.143	0.132	0.137	0.157	0.131	0.15	0.139	0.167	0.155	0.171	Read 1:600 Read#51
D	0.127	0.145	0.144	0.133	0.136	0.162	0.139	0.154	0.14	0.167	0.161	0.17	Read 1:600 Read#51
E	0.129	0.143	0.14	0.133	0.139	0.159	0.141	0.153	0.139	0.176	0.16	0.179	Read 1:600 Read#51
F	0.129	0.144	0.143	0.132	0.141	0.167	0.142	0.16	0.14	0.174	0.16	0.175	Read 1:600 Read#51
G	0.125	0.146	0.143	0.137	0.139	0.168	0.143	0.157	0.143	0.172	0.155	0.171	Read 1:600 Read#51
H	0.126	0.145	0.147	0.134	0.14	0.167	0.139	0.153	0.143	0.174	0.154	0.174	Read 1:600 Read#51
	1	2	3	4	5	6	7	8	9	10	11	12
A	0.134	0.145	0.149	0.131	0.136	0.158	0.126	0.146	0.128	0.148	0.137	0.154	Read 1:600 Read#52
B	0.127	0.143	0.146	0.132	0.139	0.158	0.133	0.152	0.135	0.167	0.152	0.166	Read 1:600 Read#52
C	0.128	0.148	0.145	0.132	0.139	0.158	0.132	0.152	0.141	0.169	0.158	0.174	Read 1:600 Read#52
D	0.127	0.146	0.145	0.135	0.138	0.165	0.142	0.156	0.141	0.172	0.163	0.173	Read 1:600 Read#52
E	0.129	0.144	0.141	0.134	0.14	0.161	0.147	0.155	0.141	0.179	0.163	0.183	Read 1:600 Read#52
F	0.13	0.145	0.145	0.134	0.142	0.17	0.144	0.162	0.142	0.176	0.162	0.177	Read 1:600 Read#52
G	0.126	0.147	0.144	0.138	0.141	0.17	0.145	0.159	0.144	0.175	0.158	0.174	Read 1:600 Read#52
H	0.127	0.146	0.148	0.135	0.141	0.169	0.141	0.156	0.144	0.177	0.157	0.177	Read 1:600 Read#52
	1	2	3	4	5	6	7	8	9	10	11	12
A	0.135	0.147	0.15	0.133	0.137	0.16	0.127	0.148	0.13	0.15	0.139	0.156	Read 1:600 Read#53
B	0.13	0.144	0.148	0.133	0.141	0.16	0.134	0.154	0.137	0.171	0.155	0.17	Read 1:600 Read#53
C	0.13	0.15	0.146	0.134	0.14	0.16	0.134	0.154	0.142	0.173	0.16	0.177	Read 1:600 Read#53
D	0.129	0.148	0.147	0.136	0.14	0.165	0.143	0.158	0.142	0.176	0.166	0.176	Read 1:600 Read#53
E	0.131	0.146	0.143	0.135	0.142	0.163	0.149	0.157	0.143	0.183	0.167	0.186	Read 1:600 Read#53
F	0.131	0.147	0.146	0.135	0.144	0.172	0.146	0.165	0.144	0.18	0.165	0.181	Read 1:600 Read#53
G	0.127	0.148	0.145	0.14	0.142	0.172	0.147	0.163	0.146	0.177	0.16	0.178	Read 1:600 Read#53
H	0.128	0.147	0.15	0.137	0.143	0.171	0.143	0.158	0.146	0.181	0.16	0.18	Read 1:600 Read#53
	1	2	3	4	5	6	7	8	9	10	11	12
A	0.136	0.148	0.154	0.134	0.139	0.162	0.129	0.151	0.131	0.153	0.141	0.158	Read 1:600 Read#54
B	0.131	0.146	0.148	0.135	0.142	0.162	0.136	0.156	0.139	0.173	0.157	0.172	Read 1:600 Read#54
C	0.131	0.151	0.147	0.136	0.141	0.162	0.136	0.156	0.144	0.176	0.164	0.181	Read 1:600 Read#54
D	0.13	0.149	0.148	0.138	0.141	0.167	0.146	0.161	0.145	0.18	0.17	0.18	Read 1:600 Read#54
E	0.132	0.147	0.144	0.137	0.144	0.165	0.147	0.16	0.145	0.186	0.169	0.19	Read 1:600 Read#54
F	0.132	0.148	0.147	0.136	0.146	0.173	0.148	0.166	0.145	0.184	0.169	0.184	Read 1:600 Read#54
G	0.128	0.15	0.147	0.141	0.144	0.174	0.149	0.165	0.149	0.183	0.163	0.181	Read 1:600 Read#54
H	0.129	0.148	0.151	0.138	0.145	0.174	0.145	0.161	0.148	0.183	0.162	0.184	Read 1:600 Read#54
	1	2	3	4	5	6	7	8	9	10	11	12
A	0.137	0.15	0.155	0.135	0.141	0.165	0.13	0.153	0.132	0.154	0.143	0.16	Read 1:600 Read#55
B	0.133	0.147	0.15	0.136	0.144	0.164	0.138	0.158	0.141	0.177	0.16	0.175	Read 1:600 Read#55
C	0.132	0.153	0.149	0.137	0.142	0.164	0.138	0.158	0.146	0.179	0.166	0.184	Read 1:600 Read#55
D	0.131	0.151	0.149	0.139	0.143	0.169	0.148	0.163	0.147	0.184	0.173	0.183	Read 1:600 Read#55
E	0.133	0.149	0.145	0.139	0.145	0.167	0.154	0.162	0.148	0.19	0.172	0.194	Read 1:600 Read#55
F	0.133	0.149	0.149	0.138	0.148	0.176	0.151	0.17	0.148	0.187	0.171	0.188	Read 1:600 Read#55
G	0.13	0.152	0.148	0.141	0.146	0.176	0.152	0.167	0.15	0.184	0.165	0.184	Read 1:600 Read#55
H	0.13	0.15	0.153	0.139	0.146	0.176	0.148	0.162	0.15	0.186	0.165	0.187	Read 1:600 Read#55
	1	2	3	4	5	6	7	8	9	10	11	12
A	0.139	0.152	0.156	0.136	0.142	0.166	0.131	0.155	0.134	0.156	0.144	0.162	Read 1:600 Read#56
B	0.134	0.149	0.152	0.138	0.146	0.165	0.14	0.161	0.143	0.18	0.162	0.178	Read 1:600 Read#56
C	0.134	0.154	0.15	0.138	0.144	0.166	0.14	0.161	0.148	0.183	0.17	0.188	Read 1:600 Read#56
D	0.133	0.152	0.151	0.141	0.144	0.171	0.15	0.166	0.149	0.186	0.177	0.187	Read 1:600 Read#56
E	0.134	0.15	0.147	0.14	0.146	0.169	0.156	0.165	0.15	0.194	0.177	0.197	Read 1:600 Read#56
F	0.134	0.151	0.15	0.139	0.149	0.178	0.154	0.172	0.15	0.192	0.175	0.192	Read 1:600 Read#56
G	0.13	0.153	0.149	0.144	0.147	0.179	0.155	0.17	0.153	0.188	0.169	0.187	Read 1:600 Read#56
H	0.131	0.151	0.154	0.141	0.149	0.178	0.15	0.166	0.153	0.19	0.168	0.191	Read 1:600 Read#56
	1	2	3	4	5	6	7	8	9	10	11	12
A	0.14	0.154	0.159	0.138	0.143	0.168	0.133	0.157	0.135	0.159	0.146	0.164	Read 1:600 Read#57
B	0.135	0.15	0.154	0.139	0.147	0.168	0.142	0.163	0.145	0.184	0.166	0.181	Read 1:600 Read#57
C	0.134	0.156	0.152	0.14	0.146	0.169	0.142	0.163	0.15	0.187	0.172	0.191	Read 1:600 Read#57
D	0.134	0.154	0.153	0.142	0.146	0.173	0.152	0.169	0.152	0.192	0.18	0.191	Read 1:600 Read#57
E	0.135	0.152	0.149	0.142	0.148	0.172	0.159	0.168	0.152	0.199	0.18	0.202	Read 1:600 Read#57
F	0.135	0.152	0.151	0.14	0.152	0.18	0.156	0.175	0.152	0.194	0.178	0.196	Read 1:600 Read#57
G	0.131	0.154	0.151	0.145	0.149	0.181	0.157	0.172	0.155	0.193	0.172	0.191	Read 1:600 Read#57
H	0.132	0.153	0.155	0.142	0.149	0.18	0.152	0.169	0.155	0.194	0.171	0.193	Read 1:600 Read#57
	1	2	3	4	5	6	7	8	9	10	11	12
A	0.141	0.154	0.16	0.139	0.145	0.17	0.134	0.159	0.136	0.16	0.148	0.166	Read 1:600 Read#58
B	0.136	0.152	0.155	0.141	0.148	0.169	0.143	0.165	0.146	0.186	0.167	0.184	Read 1:600 Read#58
C	0.137	0.158	0.154	0.141	0.146	0.171	0.144	0.165	0.151	0.19	0.176	0.195	Read 1:600 Read#58
D	0.135	0.155	0.154	0.144	0.147	0.175	0.156	0.171	0.155	0.196	0.184	0.195	Read 1:600 Read#58
E	0.136	0.153	0.149	0.143	0.15	0.173	0.162	0.17	0.154	0.202	0.184	0.206	Read 1:600 Read#58
F	0.136	0.154	0.153	0.142	0.153	0.183	0.159	0.178	0.154	0.198	0.181	0.199	Read 1:600 Read#58
G	0.132	0.156	0.152	0.146	0.151	0.184	0.16	0.174	0.158	0.194	0.175	0.195	Read 1:600 Read#58
H	0.133	0.154	0.157	0.144	0.152	0.183	0.155	0.171	0.157	0.197	0.173	0.197	Read 1:600 Read#58
	1	2	3	4	5	6	7	8	9	10	11	12
A	0.143	0.157	0.162	0.141	0.146	0.172	0.136	0.162	0.138	0.163	0.15	0.17	Read 1:600 Read#59
B	0.137	0.154	0.157	0.142	0.15	0.172	0.146	0.168	0.148	0.19	0.171	0.187	Read 1:600 Read#59
C	0.137	0.159	0.155	0.147	0.148	0.172	0.146	0.168	0.153	0.194	0.18	0.199	Read 1:600 Read#59
D	0.137	0.157	0.156	0.146	0.149	0.177	0.159	0.175	0.157	0.199	0.187	0.199	Read 1:600 Read#59
E	0.138	0.155	0.151	0.145	0.152	0.175	0.165	0.173	0.157	0.207	0.187	0.211	Read 1:600 Read#59
F	0.137	0.155	0.154	0.143	0.156	0.184	0.162	0.179	0.156	0.202	0.184	0.204	Read 1:600 Read#59
G	0.134	0.157	0.154	0.147	0.153	0.186	0.162	0.177	0.16	0.198	0.177	0.199	Read 1:600 Read#59
H	0.134	0.155	0.158	0.146	0.154	0.185	0.157	0.174	0.159	0.201	0.176	0.2	Read 1:600 Read#59
	1	2	3	4	5	6	7	8	9	10	11	12
A	0.144	0.158	0.164	0.142	0.148	0.174	0.137	0.163	0.139	0.164	0.152	0.17	Read 1:600 Read#60
B	0.14	0.155	0.158	0.143	0.152	0.173	0.147	0.17	0.15	0.193	0.174	0.19	Read 1:600 Read#60
C	0.138	0.161	0.156	0.145	0.15	0.175	0.148	0.171	0.156	0.197	0.183	0.203	Read 1:600 Read#60
D	0.138	0.158	0.157	0.147	0.151	0.18	0.161	0.177	0.158	0.204	0.191	0.203	Read 1:600 Read#60
E	0.139	0.156	0.152	0.146	0.154	0.178	0.168	0.175	0.159	0.211	0.191	0.215	Read 1:600 Read#60
F	0.138	0.157	0.156	0.145	0.157	0.188	0.164	0.184	0.159	0.206	0.188	0.208	Read 1:600 Read#60
G	0.134	0.159	0.155	0.149	0.155	0.189	0.165	0.182	0.163	0.204	0.181	0.203	Read 1:600 Read#60
H	0.135	0.157	0.16	0.147	0.155	0.187	0.16	0.177	0.161	0.205	0.179	0.204	Read 1:600 Read#60
	1	2	3	4	5	6	7	8	9	10	11	12
A	0.145	0.162	0.166	0.144	0.15	0.176	0.138	0.166	0.141	0.167	0.154	0.173	Read 1:600 Read#61
B	0.14	0.157	0.161	0.146	0.154	0.176	0.15	0.173	0.153	0.197	0.177	0.194	Read 1:600 Read#61
C	0.14	0.163	0.158	0.147	0.153	0.177	0.151	0.174	0.158	0.202	0.188	0.207	Read 1:600 Read#61
D	0.139	0.16	0.159	0.149	0.153	0.182	0.164	0.18	0.162	0.209	0.195	0.207	Read 1:600 Read#61
E	0.141	0.157	0.154	0.148	0.156	0.18	0.171	0.178	0.162	0.216	0.195	0.219	Read 1:600 Read#61
F	0.14	0.158	0.157	0.147	0.159	0.19	0.167	0.186	0.161	0.211	0.191	0.212	Read 1:600 Read#61
G	0.136	0.16	0.156	0.151	0.156	0.191	0.168	0.184	0.164	0.205	0.184	0.208	Read 1:600 Read#61
H	0.137	0.158	0.161	0.149	0.157	0.19	0.162	0.18	0.164	0.209	0.182	0.208	Read 1:600 Read#61
	1	2	3	4	5	6	7	8	9	10	11	12
A	0.146	0.163	0.168	0.145	0.151	0.178	0.14	0.169	0.142	0.169	0.156	0.174	Read 1:600 Read#62
B	0.142	0.159	0.163	0.147	0.156	0.178	0.152	0.176	0.155	0.2	0.18	0.198	Read 1:600 Read#62
C	0.141	0.165	0.16	0.149	0.155	0.18	0.153	0.177	0.16	0.206	0.192	0.211	Read 1:600 Read#62
D	0.141	0.162	0.161	0.151	0.155	0.186	0.166	0.183	0.163	0.212	0.199	0.212	Read 1:600 Read#62
E	0.142	0.16	0.156	0.149	0.157	0.183	0.175	0.182	0.165	0.221	0.2	0.226	Read 1:600 Read#62
F	0.141	0.159	0.159	0.148	0.161	0.192	0.17	0.189	0.164	0.216	0.195	0.217	Read 1:600 Read#62
G	0.137	0.162	0.158	0.152	0.158	0.194	0.172	0.186	0.166	0.208	0.188	0.214	Read 1:600 Read#62
H	0.138	0.16	0.163	0.151	0.159	0.193	0.166	0.184	0.166	0.213	0.186	0.213	Read 1:600 Read#62
	1	2	3	4	5	6	7	8	9	10	11	12
A	0.148	0.165	0.17	0.147	0.153	0.181	0.142	0.172	0.145	0.172	0.158	0.177	Read 1:600 Read#63
B	0.146	0.161	0.164	0.149	0.157	0.18	0.154	0.178	0.156	0.205	0.184	0.202	Read 1:600 Read#63
C	0.142	0.167	0.162	0.15	0.157	0.182	0.155	0.18	0.163	0.21	0.196	0.216	Read 1:600 Read#63
D	0.142	0.164	0.162	0.153	0.157	0.188	0.169	0.185	0.166	0.217	0.204	0.216	Read 1:600 Read#63
E	0.144	0.161	0.157	0.151	0.159	0.185	0.18	0.187	0.167	0.225	0.205	0.23	Read 1:600 Read#63
F	0.142	0.161	0.16	0.15	0.164	0.195	0.173	0.192	0.166	0.22	0.199	0.221	Read 1:600 Read#63
G	0.138	0.164	0.159	0.155	0.16	0.197	0.174	0.191	0.17	0.214	0.191	0.218	Read 1:600 Read#63
H	0.139	0.161	0.164	0.152	0.161	0.195	0.168	0.187	0.169	0.218	0.189	0.217	Read 1:600 Read#63
	1	2	3	4	5	6	7	8	9	10	11	12
A	0.151	0.163	0.171	0.148	0.155	0.183	0.144	0.174	0.146	0.174	0.16	0.179	Read 1:600 Read#64
B	0.144	0.162	0.166	0.15	0.159	0.183	0.156	0.181	0.159	0.208	0.187	0.205	Read 1:600 Read#64
C	0.145	0.169	0.164	0.152	0.156	0.185	0.158	0.183	0.165	0.215	0.199	0.22	Read 1:600 Read#64
D	0.143	0.166	0.164	0.155	0.16	0.192	0.173	0.189	0.17	0.222	0.208	0.221	Read 1:600 Read#64
E	0.145	0.163	0.159	0.153	0.161	0.188	0.183	0.19	0.17	0.231	0.209	0.234	Read 1:600 Read#64
F	0.143	0.162	0.161	0.151	0.166	0.197	0.176	0.197	0.17	0.226	0.203	0.226	Read 1:600 Read#64
G	0.14	0.165	0.161	0.156	0.162	0.199	0.178	0.193	0.172	0.218	0.195	0.22	Read 1:600 Read#64
H	0.14	0.162	0.165	0.154	0.163	0.198	0.171	0.189	0.171	0.224	0.192	0.222	Read 1:600 Read#64
	1	2	3	4	5	6	7	8	9	10	11	12
A	0.152	0.169	0.174	0.15	0.157	0.186	0.145	0.177	0.148	0.177	0.163	0.182	Read 1:600 Read#65
B	0.146	0.164	0.168	0.152	0.161	0.186	0.159	0.184	0.161	0.212	0.19	0.209	Read 1:600 Read#65
C	0.146	0.171	0.165	0.154	0.159	0.187	0.16	0.186	0.167	0.218	0.204	0.225	Read 1:600 Read#65
D	0.144	0.168	0.166	0.157	0.161	0.194	0.176	0.192	0.172	0.226	0.214	0.227	Read 1:600 Read#65
E	0.146	0.165	0.161	0.155	0.164	0.19	0.192	0.194	0.173	0.236	0.213	0.24	Read 1:600 Read#65
F	0.145	0.164	0.163	0.153	0.168	0.2	0.18	0.199	0.172	0.229	0.207	0.23	Read 1:600 Read#65
G	0.141	0.167	0.162	0.158	0.165	0.202	0.181	0.197	0.174	0.221	0.199	0.226	Read 1:600 Read#65
H	0.141	0.164	0.167	0.156	0.165	0.201	0.174	0.193	0.174	0.226	0.196	0.226	Read 1:600 Read#65
	1	2	3	4	5	6	7	8	9	10	11	12
A	0.153	0.17	0.176	0.152	0.159	0.19	0.147	0.18	0.149	0.181	0.165	0.185	Read 1:600 Read#66
B	0.146	0.166	0.17	0.154	0.163	0.188	0.161	0.187	0.164	0.218	0.195	0.213	Read 1:600 Read#66
C	0.147	0.173	0.167	0.155	0.16	0.19	0.162	0.189	0.17	0.224	0.208	0.231	Read 1:600 Read#66
D	0.147	0.169	0.167	0.159	0.162	0.197	0.18	0.195	0.174	0.232	0.217	0.231	Read 1:600 Read#66
E	0.146	0.166	0.161	0.156	0.165	0.193	0.196	0.194	0.177	0.241	0.217	0.243	Read 1:600 Read#66
F	0.145	0.166	0.165	0.155	0.17	0.201	0.183	0.202	0.174	0.235	0.211	0.235	Read 1:600 Read#66
G	0.141	0.168	0.163	0.159	0.167	0.205	0.184	0.196	0.176	0.224	0.202	0.232	Read 1:600 Read#66
H	0.143	0.165	0.168	0.157	0.166	0.203	0.177	0.196	0.177	0.234	0.2	0.23	Read 1:600 Read#66
	1	2	3	4	5	6	7	8	9	10	11	12
A	0.156	0.172	0.178	0.154	0.16	0.191	0.149	0.182	0.151	0.181	0.167	0.186	Read 1:600 Read#67
B	0.148	0.168	0.172	0.155	0.165	0.191	0.163	0.19	0.166	0.22	0.198	0.217	Read 1:600 Read#67
C	0.149	0.175	0.169	0.156	0.161	0.193	0.165	0.192	0.172	0.228	0.212	0.234	Read 1:600 Read#67
D	0.148	0.172	0.169	0.16	0.164	0.2	0.183	0.199	0.179	0.236	0.223	0.236	Read 1:600 Read#67
E	0.149	0.168	0.164	0.158	0.167	0.196	0.202	0.2	0.179	0.246	0.222	0.25	Read 1:600 Read#67
F	0.147	0.167	0.166	0.156	0.172	0.205	0.186	0.207	0.177	0.24	0.216	0.24	Read 1:600 Read#67
G	0.142	0.169	0.165	0.161	0.168	0.207	0.187	0.2	0.18	0.23	0.207	0.236	Read 1:600 Read#67
H	0.144	0.167	0.17	0.16	0.17	0.206	0.18	0.199	0.18	0.235	0.204	0.236	Read 1:600 Read#67
	1	2	3	4	5	6	7	8	9	10	11	12
A	0.157	0.17	0.18	0.156	0.162	0.195	0.151	0.186	0.154	0.184	0.169	0.192	Read 1:600 Read#68
B	0.15	0.17	0.174	0.157	0.167	0.194	0.166	0.194	0.168	0.225	0.201	0.221	Read 1:600 Read#68
C	0.151	0.177	0.172	0.159	0.164	0.196	0.168	0.196	0.175	0.234	0.217	0.24	Read 1:600 Read#68
D	0.15	0.173	0.171	0.162	0.167	0.203	0.186	0.203	0.183	0.24	0.227	0.241	Read 1:600 Read#68
E	0.15	0.171	0.165	0.16	0.17	0.199	0.205	0.203	0.183	0.251	0.228	0.256	Read 1:600 Read#68
F	0.147	0.168	0.168	0.158	0.174	0.208	0.19	0.211	0.18	0.244	0.22	0.245	Read 1:600 Read#68
G	0.144	0.171	0.166	0.163	0.171	0.211	0.191	0.206	0.184	0.234	0.212	0.241	Read 1:600 Read#68
H	0.144	0.168	0.171	0.162	0.172	0.208	0.183	0.202	0.184	0.241	0.208	0.241	Read 1:600 Read#68
	1	2	3	4	5	6	7	8	9	10	11	12
A	0.16	0.173	0.183	0.157	0.164	0.197	0.154	0.189	0.155	0.188	0.172	0.192	Read 1:600 Read#69
B	0.15	0.172	0.176	0.159	0.169	0.197	0.169	0.198	0.171	0.232	0.206	0.226	Read 1:600 Read#69
C	0.152	0.179	0.173	0.161	0.167	0.199	0.17	0.199	0.177	0.238	0.221	0.246	Read 1:600 Read#69
D	0.151	0.176	0.173	0.164	0.169	0.206	0.189	0.206	0.187	0.247	0.232	0.247	Read 1:600 Read#69
E	0.151	0.173	0.167	0.162	0.172	0.201	0.211	0.21	0.186	0.257	0.234	0.262	Read 1:600 Read#69
F	0.148	0.17	0.169	0.16	0.177	0.211	0.195	0.216	0.183	0.25	0.225	0.251	Read 1:600 Read#69
G	0.145	0.173	0.168	0.165	0.172	0.213	0.194	0.208	0.188	0.238	0.216	0.246	Read 1:600 Read#69
H	0.146	0.17	0.173	0.164	0.173	0.212	0.188	0.206	0.187	0.245	0.212	0.245	Read 1:600 Read#69
	1	2	3	4	5	6	7	8	9	10	11	12
A	0.161	0.175	0.185	0.159	0.166	0.201	0.155	0.192	0.159	0.19	0.174	0.196	Read 1:600 Read#70
B	0.152	0.174	0.179	0.161	0.171	0.2	0.171	0.201	0.172	0.236	0.21	0.23	Read 1:600 Read#70
C	0.154	0.182	0.175	0.162	0.169	0.201	0.173	0.203	0.181	0.244	0.226	0.251	Read 1:600 Read#70
D	0.153	0.177	0.175	0.167	0.172	0.209	0.193	0.211	0.19	0.252	0.238	0.253	Read 1:600 Read#70
E	0.152	0.175	0.168	0.163	0.174	0.204	0.214	0.212	0.19	0.264	0.238	0.269	Read 1:600 Read#70
F	0.15	0.172	0.171	0.162	0.18	0.215	0.197	0.22	0.187	0.256	0.23	0.256	Read 1:600 Read#70
G	0.146	0.174	0.17	0.167	0.176	0.217	0.199	0.212	0.189	0.243	0.22	0.251	Read 1:600 Read#70
H	0.148	0.172	0.175	0.166	0.175	0.215	0.19	0.209	0.188	0.249	0.217	0.25	Read 1:600 Read#70
	1	2	3	4	5	6	7	8	9	10	11	12
A	0.163	0.178	0.188	0.161	0.168	0.204	0.156	0.195	0.158	0.193	0.177	0.199	Read 1:600 Read#71
B	0.153	0.176	0.181	0.163	0.173	0.203	0.174	0.204	0.174	0.24	0.213	0.234	Read 1:600 Read#71
C	0.156	0.184	0.178	0.163	0.169	0.205	0.176	0.207	0.183	0.25	0.23	0.257	Read 1:600 Read#71
D	0.154	0.179	0.177	0.169	0.174	0.212	0.197	0.214	0.194	0.257	0.243	0.258	Read 1:600 Read#71
E	0.155	0.177	0.17	0.165	0.176	0.207	0.223	0.213	0.192	0.269	0.245	0.275	Read 1:600 Read#71
F	0.152	0.173	0.172	0.164	0.182	0.215	0.201	0.225	0.191	0.259	0.233	0.261	Read 1:600 Read#71
G	0.148	0.176	0.171	0.169	0.178	0.22	0.202	0.216	0.191	0.249	0.224	0.256	Read 1:600 Read#71
H	0.148	0.173	0.176	0.168	0.178	0.218	0.195	0.212	0.193	0.255	0.22	0.256	Read 1:600 Read#71
	1	2	3	4	5	6	7	8	9	10	11	12
A	0.163	0.181	0.191	0.163	0.17	0.206	0.158	0.199	0.16	0.195	0.178	0.202	Read 1:600 Read#72
B	0.155	0.179	0.184	0.164	0.175	0.206	0.177	0.209	0.177	0.244	0.217	0.239	Read 1:600 Read#72
C	0.156	0.187	0.18	0.166	0.173	0.208	0.18	0.21	0.185	0.254	0.235	0.262	Read 1:600 Read#72
D	0.156	0.181	0.179	0.17	0.176	0.215	0.202	0.218	0.197	0.263	0.248	0.263	Read 1:600 Read#72
E	0.156	0.179	0.172	0.167	0.179	0.21	0.231	0.219	0.195	0.275	0.25	0.28	Read 1:600 Read#72
F	0.152	0.175	0.174	0.167	0.184	0.218	0.205	0.23	0.194	0.267	0.238	0.266	Read 1:600 Read#72
G	0.148	0.177	0.173	0.17	0.18	0.224	0.208	0.22	0.194	0.253	0.228	0.262	Read 1:600 Read#72
H	0.15	0.174	0.177	0.17	0.18	0.221	0.199	0.217	0.196	0.262	0.224	0.261	Read 1:600 Read#72
	1	2	3	4	5	6	7	8	9	10	11	12
A	0.165	0.184	0.194	0.164	0.172	0.209	0.161	0.202	0.162	0.201	0.181	0.206	Read 1:600 Read#73
B	0.157	0.181	0.186	0.167	0.178	0.209	0.179	0.213	0.18	0.252	0.221	0.245	Read 1:600 Read#73
C	0.158	0.189	0.182	0.172	0.175	0.211	0.183	0.214	0.189	0.261	0.24	0.268	Read 1:600 Read#73
D	0.157	0.184	0.181	0.173	0.179	0.219	0.205	0.223	0.2	0.269	0.253	0.27	Read 1:600 Read#73
E	0.158	0.18	0.174	0.167	0.181	0.213	0.23	0.223	0.2	0.281	0.255	0.288	Read 1:600 Read#73
F	0.154	0.177	0.175	0.169	0.187	0.222	0.21	0.234	0.197	0.272	0.243	0.272	Read 1:600 Read#73
G	0.151	0.179	0.174	0.172	0.182	0.227	0.211	0.225	0.199	0.257	0.233	0.267	Read 1:600 Read#73
H	0.151	0.177	0.179	0.173	0.183	0.225	0.205	0.22	0.199	0.265	0.229	0.267	Read 1:600 Read#73
	1	2	3	4	5	6	7	8	9	10	11	12
A	0.167	0.186	0.197	0.166	0.174	0.212	0.162	0.206	0.164	0.201	0.184	0.21	Read 1:600 Read#74
B	0.158	0.183	0.188	0.169	0.18	0.212	0.182	0.217	0.182	0.255	0.226	0.251	Read 1:600 Read#74
C	0.16	0.192	0.185	0.168	0.177	0.215	0.185	0.218	0.192	0.266	0.244	0.274	Read 1:600 Read#74
D	0.158	0.186	0.183	0.175	0.181	0.222	0.209	0.228	0.204	0.275	0.259	0.276	Read 1:600 Read#74
E	0.159	0.182	0.175	0.171	0.184	0.217	0.243	0.226	0.203	0.287	0.261	0.29	Read 1:600 Read#74
F	0.155	0.178	0.177	0.171	0.189	0.224	0.214	0.238	0.2	0.278	0.248	0.277	Read 1:600 Read#74
G	0.152	0.181	0.176	0.174	0.184	0.23	0.215	0.23	0.201	0.265	0.238	0.273	Read 1:600 Read#74
H	0.152	0.178	0.18	0.174	0.185	0.228	0.209	0.224	0.202	0.27	0.234	0.272	Read 1:600 Read#74
	1	2	3	4	5	6	7	8	9	10	11	12
A	0.17	0.188	0.199	0.169	0.177	0.216	0.164	0.21	0.167	0.207	0.187	0.214	Read 1:600 Read#75
B	0.159	0.186	0.191	0.171	0.183	0.216	0.185	0.221	0.185	0.262	0.229	0.255	Read 1:600 Read#75
C	0.16	0.194	0.187	0.173	0.179	0.218	0.189	0.223	0.195	0.273	0.25	0.281	Read 1:600 Read#75
D	0.159	0.188	0.186	0.178	0.183	0.225	0.214	0.233	0.208	0.282	0.265	0.283	Read 1:600 Read#75
E	0.161	0.185	0.177	0.172	0.187	0.22	0.237	0.231	0.207	0.293	0.267	0.3	Read 1:600 Read#75
F	0.156	0.18	0.179	0.173	0.192	0.229	0.219	0.243	0.203	0.284	0.254	0.283	Read 1:600 Read#75
G	0.154	0.183	0.178	0.176	0.188	0.234	0.219	0.231	0.204	0.266	0.243	0.278	Read 1:600 Read#75
H	0.154	0.18	0.182	0.177	0.189	0.232	0.214	0.228	0.206	0.278	0.238	0.279	Read 1:600 Read#75
	1	2	3	4	5	6	7	8	9	10	11	12
A	0.171	0.191	0.201	0.17	0.179	0.22	0.167	0.214	0.17	0.209	0.19	0.218	Read 1:600 Read#76
B	0.16	0.189	0.194	0.172	0.186	0.219	0.187	0.225	0.188	0.268	0.235	0.261	Read 1:600 Read#76
C	0.163	0.197	0.189	0.172	0.181	0.221	0.191	0.227	0.197	0.279	0.255	0.288	Read 1:600 Read#76
D	0.161	0.191	0.188	0.18	0.186	0.23	0.218	0.238	0.211	0.288	0.271	0.29	Read 1:600 Read#76
E	0.163	0.187	0.179	0.174	0.19	0.224	0.254	0.238	0.211	0.3	0.273	0.306	Read 1:600 Read#76
F	0.158	0.182	0.181	0.175	0.194	0.233	0.223	0.248	0.207	0.29	0.259	0.289	Read 1:600 Read#76
G	0.154	0.185	0.18	0.179	0.189	0.238	0.224	0.235	0.207	0.276	0.248	0.283	Read 1:600 Read#76
H	0.156	0.181	0.184	0.179	0.191	0.235	0.219	0.232	0.209	0.282	0.243	0.284	Read 1:600 Read#76
	1	2	3	4	5	6	7	8	9	10	11	12
A	0.174	0.194	0.205	0.173	0.182	0.222	0.17	0.218	0.171	0.212	0.192	0.222	Read 1:600 Read#77
B	0.164	0.191	0.196	0.175	0.188	0.222	0.191	0.23	0.191	0.275	0.24	0.267	Read 1:600 Read#77
C	0.164	0.2	0.192	0.18	0.184	0.226	0.195	0.231	0.201	0.286	0.261	0.295	Read 1:600 Read#77
D	0.163	0.193	0.19	0.181	0.189	0.233	0.221	0.242	0.215	0.295	0.277	0.297	Read 1:600 Read#77
E	0.164	0.189	0.182	0.176	0.192	0.227	0.258	0.242	0.215	0.306	0.279	0.313	Read 1:600 Read#77
F	0.159	0.184	0.183	0.177	0.198	0.236	0.227	0.253	0.211	0.295	0.265	0.295	Read 1:600 Read#77
G	0.155	0.187	0.181	0.181	0.192	0.241	0.229	0.243	0.213	0.276	0.253	0.29	Read 1:600 Read#77
H	0.156	0.183	0.186	0.181	0.193	0.239	0.223	0.238	0.213	0.287	0.248	0.289	Read 1:600 Read#77
	1	2	3	4	5	6	7	8	9	10	11	12
A	0.176	0.196	0.207	0.175	0.184	0.227	0.171	0.223	0.173	0.219	0.195	0.226	Read 1:600 Read#78
B	0.164	0.194	0.199	0.177	0.19	0.226	0.193	0.234	0.193	0.281	0.245	0.273	Read 1:600 Read#78
C	0.167	0.202	0.195	0.177	0.186	0.229	0.199	0.236	0.204	0.293	0.267	0.302	Read 1:600 Read#78
D	0.164	0.196	0.193	0.184	0.192	0.237	0.227	0.249	0.219	0.302	0.284	0.304	Read 1:600 Read#78
E	0.165	0.191	0.183	0.178	0.195	0.23	0.264	0.245	0.22	0.313	0.285	0.321	Read 1:600 Read#78
F	0.159	0.186	0.184	0.178	0.2	0.239	0.232	0.258	0.214	0.301	0.269	0.301	Read 1:600 Read#78
G	0.157	0.188	0.183	0.183	0.195	0.245	0.234	0.249	0.216	0.287	0.259	0.295	Read 1:600 Read#78
H	0.158	0.185	0.187	0.184	0.195	0.243	0.228	0.242	0.217	0.297	0.253	0.295	Read 1:600 Read#78
	1	2	3	4	5	6	7	8	9	10	11	12
A	0.178	0.199	0.21	0.177	0.187	0.23	0.175	0.227	0.175	0.221	0.198	0.23	Read 1:600 Read#79
B	0.165	0.197	0.202	0.179	0.193	0.229	0.196	0.239	0.196	0.287	0.25	0.28	Read 1:600 Read#79
C	0.168	0.206	0.197	0.18	0.189	0.232	0.202	0.24	0.208	0.3	0.273	0.31	Read 1:600 Read#79
D	0.166	0.198	0.195	0.187	0.194	0.241	0.231	0.254	0.223	0.309	0.291	0.311	Read 1:600 Read#79
E	0.167	0.193	0.185	0.18	0.198	0.234	0.27	0.251	0.224	0.32	0.292	0.329	Read 1:600 Read#79
F	0.161	0.188	0.186	0.181	0.203	0.245	0.237	0.263	0.218	0.308	0.276	0.308	Read 1:600 Read#79
G	0.159	0.191	0.185	0.186	0.198	0.249	0.238	0.254	0.219	0.295	0.262	0.302	Read 1:600 Read#79
H	0.158	0.187	0.189	0.186	0.198	0.246	0.232	0.246	0.22	0.305	0.26	0.301	Read 1:600 Read#79
	1	2	3	4	5	6	7	8	9	10	11	12
A	0.18	0.201	0.214	0.179	0.189	0.233	0.176	0.231	0.178	0.225	0.201	0.235	Read 1:600 Read#80
B	0.167	0.199	0.205	0.182	0.196	0.234	0.201	0.244	0.199	0.293	0.257	0.286	Read 1:600 Read#80
C	0.17	0.209	0.2	0.182	0.192	0.237	0.206	0.246	0.211	0.308	0.279	0.317	Read 1:600 Read#80
D	0.168	0.201	0.198	0.189	0.198	0.245	0.236	0.261	0.228	0.317	0.3	0.32	Read 1:600 Read#80
E	0.168	0.195	0.187	0.182	0.2	0.238	0.272	0.256	0.228	0.329	0.299	0.336	Read 1:600 Read#80
F	0.162	0.19	0.188	0.183	0.206	0.249	0.243	0.268	0.223	0.315	0.282	0.315	Read 1:600 Read#80
G	0.16	0.193	0.187	0.187	0.201	0.253	0.243	0.26	0.223	0.302	0.269	0.308	Read 1:600 Read#80
H	0.161	0.189	0.191	0.189	0.2	0.25	0.237	0.25	0.225	0.31	0.264	0.307	Read 1:600 Read#80
	1	2	3	4	5	6	7	8	9	10	11	12
A	0.182	0.204	0.218	0.183	0.192	0.238	0.18	0.235	0.182	0.229	0.204	0.245	Read 1:600 Read#81
B	0.169	0.202	0.207	0.184	0.199	0.237	0.204	0.248	0.203	0.301	0.263	0.293	Read 1:600 Read#81
C	0.172	0.212	0.203	0.188	0.194	0.241	0.21	0.25	0.215	0.315	0.286	0.325	Read 1:600 Read#81
D	0.17	0.203	0.2	0.192	0.202	0.248	0.24	0.266	0.232	0.325	0.304	0.328	Read 1:600 Read#81
E	0.17	0.197	0.19	0.185	0.203	0.241	0.283	0.263	0.233	0.335	0.305	0.344	Read 1:600 Read#81
F	0.165	0.192	0.189	0.185	0.209	0.256	0.248	0.274	0.226	0.321	0.288	0.321	Read 1:600 Read#81
G	0.161	0.195	0.189	0.191	0.203	0.258	0.249	0.265	0.227	0.306	0.276	0.314	Read 1:600 Read#81
H	0.163	0.191	0.193	0.192	0.203	0.254	0.242	0.256	0.229	0.317	0.271	0.314	Read 1:600 Read#81
	1	2	3	4	5	6	7	8	9	10	11	12
A	0.185	0.207	0.221	0.185	0.195	0.241	0.183	0.24	0.184	0.232	0.208	0.242	Read 1:600 Read#82
B	0.171	0.205	0.21	0.187	0.202	0.241	0.208	0.254	0.206	0.308	0.268	0.301	Read 1:600 Read#82
C	0.173	0.215	0.206	0.187	0.197	0.245	0.213	0.255	0.218	0.322	0.292	0.334	Read 1:600 Read#82
D	0.172	0.206	0.203	0.194	0.204	0.252	0.244	0.271	0.236	0.333	0.312	0.336	Read 1:600 Read#82
E	0.172	0.2	0.191	0.188	0.207	0.246	0.278	0.266	0.238	0.344	0.312	0.353	Read 1:600 Read#82
F	0.165	0.194	0.192	0.186	0.212	0.259	0.253	0.279	0.23	0.327	0.292	0.327	Read 1:600 Read#82
G	0.163	0.197	0.191	0.197	0.205	0.262	0.254	0.27	0.23	0.312	0.281	0.32	Read 1:600 Read#82
H	0.164	0.192	0.195	0.193	0.205	0.259	0.247	0.261	0.234	0.328	0.275	0.319	Read 1:600 Read#82
	1	2	3	4	5	6	7	8	9	10	11	12
A	0.186	0.211	0.226	0.187	0.199	0.245	0.184	0.245	0.186	0.235	0.212	0.248	Read 1:600 Read#83
B	0.173	0.208	0.214	0.19	0.205	0.245	0.212	0.259	0.209	0.314	0.275	0.307	Read 1:600 Read#83
C	0.176	0.219	0.209	0.194	0.2	0.249	0.217	0.26	0.222	0.331	0.299	0.342	Read 1:600 Read#83
D	0.172	0.209	0.206	0.197	0.207	0.257	0.251	0.276	0.24	0.342	0.318	0.344	Read 1:600 Read#83
E	0.173	0.202	0.194	0.189	0.21	0.25	0.291	0.274	0.241	0.351	0.319	0.361	Read 1:600 Read#83
F	0.168	0.197	0.193	0.189	0.215	0.26	0.26	0.284	0.234	0.335	0.299	0.334	Read 1:600 Read#83
G	0.164	0.198	0.192	0.197	0.209	0.266	0.258	0.275	0.236	0.317	0.286	0.326	Read 1:600 Read#83
H	0.165	0.194	0.196	0.196	0.208	0.263	0.251	0.266	0.237	0.333	0.281	0.325	Read 1:600 Read#83
	1	2	3	4	5	6	7	8	9	10	11	12
A	0.191	0.213	0.229	0.19	0.201	0.25	0.189	0.249	0.189	0.241	0.216	0.252	Read 1:600 Read#84
B	0.175	0.211	0.217	0.193	0.209	0.249	0.216	0.265	0.214	0.324	0.281	0.315	Read 1:600 Read#84
C	0.178	0.222	0.212	0.193	0.202	0.253	0.221	0.265	0.226	0.34	0.306	0.35	Read 1:600 Read#84
D	0.175	0.212	0.208	0.2	0.21	0.262	0.257	0.283	0.245	0.35	0.326	0.352	Read 1:600 Read#84
E	0.175	0.204	0.196	0.192	0.213	0.254	0.299	0.278	0.248	0.361	0.325	0.368	Read 1:600 Read#84
F	0.168	0.198	0.196	0.192	0.218	0.267	0.265	0.29	0.238	0.341	0.306	0.341	Read 1:600 Read#84
G	0.166	0.2	0.194	0.202	0.212	0.271	0.265	0.281	0.238	0.323	0.293	0.333	Read 1:600 Read#84
H	0.168	0.196	0.198	0.199	0.211	0.267	0.257	0.272	0.242	0.344	0.286	0.332	Read 1:600 Read#84
	1	2	3	4	5	6	7	8	9	10	11	12
A	0.192	0.217	0.233	0.192	0.204	0.253	0.191	0.254	0.193	0.244	0.22	0.258	Read 1:600 Read#85
B	0.177	0.214	0.22	0.195	0.212	0.252	0.22	0.27	0.217	0.329	0.288	0.322	Read 1:600 Read#85
C	0.18	0.225	0.215	0.2	0.205	0.257	0.226	0.27	0.23	0.348	0.313	0.36	Read 1:600 Read#85
D	0.176	0.214	0.211	0.203	0.214	0.266	0.264	0.288	0.25	0.359	0.334	0.362	Read 1:600 Read#85
E	0.176	0.207	0.198	0.194	0.216	0.258	0.307	0.285	0.252	0.368	0.333	0.377	Read 1:600 Read#85
F	0.171	0.2	0.198	0.194	0.221	0.272	0.272	0.296	0.242	0.349	0.311	0.349	Read 1:600 Read#85
G	0.167	0.202	0.196	0.203	0.214	0.275	0.27	0.287	0.244	0.329	0.299	0.339	Read 1:600 Read#85
H	0.168	0.198	0.2	0.201	0.214	0.271	0.262	0.277	0.244	0.35	0.292	0.339	Read 1:600 Read#85
	1	2	3	4	5	6	7	8	9	10	11	12
A	0.195	0.219	0.236	0.196	0.206	0.258	0.194	0.259	0.195	0.25	0.223	0.262	Read 1:600 Read#86
B	0.179	0.218	0.224	0.198	0.216	0.258	0.225	0.275	0.221	0.339	0.295	0.329	Read 1:600 Read#86
C	0.183	0.228	0.218	0.199	0.208	0.262	0.231	0.276	0.235	0.357	0.322	0.368	Read 1:600 Read#86
D	0.178	0.217	0.214	0.206	0.218	0.27	0.268	0.295	0.256	0.368	0.342	0.37	Read 1:600 Read#86
E	0.178	0.209	0.201	0.198	0.22	0.263	0.313	0.291	0.257	0.379	0.341	0.387	Read 1:600 Read#86
F	0.173	0.203	0.2	0.196	0.225	0.276	0.278	0.304	0.247	0.356	0.318	0.356	Read 1:600 Read#86
G	0.169	0.204	0.198	0.206	0.218	0.28	0.275	0.292	0.248	0.336	0.304	0.347	Read 1:600 Read#86
H	0.17	0.199	0.201	0.203	0.218	0.275	0.268	0.283	0.25	0.362	0.298	0.345	Read 1:600 Read#86
	1	2	3	4	5	6	7	8	9	10	11	12
A	0.198	0.223	0.241	0.199	0.21	0.262	0.197	0.264	0.198	0.254	0.227	0.268	Read 1:600 Read#87
B	0.181	0.221	0.227	0.201	0.219	0.262	0.229	0.281	0.224	0.345	0.301	0.337	Read 1:600 Read#87
C	0.185	0.232	0.222	0.204	0.212	0.267	0.235	0.282	0.238	0.365	0.329	0.377	Read 1:600 Read#87
D	0.18	0.221	0.217	0.209	0.221	0.275	0.277	0.3	0.261	0.378	0.351	0.38	Read 1:600 Read#87
E	0.18	0.212	0.203	0.2	0.223	0.267	0.318	0.297	0.262	0.387	0.349	0.397	Read 1:600 Read#87
F	0.174	0.205	0.202	0.199	0.228	0.281	0.284	0.311	0.252	0.364	0.325	0.363	Read 1:600 Read#87
G	0.17	0.207	0.2	0.21	0.221	0.285	0.281	0.297	0.251	0.343	0.311	0.355	Read 1:600 Read#87
H	0.172	0.202	0.204	0.206	0.221	0.28	0.273	0.288	0.255	0.368	0.304	0.353	Read 1:600 Read#87
	1	2	3	4	5	6	7	8	9	10	11	12
A	0.201	0.226	0.245	0.202	0.213	0.267	0.201	0.269	0.201	0.26	0.232	0.273	Read 1:600 Read#88
B	0.183	0.224	0.23	0.205	0.223	0.266	0.234	0.286	0.229	0.355	0.309	0.346	Read 1:600 Read#88
C	0.187	0.235	0.225	0.209	0.214	0.271	0.24	0.287	0.245	0.375	0.338	0.388	Read 1:600 Read#88
D	0.182	0.224	0.22	0.213	0.225	0.28	0.282	0.307	0.266	0.388	0.361	0.389	Read 1:600 Read#88
E	0.182	0.215	0.205	0.204	0.227	0.271	0.328	0.304	0.268	0.398	0.357	0.406	Read 1:600 Read#88
F	0.177	0.207	0.204	0.202	0.232	0.286	0.29	0.316	0.256	0.371	0.331	0.371	Read 1:600 Read#88
G	0.172	0.209	0.203	0.213	0.224	0.29	0.288	0.304	0.256	0.348	0.316	0.362	Read 1:600 Read#88
H	0.172	0.205	0.206	0.208	0.224	0.285	0.278	0.296	0.259	0.381	0.31	0.36	Read 1:600 Read#88
	1	2	3	4	5	6	7	8	9	10	11	12
A	0.204	0.23	0.249	0.205	0.216	0.272	0.205	0.274	0.204	0.265	0.237	0.278	Read 1:600 Read#89
B	0.186	0.227	0.234	0.207	0.226	0.271	0.238	0.292	0.233	0.364	0.317	0.354	Read 1:600 Read#89
C	0.19	0.239	0.228	0.208	0.218	0.276	0.245	0.293	0.25	0.384	0.347	0.398	Read 1:600 Read#89
D	0.184	0.227	0.223	0.216	0.228	0.285	0.288	0.313	0.272	0.398	0.37	0.399	Read 1:600 Read#89
E	0.184	0.218	0.208	0.206	0.23	0.277	0.334	0.311	0.274	0.406	0.365	0.415	Read 1:600 Read#89
F	0.177	0.21	0.206	0.204	0.235	0.29	0.298	0.321	0.259	0.379	0.338	0.379	Read 1:600 Read#89
G	0.173	0.212	0.205	0.216	0.228	0.295	0.293	0.31	0.261	0.356	0.323	0.369	Read 1:600 Read#89
H	0.174	0.206	0.208	0.211	0.227	0.29	0.284	0.302	0.264	0.389	0.316	0.367	Read 1:600 Read#89
	1	2	3	4	5	6	7	8	9	10	11	12
A	0.207	0.233	0.254	0.208	0.22	0.276	0.207	0.28	0.208	0.27	0.241	0.285	Read 1:600 Read#90
B	0.189	0.232	0.238	0.211	0.23	0.276	0.243	0.298	0.238	0.371	0.323	0.363	Read 1:600 Read#90
C	0.193	0.243	0.232	0.215	0.221	0.282	0.25	0.299	0.255	0.394	0.359	0.41	Read 1:600 Read#90
D	0.187	0.23	0.226	0.22	0.232	0.289	0.296	0.32	0.278	0.409	0.379	0.41	Read 1:600 Read#90
E	0.186	0.22	0.211	0.212	0.234	0.281	0.342	0.318	0.279	0.415	0.374	0.426	Read 1:600 Read#90
F	0.179	0.212	0.209	0.207	0.239	0.295	0.307	0.334	0.265	0.386	0.344	0.387	Read 1:600 Read#90
G	0.174	0.214	0.207	0.219	0.232	0.3	0.3	0.316	0.265	0.362	0.328	0.377	Read 1:600 Read#90
H	0.176	0.208	0.21	0.215	0.231	0.294	0.29	0.308	0.269	0.397	0.323	0.375	Read 1:600 Read#90
	1	2	3	4	5	6	7	8	9	10	11	12
A	0.211	0.237	0.259	0.212	0.224	0.281	0.211	0.285	0.212	0.275	0.246	0.289	Read 1:600 Read#91
B	0.193	0.235	0.242	0.215	0.234	0.281	0.248	0.304	0.242	0.381	0.332	0.371	Read 1:600 Read#91
C	0.195	0.247	0.235	0.215	0.224	0.286	0.255	0.305	0.26	0.403	0.369	0.419	Read 1:600 Read#91
D	0.188	0.233	0.229	0.223	0.236	0.295	0.304	0.326	0.284	0.42	0.388	0.421	Read 1:600 Read#91
E	0.187	0.223	0.214	0.214	0.238	0.286	0.346	0.324	0.285	0.426	0.383	0.435	Read 1:600 Read#91
F	0.18	0.214	0.21	0.209	0.243	0.3	0.312	0.341	0.269	0.394	0.354	0.396	Read 1:600 Read#91
G	0.176	0.217	0.209	0.221	0.234	0.305	0.305	0.322	0.27	0.369	0.334	0.384	Read 1:600 Read#91
H	0.177	0.21	0.212	0.217	0.233	0.3	0.296	0.314	0.273	0.408	0.33	0.381	Read 1:600 Read#91
	1	2	3	4	5	6	7	8	9	10	11	12
A	0.212	0.241	0.263	0.215	0.228	0.284	0.215	0.291	0.215	0.279	0.25	0.295	Read 1:600 Read#92
B	0.194	0.238	0.245	0.218	0.238	0.285	0.253	0.309	0.246	0.388	0.338	0.379	Read 1:600 Read#92
C	0.197	0.25	0.239	0.217	0.228	0.291	0.261	0.312	0.265	0.412	0.378	0.428	Read 1:600 Read#92
D	0.191	0.237	0.233	0.227	0.24	0.299	0.31	0.334	0.291	0.433	0.399	0.43	Read 1:600 Read#92
E	0.189	0.226	0.217	0.217	0.241	0.29	0.357	0.331	0.291	0.436	0.392	0.446	Read 1:600 Read#92
F	0.184	0.217	0.213	0.212	0.247	0.306	0.322	0.343	0.276	0.403	0.361	0.405	Read 1:600 Read#92
G	0.177	0.219	0.211	0.225	0.239	0.31	0.312	0.329	0.275	0.377	0.341	0.392	Read 1:600 Read#92
H	0.178	0.212	0.213	0.22	0.238	0.304	0.304	0.321	0.278	0.415	0.336	0.39	Read 1:600 Read#92
	1	2	3	4	5	6	7	8	9	10	11	12
A	0.215	0.245	0.268	0.218	0.231	0.289	0.218	0.297	0.218	0.283	0.254	0.301	Read 1:600 Read#93
B	0.196	0.241	0.249	0.221	0.241	0.289	0.258	0.315	0.25	0.395	0.345	0.388	Read 1:600 Read#93
C	0.2	0.254	0.242	0.221	0.231	0.296	0.266	0.318	0.27	0.421	0.389	0.437	Read 1:600 Read#93
D	0.193	0.24	0.236	0.23	0.244	0.304	0.318	0.34	0.296	0.444	0.406	0.441	Read 1:600 Read#93
E	0.191	0.229	0.219	0.219	0.246	0.295	0.365	0.337	0.298	0.445	0.401	0.457	Read 1:600 Read#93
F	0.185	0.219	0.215	0.214	0.251	0.311	0.33	0.351	0.28	0.41	0.367	0.416	Read 1:600 Read#93
G	0.178	0.221	0.213	0.228	0.242	0.315	0.319	0.335	0.281	0.384	0.348	0.4	Read 1:600 Read#93
H	0.18	0.215	0.216	0.223	0.241	0.31	0.31	0.327	0.282	0.429	0.345	0.398	Read 1:600 Read#93
	1	2	3	4	5	6	7	8	9	10	11	12
A	0.218	0.249	0.273	0.222	0.234	0.294	0.222	0.301	0.222	0.29	0.26	0.308	Read 1:600 Read#94
B	0.199	0.246	0.253	0.225	0.246	0.295	0.264	0.322	0.256	0.406	0.354	0.397	Read 1:600 Read#94
C	0.203	0.258	0.245	0.228	0.234	0.301	0.272	0.324	0.276	0.432	0.398	0.448	Read 1:600 Read#94
D	0.195	0.243	0.239	0.234	0.248	0.311	0.326	0.347	0.302	0.454	0.418	0.454	Read 1:600 Read#94
E	0.193	0.231	0.222	0.224	0.25	0.301	0.367	0.345	0.304	0.456	0.41	0.467	Read 1:600 Read#94
F	0.186	0.221	0.217	0.218	0.255	0.316	0.338	0.356	0.285	0.42	0.375	0.422	Read 1:600 Read#94
G	0.18	0.223	0.215	0.231	0.246	0.321	0.325	0.342	0.286	0.391	0.355	0.408	Read 1:600 Read#94
H	0.185	0.217	0.218	0.226	0.245	0.315	0.317	0.335	0.288	0.439	0.353	0.406	Read 1:600 Read#94
	1	2	3	4	5	6	7	8	9	10	11	12
A	0.221	0.254	0.278	0.226	0.238	0.299	0.226	0.309	0.226	0.295	0.264	0.313	Read 1:600 Read#95
B	0.202	0.249	0.256	0.228	0.249	0.299	0.268	0.329	0.26	0.413	0.36	0.405	Read 1:600 Read#95
C	0.205	0.262	0.25	0.232	0.238	0.307	0.278	0.332	0.281	0.44	0.41	0.458	Read 1:600 Read#95
D	0.197	0.247	0.243	0.238	0.252	0.315	0.333	0.355	0.311	0.462	0.427	0.464	Read 1:600 Read#95
E	0.195	0.234	0.224	0.228	0.254	0.306	0.382	0.352	0.312	0.466	0.421	0.479	Read 1:600 Read#95
F	0.189	0.224	0.22	0.221	0.259	0.322	0.346	0.369	0.291	0.428	0.382	0.432	Read 1:600 Read#95
G	0.182	0.226	0.218	0.234	0.25	0.327	0.333	0.348	0.293	0.399	0.363	0.418	Read 1:600 Read#95
H	0.184	0.219	0.221	0.229	0.249	0.32	0.325	0.342	0.292	0.446	0.358	0.414	Read 1:600 Read#95
	1	2	3	4	5	6	7	8	9	10	11	12
A	0.224	0.258	0.283	0.229	0.243	0.305	0.229	0.314	0.229	0.3	0.27	0.32	Read 1:600 Read#96
B	0.206	0.254	0.26	0.232	0.254	0.305	0.275	0.336	0.266	0.423	0.37	0.415	Read 1:600 Read#96
C	0.208	0.268	0.253	0.233	0.242	0.313	0.284	0.338	0.287	0.451	0.415	0.468	Read 1:600 Read#96
D	0.2	0.251	0.246	0.242	0.257	0.32	0.342	0.362	0.318	0.47	0.439	0.471	Read 1:600 Read#96
E	0.197	0.237	0.227	0.233	0.258	0.312	0.389	0.36	0.318	0.477	0.432	0.491	Read 1:600 Read#96
F	0.191	0.227	0.222	0.224	0.263	0.328	0.353	0.373	0.296	0.437	0.391	0.44	Read 1:600 Read#96
G	0.183	0.229	0.22	0.237	0.254	0.333	0.341	0.356	0.299	0.407	0.37	0.427	Read 1:600 Read#96
H	0.185	0.221	0.222	0.232	0.255	0.326	0.333	0.349	0.298	0.46	0.365	0.423	Read 1:600 Read#96
	1	2	3	4	5	6	7	8	9	10	11	12
A	0.227	0.262	0.289	0.233	0.246	0.309	0.233	0.321	0.233	0.306	0.274	0.327	Read 1:600 Read#97
B	0.207	0.257	0.264	0.236	0.258	0.31	0.28	0.341	0.271	0.432	0.378	0.424	Read 1:600 Read#97
C	0.21	0.27	0.257	0.238	0.246	0.318	0.29	0.345	0.293	0.46	0.43	0.478	Read 1:600 Read#97
D	0.203	0.254	0.249	0.246	0.26	0.326	0.35	0.37	0.325	0.475	0.449	0.475	Read 1:600 Read#97
E	0.199	0.241	0.231	0.237	0.262	0.317	0.397	0.367	0.326	0.488	0.443	0.5	Read 1:600 Read#97
F	0.193	0.229	0.225	0.228	0.268	0.333	0.361	0.384	0.301	0.446	0.398	0.449	Read 1:600 Read#97
G	0.185	0.232	0.222	0.241	0.257	0.338	0.346	0.363	0.305	0.416	0.377	0.437	Read 1:600 Read#97
H	0.186	0.224	0.224	0.236	0.258	0.332	0.341	0.356	0.301	0.467	0.376	0.431	Read 1:600 Read#97
	1	2	3	4	5	6	7	8	9	10	11	12
A	0.231	0.266	0.292	0.236	0.251	0.316	0.238	0.326	0.237	0.312	0.281	0.331	Read 1:600 Read#98
B	0.21	0.262	0.269	0.24	0.263	0.316	0.286	0.348	0.275	0.44	0.387	0.434	Read 1:600 Read#98
C	0.213	0.275	0.261	0.239	0.25	0.324	0.296	0.351	0.299	0.464	0.438	0.483	Read 1:600 Read#98
D	0.205	0.258	0.253	0.25	0.265	0.333	0.359	0.379	0.331	0.482	0.459	0.48	Read 1:600 Read#98
E	0.202	0.244	0.233	0.238	0.267	0.323	0.402	0.376	0.332	0.492	0.453	0.506	Read 1:600 Read#98
F	0.194	0.232	0.227	0.231	0.273	0.34	0.37	0.395	0.308	0.457	0.408	0.46	Read 1:600 Read#98
G	0.186	0.233	0.225	0.243	0.262	0.345	0.355	0.37	0.309	0.423	0.385	0.446	Read 1:600 Read#98
H	0.188	0.226	0.227	0.239	0.264	0.338	0.344	0.363	0.309	0.478	0.382	0.44	Read 1:600 Read#98
	1	2	3	4	5	6	7	8	9	10	11	12
A	0.234	0.272	0.298	0.24	0.255	0.321	0.241	0.333	0.241	0.317	0.285	0.342	Read 1:600 Read#99
B	0.214	0.266	0.273	0.243	0.267	0.321	0.291	0.355	0.281	0.449	0.395	0.442	Read 1:600 Read#99
C	0.217	0.279	0.265	0.244	0.254	0.33	0.302	0.359	0.305	0.466	0.451	0.485	Read 1:600 Read#99
D	0.207	0.262	0.257	0.255	0.269	0.339	0.367	0.386	0.339	0.487	0.465	0.484	Read 1:600 Read#99
E	0.204	0.247	0.236	0.243	0.271	0.328	0.414	0.383	0.339	0.496	0.463	0.51	Read 1:600 Read#99
F	0.196	0.234	0.229	0.234	0.277	0.345	0.38	0.404	0.313	0.467	0.416	0.47	Read 1:600 Read#99
G	0.187	0.236	0.227	0.248	0.266	0.351	0.363	0.378	0.319	0.431	0.392	0.455	Read 1:600 Read#99
H	0.189	0.228	0.229	0.243	0.268	0.343	0.351	0.372	0.314	0.492	0.391	0.448	Read 1:600 Read#99
	1	2	3	4	5	6	7	8	9	10	11	12
A	0.237	0.275	0.303	0.244	0.259	0.327	0.246	0.338	0.245	0.324	0.291	0.346	Read 1:600 Read#100
B	0.22	0.27	0.278	0.248	0.271	0.327	0.297	0.362	0.286	0.458	0.403	0.452	Read 1:600 Read#100
C	0.219	0.283	0.269	0.249	0.258	0.335	0.308	0.366	0.311	0.468	0.461	0.488	Read 1:600 Read#100
D	0.21	0.266	0.26	0.259	0.274	0.345	0.376	0.395	0.347	0.493	0.467	0.487	Read 1:600 Read#100
E	0.205	0.25	0.238	0.248	0.276	0.334	0.425	0.391	0.348	0.499	0.474	0.514	Read 1:600 Read#100
F	0.198	0.237	0.232	0.239	0.282	0.351	0.391	0.412	0.319	0.478	0.424	0.481	Read 1:600 Read#100
G	0.188	0.238	0.23	0.251	0.27	0.356	0.371	0.385	0.325	0.44	0.399	0.464	Read 1:600 Read#100
H	0.191	0.23	0.231	0.246	0.273	0.349	0.361	0.379	0.32	0.496	0.399	0.458	Read 1:600 Read#100
	1	2	3	4	5	6	7	8	9	10	11	12
A	0.241	0.281	0.31	0.249	0.264	0.332	0.251	0.346	0.25	0.33	0.297	0.353	Read 1:600 Read#101
B	0.22	0.274	0.282	0.252	0.276	0.332	0.303	0.369	0.291	0.464	0.412	0.461	Read 1:600 Read#101
C	0.222	0.288	0.273	0.254	0.262	0.341	0.315	0.374	0.318	0.47	0.468	0.49	Read 1:600 Read#101
D	0.213	0.269	0.265	0.263	0.279	0.351	0.385	0.403	0.355	0.495	0.471	0.49	Read 1:600 Read#101
E	0.208	0.254	0.241	0.252	0.281	0.341	0.433	0.398	0.355	0.503	0.482	0.518	Read 1:600 Read#101
F	0.2	0.24	0.234	0.242	0.286	0.358	0.398	0.419	0.326	0.486	0.434	0.491	Read 1:600 Read#101
G	0.19	0.241	0.232	0.255	0.275	0.363	0.379	0.393	0.332	0.449	0.409	0.475	Read 1:600 Read#101
H	0.193	0.234	0.234	0.25	0.274	0.355	0.371	0.386	0.327	0.513	0.409	0.468	Read 1:600 Read#101
	1	2	3	4	5	6	7	8	9	10	11	12
A	0.245	0.287	0.316	0.253	0.267	0.338	0.255	0.352	0.254	0.337	0.303	0.36	Read 1:600 Read#102
B	0.223	0.279	0.286	0.256	0.281	0.338	0.31	0.375	0.297	0.466	0.42	0.47	Read 1:600 Read#102
C	0.226	0.292	0.278	0.255	0.267	0.347	0.322	0.382	0.324	0.472	0.472	0.492	Read 1:600 Read#102
D	0.215	0.273	0.269	0.268	0.284	0.357	0.394	0.411	0.364	0.499	0.474	0.492	Read 1:600 Read#102
E	0.21	0.257	0.246	0.256	0.286	0.345	0.443	0.406	0.363	0.507	0.484	0.522	Read 1:600 Read#102
F	0.202	0.242	0.237	0.246	0.292	0.364	0.405	0.423	0.331	0.497	0.443	0.504	Read 1:600 Read#102
G	0.193	0.244	0.234	0.258	0.279	0.37	0.388	0.4	0.337	0.458	0.42	0.485	Read 1:600 Read#102
H	0.201	0.235	0.236	0.253	0.28	0.361	0.379	0.396	0.333	0.525	0.417	0.477	Read 1:600 Read#102
	1	2	3	4	5	6	7	8	9	10	11	12
A	0.249	0.292	0.321	0.257	0.272	0.343	0.26	0.36	0.259	0.343	0.309	0.367	Read 1:600 Read#103
B	0.227	0.283	0.29	0.26	0.286	0.343	0.316	0.382	0.303	0.468	0.429	0.478	Read 1:600 Read#103
C	0.229	0.297	0.282	0.259	0.271	0.353	0.329	0.39	0.331	0.475	0.469	0.494	Read 1:600 Read#103
D	0.218	0.277	0.273	0.272	0.289	0.363	0.403	0.422	0.374	0.503	0.477	0.495	Read 1:600 Read#103
E	0.213	0.26	0.249	0.26	0.291	0.352	0.452	0.415	0.371	0.511	0.491	0.526	Read 1:600 Read#103
F	0.203	0.246	0.24	0.251	0.297	0.37	0.413	0.436	0.338	0.507	0.453	0.515	Read 1:600 Read#103
G	0.192	0.246	0.237	0.262	0.283	0.376	0.396	0.408	0.344	0.467	0.425	0.495	Read 1:600 Read#103
H	0.198	0.238	0.238	0.257	0.286	0.367	0.388	0.403	0.339	0.529	0.424	0.486	Read 1:600 Read#103
	1	2	3	4	5	6	7	8	9	10	11	12
A	0.252	0.297	0.327	0.261	0.277	0.35	0.264	0.366	0.263	0.35	0.315	0.376	Read 1:600 Read#104
B	0.232	0.288	0.295	0.265	0.29	0.35	0.322	0.39	0.309	0.469	0.438	0.48	Read 1:600 Read#104
C	0.232	0.302	0.287	0.267	0.275	0.36	0.336	0.398	0.338	0.475	0.474	0.496	Read 1:600 Read#104
D	0.221	0.281	0.276	0.276	0.294	0.37	0.413	0.43	0.382	0.505	0.48	0.497	Read 1:600 Read#104
E	0.215	0.264	0.252	0.266	0.296	0.359	0.457	0.423	0.379	0.514	0.494	0.528	Read 1:600 Read#104
F	0.205	0.248	0.242	0.254	0.302	0.376	0.425	0.445	0.344	0.517	0.461	0.526	Read 1:600 Read#104
G	0.195	0.249	0.239	0.266	0.289	0.384	0.405	0.416	0.35	0.475	0.436	0.506	Read 1:600 Read#104
H	0.201	0.241	0.241	0.26	0.29	0.374	0.4	0.412	0.344	0.542	0.435	0.496	Read 1:600 Read#104
	1	2	3	4	5	6	7	8	9	10	11	12
A	0.257	0.301	0.332	0.266	0.281	0.357	0.269	0.372	0.267	0.357	0.322	0.383	Read 1:600 Read#105
B	0.234	0.293	0.3	0.269	0.296	0.355	0.329	0.398	0.316	0.473	0.449	0.484	Read 1:600 Read#105
C	0.235	0.307	0.291	0.27	0.28	0.365	0.344	0.405	0.345	0.477	0.478	0.5	Read 1:600 Read#105
D	0.224	0.286	0.281	0.281	0.299	0.377	0.422	0.438	0.39	0.51	0.484	0.5	Read 1:600 Read#105
E	0.218	0.268	0.255	0.269	0.301	0.366	0.461	0.432	0.388	0.517	0.497	0.532	Read 1:600 Read#105
F	0.207	0.251	0.244	0.258	0.307	0.383	0.432	0.452	0.349	0.529	0.473	0.538	Read 1:600 Read#105
G	0.198	0.252	0.242	0.27	0.294	0.39	0.414	0.424	0.357	0.484	0.442	0.516	Read 1:600 Read#105
H	0.203	0.243	0.243	0.264	0.294	0.38	0.412	0.421	0.351	0.558	0.443	0.506	Read 1:600 Read#105
	1	2	3	4	5	6	7	8	9	10	11	12
A	0.263	0.306	0.339	0.27	0.286	0.365	0.274	0.378	0.272	0.365	0.329	0.391	Read 1:600 Read#106
B	0.237	0.297	0.306	0.275	0.301	0.364	0.336	0.406	0.322	0.476	0.454	0.485	Read 1:600 Read#106
C	0.238	0.313	0.295	0.275	0.286	0.373	0.351	0.413	0.352	0.479	0.48	0.502	Read 1:600 Read#106
D	0.226	0.29	0.284	0.286	0.303	0.385	0.433	0.447	0.398	0.515	0.487	0.504	Read 1:600 Read#106
E	0.22	0.271	0.26	0.274	0.306	0.373	0.477	0.44	0.397	0.519	0.5	0.535	Read 1:600 Read#106
F	0.209	0.254	0.247	0.263	0.313	0.39	0.442	0.46	0.357	0.535	0.482	0.55	Read 1:600 Read#106
G	0.2	0.255	0.246	0.274	0.299	0.398	0.423	0.433	0.363	0.495	0.453	0.527	Read 1:600 Read#106
H	0.204	0.246	0.246	0.268	0.3	0.387	0.42	0.43	0.357	0.568	0.452	0.518	Read 1:600 Read#106
	1	2	3	4	5	6	7	8	9	10	11	12
A	0.265	0.313	0.345	0.274	0.291	0.368	0.279	0.386	0.277	0.37	0.335	0.397	Read 1:600 Read#107
B	0.241	0.302	0.311	0.278	0.306	0.369	0.343	0.411	0.329	0.475	0.455	0.489	Read 1:600 Read#107
C	0.242	0.318	0.3	0.279	0.29	0.38	0.359	0.42	0.359	0.48	0.476	0.504	Read 1:600 Read#107
D	0.23	0.294	0.288	0.292	0.309	0.391	0.441	0.45	0.41	0.514	0.487	0.504	Read 1:600 Read#107
E	0.223	0.274	0.263	0.279	0.312	0.38	0.487	0.447	0.406	0.521	0.504	0.538	Read 1:600 Read#107
F	0.21	0.257	0.25	0.267	0.317	0.397	0.453	0.469	0.365	0.538	0.492	0.554	Read 1:600 Read#107
G	0.201	0.258	0.248	0.278	0.304	0.405	0.431	0.441	0.37	0.503	0.46	0.538	Read 1:600 Read#107
H	0.206	0.248	0.249	0.272	0.304	0.394	0.429	0.438	0.365	0.582	0.462	0.527	Read 1:600 Read#107
	1	2	3	4	5	6	7	8	9	10	11	12
A	0.268	0.319	0.352	0.278	0.295	0.374	0.285	0.394	0.282	0.376	0.341	0.404	Read 1:600 Read#108
B	0.244	0.307	0.315	0.283	0.311	0.374	0.349	0.418	0.333	0.476	0.457	0.49	Read 1:600 Read#108
C	0.245	0.322	0.304	0.282	0.295	0.386	0.366	0.427	0.366	0.482	0.477	0.505	Read 1:600 Read#108
D	0.233	0.298	0.294	0.297	0.315	0.398	0.45	0.455	0.418	0.517	0.489	0.505	Read 1:600 Read#108
E	0.226	0.278	0.264	0.283	0.318	0.387	0.495	0.45	0.415	0.524	0.508	0.541	Read 1:600 Read#108
F	0.213	0.26	0.253	0.272	0.323	0.405	0.464	0.478	0.373	0.541	0.507	0.559	Read 1:600 Read#108
G	0.204	0.261	0.251	0.282	0.309	0.412	0.441	0.448	0.377	0.514	0.472	0.551	Read 1:600 Read#108
H	0.208	0.252	0.252	0.277	0.31	0.401	0.437	0.446	0.371	0.59	0.473	0.538	Read 1:600 Read#108
	1	2	3	4	5	6	7	8	9	10	11	12
A	0.274	0.324	0.357	0.283	0.3	0.381	0.289	0.399	0.286	0.385	0.348	0.411	Read 1:600 Read#109
B	0.249	0.312	0.321	0.288	0.317	0.382	0.356	0.427	0.339	0.479	0.46	0.492	Read 1:600 Read#109
C	0.248	0.328	0.31	0.287	0.3	0.393	0.375	0.43	0.374	0.484	0.481	0.507	Read 1:600 Read#109
D	0.236	0.303	0.297	0.302	0.32	0.406	0.46	0.457	0.427	0.519	0.491	0.507	Read 1:600 Read#109
E	0.228	0.282	0.268	0.288	0.323	0.394	0.504	0.452	0.425	0.525	0.511	0.542	Read 1:600 Read#109
F	0.215	0.263	0.255	0.277	0.329	0.411	0.471	0.484	0.38	0.545	0.516	0.563	Read 1:600 Read#109
G	0.203	0.263	0.253	0.286	0.314	0.418	0.451	0.456	0.384	0.52	0.48	0.558	Read 1:600 Read#109
H	0.21	0.255	0.253	0.281	0.316	0.408	0.452	0.455	0.377	0.598	0.483	0.549	Read 1:600 Read#109
	1	2	3	4	5	6	7	8	9	10	11	12
A	0.278	0.332	0.364	0.288	0.306	0.388	0.295	0.406	0.291	0.391	0.355	0.413	Read 1:600 Read#110
B	0.254	0.317	0.326	0.293	0.323	0.388	0.364	0.429	0.346	0.48	0.462	0.494	Read 1:600 Read#110
C	0.252	0.333	0.314	0.291	0.306	0.401	0.383	0.433	0.382	0.485	0.479	0.509	Read 1:600 Read#110
D	0.239	0.308	0.302	0.307	0.326	0.414	0.468	0.461	0.437	0.52	0.493	0.509	Read 1:600 Read#110
E	0.231	0.286	0.272	0.294	0.329	0.401	0.509	0.455	0.434	0.531	0.514	0.545	Read 1:600 Read#110
F	0.217	0.266	0.258	0.282	0.335	0.419	0.479	0.491	0.388	0.55	0.518	0.567	Read 1:600 Read#110
G	0.208	0.266	0.256	0.291	0.32	0.427	0.461	0.464	0.391	0.523	0.489	0.562	Read 1:600 Read#110
H	0.212	0.256	0.256	0.284	0.32	0.414	0.457	0.465	0.385	0.611	0.49	0.56	Read 1:600 Read#110
	1	2	3	4	5	6	7	8	9	10	11	12
A	0.281	0.34	0.373	0.292	0.311	0.394	0.301	0.413	0.297	0.398	0.362	0.422	Read 1:600 Read#111
B	0.259	0.323	0.33	0.297	0.327	0.394	0.371	0.431	0.352	0.48	0.464	0.496	Read 1:600 Read#111
C	0.256	0.339	0.319	0.297	0.312	0.406	0.391	0.433	0.389	0.487	0.484	0.512	Read 1:600 Read#111
D	0.242	0.312	0.307	0.312	0.331	0.42	0.47	0.462	0.447	0.523	0.494	0.51	Read 1:600 Read#111
E	0.234	0.289	0.276	0.299	0.335	0.409	0.515	0.457	0.444	0.529	0.516	0.547	Read 1:600 Read#111
F	0.219	0.268	0.261	0.287	0.34	0.426	0.485	0.493	0.395	0.553	0.523	0.571	Read 1:600 Read#111
G	0.21	0.269	0.259	0.295	0.325	0.435	0.471	0.47	0.399	0.526	0.499	0.566	Read 1:600 Read#111
H	0.214	0.259	0.259	0.289	0.326	0.422	0.474	0.473	0.392	0.627	0.503	0.573	Read 1:600 Read#111
	1	2	3	4	5	6	7	8	9	10	11	12
A	0.286	0.345	0.377	0.297	0.317	0.4	0.307	0.417	0.303	0.405	0.369	0.43	Read 1:600 Read#112
B	0.26	0.329	0.336	0.303	0.333	0.401	0.379	0.433	0.358	0.482	0.465	0.498	Read 1:600 Read#112
C	0.26	0.345	0.324	0.305	0.318	0.415	0.399	0.435	0.397	0.488	0.482	0.513	Read 1:600 Read#112
D	0.246	0.317	0.312	0.317	0.338	0.428	0.472	0.465	0.457	0.526	0.495	0.511	Read 1:600 Read#112
E	0.236	0.293	0.28	0.305	0.342	0.417	0.515	0.457	0.453	0.53	0.52	0.549	Read 1:600 Read#112
F	0.221	0.272	0.264	0.292	0.346	0.434	0.496	0.495	0.404	0.555	0.525	0.575	Read 1:600 Read#112
G	0.212	0.272	0.261	0.299	0.331	0.443	0.481	0.473	0.406	0.529	0.509	0.57	Read 1:600 Read#112
H	0.215	0.262	0.262	0.294	0.331	0.428	0.49	0.481	0.399	0.638	0.513	0.585	Read 1:600 Read#112
	1	2	3	4	5	6	7	8	9	10	11	12
A	0.29	0.35	0.38	0.302	0.322	0.404	0.313	0.419	0.308	0.412	0.377	0.433	Read 1:600 Read#113
B	0.264	0.333	0.341	0.308	0.339	0.406	0.386	0.435	0.366	0.484	0.467	0.499	Read 1:600 Read#113
C	0.264	0.35	0.329	0.307	0.324	0.422	0.407	0.436	0.405	0.489	0.485	0.515	Read 1:600 Read#113
D	0.249	0.322	0.317	0.323	0.344	0.437	0.475	0.467	0.467	0.525	0.497	0.513	Read 1:600 Read#113
E	0.239	0.298	0.283	0.31	0.348	0.423	0.518	0.46	0.463	0.532	0.521	0.551	Read 1:600 Read#113
F	0.224	0.275	0.267	0.297	0.353	0.442	0.498	0.497	0.41	0.56	0.528	0.578	Read 1:600 Read#113
G	0.215	0.275	0.264	0.304	0.337	0.45	0.491	0.475	0.415	0.532	0.513	0.573	Read 1:600 Read#113
H	0.218	0.265	0.266	0.298	0.337	0.437	0.496	0.49	0.407	0.649	0.525	0.597	Read 1:600 Read#113
	1	2	3	4	5	6	7	8	9	10	11	12
A	0.295	0.359	0.385	0.306	0.327	0.406	0.318	0.422	0.313	0.419	0.383	0.436	Read 1:600 Read#114
B	0.268	0.338	0.346	0.313	0.344	0.409	0.393	0.436	0.374	0.484	0.468	0.501	Read 1:600 Read#114
C	0.269	0.356	0.335	0.312	0.33	0.426	0.416	0.437	0.412	0.489	0.482	0.516	Read 1:600 Read#114
D	0.252	0.326	0.321	0.328	0.35	0.444	0.477	0.469	0.477	0.528	0.498	0.513	Read 1:600 Read#114
E	0.242	0.301	0.287	0.316	0.354	0.432	0.519	0.46	0.472	0.532	0.522	0.553	Read 1:600 Read#114
F	0.226	0.278	0.27	0.302	0.358	0.45	0.506	0.496	0.42	0.561	0.532	0.584	Read 1:600 Read#114
G	0.216	0.278	0.267	0.31	0.343	0.458	0.497	0.476	0.422	0.535	0.518	0.577	Read 1:600 Read#114
H	0.22	0.267	0.267	0.303	0.343	0.444	0.51	0.493	0.415	0.654	0.534	0.6	Read 1:600 Read#114
	1	2	3	4	5	6	7	8	9	10	11	12
A	0.3	0.363	0.387	0.312	0.334	0.409	0.325	0.424	0.319	0.426	0.392	0.44	Read 1:600 Read#115
B	0.271	0.344	0.351	0.319	0.351	0.412	0.401	0.439	0.381	0.486	0.47	0.503	Read 1:600 Read#115
C	0.272	0.362	0.34	0.318	0.336	0.43	0.424	0.442	0.421	0.491	0.485	0.518	Read 1:600 Read#115
D	0.256	0.332	0.326	0.334	0.356	0.452	0.479	0.471	0.481	0.529	0.499	0.516	Read 1:600 Read#115
E	0.245	0.305	0.294	0.321	0.361	0.44	0.521	0.463	0.482	0.535	0.525	0.555	Read 1:600 Read#115
F	0.228	0.282	0.273	0.308	0.365	0.458	0.51	0.497	0.429	0.564	0.538	0.587	Read 1:600 Read#115
G	0.218	0.282	0.271	0.315	0.349	0.467	0.503	0.477	0.43	0.538	0.52	0.582	Read 1:600 Read#115
H	0.222	0.27	0.27	0.307	0.349	0.451	0.526	0.496	0.423	0.662	0.547	0.603	Read 1:600 Read#115
	1	2	3	4	5	6	7	8	9	10	11	12
A	0.306	0.365	0.389	0.318	0.339	0.415	0.333	0.425	0.324	0.436	0.4	0.446	Read 1:600 Read#116
B	0.279	0.351	0.358	0.326	0.358	0.417	0.41	0.442	0.39	0.489	0.472	0.504	Read 1:600 Read#116
C	0.276	0.369	0.345	0.323	0.342	0.433	0.433	0.445	0.429	0.493	0.492	0.519	Read 1:600 Read#116
D	0.259	0.337	0.331	0.341	0.363	0.459	0.48	0.472	0.483	0.531	0.5	0.517	Read 1:600 Read#116
E	0.248	0.31	0.297	0.326	0.368	0.448	0.523	0.465	0.485	0.536	0.526	0.557	Read 1:600 Read#116
F	0.23	0.285	0.276	0.314	0.372	0.465	0.507	0.501	0.436	0.568	0.537	0.59	Read 1:600 Read#116
G	0.22	0.285	0.273	0.319	0.355	0.475	0.505	0.479	0.438	0.541	0.523	0.585	Read 1:600 Read#116
H	0.224	0.272	0.272	0.312	0.355	0.459	0.544	0.5	0.43	0.672	0.558	0.608	Read 1:600 Read#116
	1	2	3	4	5	6	7	8	9	10	11	12
A	0.31	0.372	0.393	0.322	0.343	0.414	0.338	0.428	0.33	0.439	0.407	0.445	Read 1:600 Read#117
B	0.283	0.356	0.361	0.33	0.362	0.416	0.416	0.442	0.397	0.487	0.472	0.506	Read 1:600 Read#117
C	0.281	0.374	0.35	0.329	0.349	0.435	0.443	0.444	0.437	0.493	0.485	0.52	Read 1:600 Read#117
D	0.263	0.341	0.336	0.346	0.37	0.461	0.482	0.474	0.486	0.531	0.5	0.517	Read 1:600 Read#117
E	0.251	0.314	0.301	0.332	0.375	0.456	0.526	0.466	0.486	0.537	0.527	0.557	Read 1:600 Read#117
F	0.232	0.288	0.279	0.316	0.378	0.474	0.511	0.499	0.447	0.567	0.54	0.593	Read 1:600 Read#117
G	0.223	0.288	0.276	0.324	0.36	0.484	0.508	0.481	0.446	0.544	0.525	0.587	Read 1:600 Read#117
H	0.226	0.276	0.275	0.316	0.36	0.467	0.546	0.501	0.438	0.672	0.568	0.61	Read 1:600 Read#117
	1	2	3	4	5	6	7	8	9	10	11	12
A	0.316	0.373	0.395	0.327	0.35	0.416	0.344	0.43	0.336	0.443	0.414	0.448	Read 1:600 Read#118
B	0.285	0.362	0.368	0.336	0.369	0.42	0.424	0.444	0.402	0.49	0.474	0.508	Read 1:600 Read#118
C	0.284	0.379	0.356	0.334	0.356	0.438	0.449	0.447	0.445	0.494	0.49	0.522	Read 1:600 Read#118
D	0.267	0.346	0.341	0.351	0.376	0.464	0.484	0.474	0.488	0.531	0.501	0.518	Read 1:600 Read#118
E	0.254	0.318	0.306	0.337	0.382	0.463	0.526	0.468	0.49	0.538	0.528	0.559	Read 1:600 Read#118
F	0.234	0.292	0.281	0.323	0.385	0.483	0.511	0.501	0.456	0.57	0.543	0.597	Read 1:600 Read#118
G	0.225	0.291	0.279	0.33	0.367	0.492	0.511	0.481	0.454	0.547	0.528	0.59	Read 1:600 Read#118
H	0.227	0.279	0.277	0.32	0.367	0.475	0.548	0.502	0.446	0.665	0.572	0.613	Read 1:600 Read#118
	1	2	3	4	5	6	7	8	9	10	11	12
A	0.32	0.377	0.397	0.333	0.358	0.418	0.354	0.431	0.341	0.445	0.422	0.449	Read 1:600 Read#119
B	0.289	0.368	0.374	0.342	0.375	0.422	0.433	0.446	0.411	0.492	0.477	0.511	Read 1:600 Read#119
C	0.289	0.384	0.362	0.34	0.362	0.443	0.454	0.448	0.453	0.496	0.49	0.524	Read 1:600 Read#119
D	0.27	0.351	0.347	0.358	0.382	0.468	0.486	0.475	0.49	0.532	0.502	0.519	Read 1:600 Read#119
E	0.257	0.322	0.31	0.343	0.39	0.472	0.528	0.47	0.493	0.539	0.53	0.561	Read 1:600 Read#119
F	0.237	0.295	0.285	0.329	0.392	0.491	0.519	0.499	0.466	0.572	0.547	0.6	Read 1:600 Read#119
G	0.227	0.295	0.282	0.335	0.373	0.501	0.514	0.485	0.463	0.549	0.531	0.594	Read 1:600 Read#119
H	0.23	0.282	0.281	0.325	0.373	0.482	0.559	0.505	0.455	0.674	0.576	0.618	Read 1:600 Read#119
	1	2	3	4	5	6	7	8	9	10	11	12
A	0.325	0.379	0.398	0.338	0.362	0.421	0.359	0.433	0.348	0.449	0.429	0.449	Read 1:600 Read#120
B	0.294	0.374	0.381	0.347	0.382	0.424	0.439	0.447	0.418	0.492	0.477	0.512	Read 1:600 Read#120
C	0.293	0.386	0.367	0.346	0.368	0.443	0.456	0.448	0.461	0.495	0.491	0.524	Read 1:600 Read#120
D	0.274	0.356	0.352	0.364	0.389	0.47	0.487	0.476	0.492	0.534	0.502	0.519	Read 1:600 Read#120
E	0.261	0.327	0.312	0.349	0.396	0.479	0.528	0.472	0.495	0.539	0.53	0.561	Read 1:600 Read#120
F	0.239	0.298	0.288	0.333	0.398	0.499	0.518	0.502	0.474	0.574	0.548	0.601	Read 1:600 Read#120
G	0.229	0.298	0.285	0.34	0.38	0.509	0.517	0.484	0.471	0.55	0.534	0.597	Read 1:600 Read#120
H	0.232	0.285	0.283	0.331	0.379	0.489	0.552	0.506	0.462	0.679	0.578	0.62	Read 1:600 Read#120
	1	2	3	4	5	6	7	8	9	10	11	12
A	0.329	0.383	0.4	0.343	0.368	0.421	0.365	0.434	0.353	0.451	0.437	0.45	Read 1:600 Read#121
B	0.299	0.378	0.384	0.353	0.387	0.426	0.447	0.448	0.425	0.493	0.479	0.513	Read 1:600 Read#121
C	0.298	0.389	0.374	0.352	0.374	0.445	0.458	0.449	0.468	0.496	0.49	0.525	Read 1:600 Read#121
D	0.278	0.362	0.357	0.371	0.397	0.473	0.49	0.478	0.493	0.533	0.502	0.519	Read 1:600 Read#121
E	0.264	0.331	0.319	0.355	0.404	0.483	0.531	0.473	0.497	0.54	0.532	0.562	Read 1:600 Read#121
F	0.241	0.302	0.291	0.338	0.406	0.508	0.527	0.5	0.481	0.576	0.549	0.605	Read 1:600 Read#121
G	0.232	0.302	0.289	0.345	0.387	0.519	0.522	0.488	0.48	0.552	0.538	0.599	Read 1:600 Read#121
H	0.234	0.289	0.286	0.336	0.386	0.5	0.563	0.509	0.471	0.677	0.582	0.624	Read 1:600 Read#121
	1	2	3	4	5	6	7	8	9	10	11	12
A	0.338	0.384	0.403	0.353	0.376	0.429	0.373	0.435	0.36	0.458	0.443	0.454	Read 1:600 Read#122
B	0.305	0.384	0.391	0.361	0.398	0.431	0.455	0.451	0.433	0.498	0.48	0.515	Read 1:600 Read#122
C	0.303	0.393	0.38	0.358	0.381	0.448	0.459	0.453	0.472	0.497	0.497	0.526	Read 1:600 Read#122
D	0.281	0.368	0.362	0.378	0.403	0.476	0.492	0.481	0.494	0.536	0.504	0.521	Read 1:600 Read#122
E	0.267	0.336	0.322	0.36	0.411	0.486	0.532	0.475	0.501	0.541	0.533	0.563	Read 1:600 Read#122
F	0.244	0.305	0.295	0.344	0.413	0.517	0.528	0.505	0.49	0.579	0.552	0.608	Read 1:600 Read#122
G	0.234	0.305	0.292	0.352	0.394	0.527	0.523	0.488	0.489	0.555	0.538	0.602	Read 1:600 Read#122
H	0.236	0.289	0.289	0.34	0.392	0.508	0.575	0.51	0.481	0.688	0.586	0.63	Read 1:600 Read#122
	1	2	3	4	5	6	7	8	9	10	11	12
A	0.342	0.388	0.404	0.356	0.379	0.427	0.381	0.437	0.366	0.457	0.446	0.453	Read 1:600 Read#123
B	0.308	0.385	0.391	0.365	0.402	0.43	0.456	0.451	0.441	0.496	0.481	0.516	Read 1:600 Read#123
C	0.307	0.394	0.384	0.364	0.388	0.449	0.46	0.453	0.474	0.497	0.492	0.526	Read 1:600 Read#123
D	0.286	0.373	0.367	0.383	0.411	0.477	0.492	0.482	0.496	0.537	0.503	0.521	Read 1:600 Read#123
E	0.27	0.34	0.326	0.366	0.419	0.489	0.534	0.475	0.502	0.541	0.534	0.563	Read 1:600 Read#123
F	0.246	0.309	0.298	0.35	0.42	0.526	0.527	0.505	0.496	0.578	0.553	0.61	Read 1:600 Read#123
G	0.236	0.308	0.295	0.357	0.4	0.536	0.525	0.491	0.498	0.557	0.541	0.605	Read 1:600 Read#123
H	0.238	0.295	0.292	0.345	0.399	0.515	0.564	0.512	0.489	0.69	0.59	0.631	Read 1:600 Read#123
	1	2	3	4	5	6	7	8	9	10	11	12
A	0.347	0.389	0.405	0.362	0.387	0.429	0.386	0.439	0.373	0.459	0.449	0.453	Read 1:600 Read#124
B	0.317	0.388	0.396	0.373	0.409	0.432	0.459	0.453	0.448	0.498	0.483	0.518	Read 1:600 Read#124
C	0.312	0.397	0.387	0.371	0.395	0.452	0.463	0.454	0.477	0.498	0.494	0.528	Read 1:600 Read#124
D	0.29	0.379	0.374	0.39	0.418	0.479	0.494	0.484	0.498	0.537	0.504	0.522	Read 1:600 Read#124
E	0.274	0.345	0.331	0.373	0.427	0.491	0.534	0.477	0.506	0.542	0.535	0.564	Read 1:600 Read#124
F	0.249	0.313	0.302	0.355	0.429	0.536	0.536	0.51	0.496	0.58	0.555	0.611	Read 1:600 Read#124
G	0.238	0.311	0.298	0.363	0.407	0.545	0.527	0.493	0.505	0.559	0.543	0.607	Read 1:600 Read#124
H	0.241	0.298	0.295	0.35	0.405	0.524	0.566	0.514	0.498	0.691	0.592	0.635	Read 1:600 Read#124
	1	2	3	4	5	6	7	8	9	10	11	12
A	0.352	0.393	0.407	0.368	0.391	0.429	0.395	0.44	0.379	0.461	0.451	0.455	Read 1:600 Read#125
B	0.318	0.391	0.397	0.378	0.414	0.433	0.462	0.454	0.455	0.499	0.485	0.519	Read 1:600 Read#125
C	0.317	0.4	0.391	0.377	0.401	0.454	0.463	0.454	0.478	0.499	0.496	0.528	Read 1:600 Read#125
D	0.294	0.385	0.379	0.397	0.425	0.48	0.496	0.486	0.499	0.537	0.503	0.522	Read 1:600 Read#125
E	0.277	0.35	0.335	0.379	0.435	0.493	0.536	0.479	0.508	0.541	0.535	0.564	Read 1:600 Read#125
F	0.251	0.316	0.304	0.361	0.436	0.545	0.539	0.51	0.5	0.581	0.556	0.614	Read 1:600 Read#125
G	0.24	0.315	0.301	0.368	0.414	0.554	0.529	0.494	0.508	0.56	0.545	0.609	Read 1:600 Read#125
H	0.243	0.301	0.297	0.356	0.412	0.533	0.564	0.516	0.509	0.694	0.596	0.637	Read 1:600 Read#125
	1	2	3	4	5	6	7	8	9	10	11	12
A	0.36	0.394	0.408	0.375	0.394	0.433	0.403	0.442	0.385	0.463	0.453	0.455	Read 1:600 Read#126
B	0.327	0.394	0.401	0.386	0.422	0.435	0.463	0.456	0.458	0.5	0.486	0.52	Read 1:600 Read#126
C	0.322	0.401	0.394	0.385	0.405	0.455	0.465	0.457	0.48	0.499	0.496	0.529	Read 1:600 Read#126
D	0.298	0.391	0.385	0.404	0.434	0.483	0.497	0.488	0.5	0.539	0.504	0.524	Read 1:600 Read#126
E	0.281	0.354	0.34	0.386	0.443	0.496	0.536	0.481	0.51	0.542	0.535	0.564	Read 1:600 Read#126
F	0.254	0.32	0.309	0.368	0.444	0.554	0.535	0.51	0.499	0.583	0.558	0.616	Read 1:600 Read#126
G	0.243	0.318	0.305	0.374	0.422	0.564	0.531	0.495	0.51	0.561	0.547	0.61	Read 1:600 Read#126
H	0.245	0.304	0.301	0.361	0.419	0.543	0.572	0.517	0.517	0.69	0.599	0.641	Read 1:600 Read#126
	1	2	3	4	5	6	7	8	9	10	11	12
A	0.361	0.397	0.409	0.382	0.397	0.433	0.41	0.443	0.393	0.464	0.455	0.457	Read 1:600 Read#127
B	0.329	0.396	0.402	0.391	0.424	0.436	0.466	0.457	0.459	0.501	0.488	0.522	Read 1:600 Read#127
C	0.327	0.403	0.396	0.392	0.408	0.457	0.467	0.456	0.482	0.499	0.494	0.53	Read 1:600 Read#127
D	0.302	0.395	0.391	0.411	0.442	0.484	0.498	0.489	0.5	0.539	0.503	0.525	Read 1:600 Read#127
E	0.284	0.359	0.345	0.392	0.451	0.498	0.537	0.482	0.512	0.541	0.535	0.565	Read 1:600 Read#127
F	0.256	0.324	0.312	0.373	0.451	0.563	0.54	0.51	0.502	0.583	0.56	0.619	Read 1:600 Read#127
G	0.244	0.322	0.308	0.381	0.429	0.574	0.533	0.497	0.513	0.563	0.549	0.612	Read 1:600 Read#127
H	0.247	0.307	0.304	0.366	0.427	0.552	0.577	0.52	0.527	0.689	0.603	0.643	Read 1:600 Read#127
	1	2	3	4	5	6	7	8	9	10	11	12
A	0.365	0.399	0.411	0.387	0.4	0.434	0.415	0.445	0.4	0.466	0.458	0.459	Read 1:600 Read#128
B	0.335	0.4	0.406	0.398	0.428	0.437	0.47	0.459	0.462	0.502	0.489	0.523	Read 1:600 Read#128
C	0.333	0.406	0.399	0.399	0.411	0.459	0.468	0.458	0.484	0.5	0.499	0.53	Read 1:600 Read#128
D	0.306	0.399	0.397	0.417	0.447	0.486	0.499	0.49	0.503	0.541	0.502	0.525	Read 1:600 Read#128
E	0.288	0.364	0.35	0.399	0.459	0.5	0.539	0.483	0.513	0.541	0.535	0.565	Read 1:600 Read#128
F	0.259	0.328	0.316	0.38	0.459	0.569	0.542	0.513	0.506	0.586	0.562	0.62	Read 1:600 Read#128
G	0.247	0.325	0.312	0.387	0.437	0.583	0.534	0.5	0.513	0.565	0.551	0.615	Read 1:600 Read#128
H	0.249	0.312	0.307	0.373	0.435	0.56	0.578	0.522	0.537	0.674	0.606	0.644	Read 1:600 Read#128
	1	2	3	4	5	6	7	8	9	10	11	12
A	0.368	0.4	0.411	0.391	0.401	0.434	0.418	0.446	0.405	0.466	0.46	0.459	Read 1:600 Read#129
B	0.344	0.402	0.407	0.405	0.431	0.438	0.471	0.46	0.464	0.503	0.49	0.524	Read 1:600 Read#129
C	0.337	0.408	0.402	0.403	0.413	0.46	0.469	0.459	0.486	0.5	0.499	0.531	Read 1:600 Read#129
D	0.311	0.403	0.402	0.425	0.451	0.487	0.501	0.492	0.503	0.542	0.503	0.526	Read 1:600 Read#129
E	0.292	0.371	0.354	0.406	0.467	0.501	0.539	0.485	0.513	0.541	0.535	0.565	Read 1:600 Read#129
F	0.261	0.331	0.319	0.386	0.469	0.571	0.547	0.514	0.506	0.586	0.561	0.62	Read 1:600 Read#129
G	0.249	0.329	0.315	0.393	0.444	0.59	0.536	0.501	0.516	0.566	0.554	0.615	Read 1:600 Read#129
H	0.252	0.314	0.311	0.379	0.441	0.57	0.575	0.523	0.546	0.686	0.608	0.649	Read 1:600 Read#129
	1	2	3	4	5	6	7	8	9	10	11	12
A	0.37	0.4	0.412	0.394	0.405	0.436	0.419	0.447	0.408	0.467	0.46	0.461	Read 1:600 Read#130
B	0.348	0.404	0.411	0.411	0.435	0.44	0.473	0.462	0.466	0.504	0.491	0.526	Read 1:600 Read#130
C	0.342	0.409	0.404	0.406	0.415	0.461	0.47	0.461	0.488	0.5	0.5	0.531	Read 1:600 Read#130
D	0.315	0.407	0.407	0.432	0.453	0.489	0.502	0.494	0.506	0.543	0.503	0.528	Read 1:600 Read#130
E	0.295	0.376	0.36	0.412	0.476	0.502	0.539	0.487	0.514	0.542	0.537	0.567	Read 1:600 Read#130
F	0.264	0.335	0.323	0.392	0.476	0.574	0.55	0.519	0.507	0.587	0.562	0.622	Read 1:600 Read#130
G	0.251	0.332	0.319	0.399	0.452	0.592	0.536	0.503	0.516	0.567	0.553	0.617	Read 1:600 Read#130
H	0.254	0.317	0.314	0.384	0.449	0.579	0.571	0.525	0.552	0.685	0.612	0.651	Read 1:600 Read#130
	1	2	3	4	5	6	7	8	9	10	11	12
A	0.373	0.402	0.413	0.397	0.407	0.436	0.423	0.449	0.411	0.468	0.462	0.462	Read 1:600 Read#131
B	0.351	0.406	0.412	0.413	0.437	0.439	0.474	0.463	0.466	0.505	0.493	0.527	Read 1:600 Read#131
C	0.348	0.411	0.406	0.409	0.418	0.463	0.472	0.46	0.489	0.501	0.499	0.532	Read 1:600 Read#131
D	0.32	0.41	0.41	0.439	0.458	0.489	0.503	0.495	0.506	0.542	0.504	0.527	Read 1:600 Read#131
E	0.299	0.382	0.365	0.419	0.484	0.504	0.54	0.487	0.515	0.541	0.536	0.566	Read 1:600 Read#131
F	0.267	0.34	0.327	0.399	0.485	0.576	0.558	0.517	0.509	0.587	0.563	0.627	Read 1:600 Read#131
G	0.254	0.336	0.322	0.406	0.46	0.595	0.537	0.504	0.519	0.568	0.555	0.619	Read 1:600 Read#131
H	0.257	0.32	0.316	0.39	0.456	0.588	0.586	0.527	0.555	0.69	0.615	0.652	Read 1:600 Read#131
	1	2	3	4	5	6	7	8	9	10	11	12
A	0.375	0.404	0.413	0.399	0.408	0.436	0.425	0.45	0.414	0.469	0.463	0.463	Read 1:600 Read#132
B	0.358	0.408	0.414	0.416	0.439	0.44	0.476	0.464	0.468	0.505	0.493	0.528	Read 1:600 Read#132
C	0.354	0.412	0.408	0.41	0.419	0.464	0.473	0.463	0.491	0.501	0.497	0.532	Read 1:600 Read#132
D	0.324	0.413	0.414	0.446	0.46	0.491	0.504	0.497	0.507	0.544	0.504	0.528	Read 1:600 Read#132
E	0.304	0.388	0.37	0.427	0.491	0.507	0.54	0.489	0.516	0.543	0.537	0.566	Read 1:600 Read#132
F	0.27	0.343	0.331	0.405	0.493	0.579	0.549	0.519	0.51	0.588	0.563	0.624	Read 1:600 Read#132
G	0.256	0.34	0.326	0.413	0.468	0.597	0.539	0.507	0.52	0.568	0.556	0.62	Read 1:600 Read#132
H	0.259	0.323	0.32	0.397	0.465	0.595	0.593	0.528	0.556	0.677	0.619	0.655	Read 1:600 Read#132
	1	2	3	4	5	6	7	8	9	10	11	12
A	0.377	0.404	0.412	0.401	0.409	0.435	0.428	0.451	0.416	0.47	0.464	0.464	Read 1:600 Read#133
B	0.359	0.409	0.415	0.418	0.44	0.441	0.477	0.466	0.469	0.505	0.494	0.528	Read 1:600 Read#133
C	0.361	0.413	0.411	0.414	0.421	0.465	0.475	0.464	0.492	0.501	0.498	0.533	Read 1:600 Read#133
D	0.329	0.415	0.417	0.454	0.463	0.492	0.506	0.497	0.509	0.541	0.503	0.528	Read 1:600 Read#133
E	0.308	0.393	0.377	0.434	0.494	0.508	0.54	0.49	0.518	0.541	0.536	0.567	Read 1:600 Read#133
F	0.273	0.347	0.333	0.412	0.503	0.581	0.553	0.521	0.512	0.589	0.565	0.625	Read 1:600 Read#133
G	0.259	0.344	0.33	0.42	0.477	0.6	0.54	0.508	0.522	0.568	0.558	0.621	Read 1:600 Read#133
H	0.261	0.328	0.323	0.403	0.473	0.598	0.595	0.53	0.558	0.684	0.621	0.656	Read 1:600 Read#133
	1	2	3	4	5	6	7	8	9	10	11	12
A	0.379	0.406	0.415	0.404	0.411	0.437	0.43	0.453	0.419	0.471	0.465	0.466	Read 1:600 Read#134
B	0.362	0.412	0.418	0.421	0.444	0.442	0.479	0.468	0.468	0.506	0.496	0.53	Read 1:600 Read#134
C	0.365	0.415	0.413	0.415	0.421	0.466	0.476	0.465	0.494	0.502	0.504	0.533	Read 1:600 Read#134
D													Read 1:600 Read#134
E													Read 1:600 Read#134
F													Read 1:600 Read#134
G													Read 1:600 Read#134
H													Read 1:600 Read#134
	1	2	3	4	5	6	7	8	9	10	11	12
A													Read 1:600 Read#135
B													Read 1:600 Read#135
C													Read 1:600 Read#135
D													Read 1:600 Read#135
E													Read 1:600 Read#135
F													Read 1:600 Read#135
G													Read 1:600 Read#135
H													Read 1:600 Read#135
	1	2	3	4	5	6	7	8	9	10	11	12
A													Read 1:600 Read#136
B													Read 1:600 Read#136
C													Read 1:600 Read#136
D													Read 1:600 Read#136
E													Read 1:600 Read#136
F													Read 1:600 Read#136
G													Read 1:600 Read#136
H													Read 1:600 Read#136
	1	2	3	4	5	6	7	8	9	10	11	12
A													Read 1:600 Read#137
B													Read 1:600 Read#137
C													Read 1:600 Read#137
D													Read 1:600 Read#137
E													Read 1:600 Read#137
F													Read 1:600 Read#137
G													Read 1:600 Read#137
H													Read 1:600 Read#137
	1	2	3	4	5	6	7	8	9	10	11	12
A													Read 1:600 Read#138
B													Read 1:600 Read#138
C													Read 1:600 Read#138
D													Read 1:600 Read#138
E													Read 1:600 Read#138
F													Read 1:600 Read#138
G													Read 1:600 Read#138
H													Read 1:600 Read#138
	1	2	3	4	5	6	7	8	9	10	11	12
A													Read 1:600 Read#139
B													Read 1:600 Read#139
C													Read 1:600 Read#139
D													Read 1:600 Read#139
E													Read 1:600 Read#139
F													Read 1:600 Read#139
G													Read 1:600 Read#139
H													Read 1:600 Read#139
	1	2	3	4	5	6	7	8	9	10	11	12
A													Read 1:600 Read#140
B													Read 1:600 Read#140
C													Read 1:600 Read#140
D													Read 1:600 Read#140
E													Read 1:600 Read#140
F													Read 1:600 Read#140
G													Read 1:600 Read#140
H													Read 1:600 Read#140
	1	2	3	4	5	6	7	8	9	10	11	12
A													Read 1:600 Read#141
B													Read 1:600 Read#141
C													Read 1:600 Read#141
D													Read 1:600 Read#141
E													Read 1:600 Read#141
F													Read 1:600 Read#141
G													Read 1:600 Read#141
H													Read 1:600 Read#141
	1	2	3	4	5	6	7	8	9	10	11	12
A													Read 1:600 Read#142
B													Read 1:600 Read#142
C													Read 1:600 Read#142
D													Read 1:600 Read#142
E													Read 1:600 Read#142
F													Read 1:600 Read#142
G													Read 1:600 Read#142
H													Read 1:600 Read#142
	1	2	3	4	5	6	7	8	9	10	11	12
A													Read 1:600 Read#143
B													Read 1:600 Read#143
C													Read 1:600 Read#143
D													Read 1:600 Read#143
E													Read 1:600 Read#143
F													Read 1:600 Read#143
G													Read 1:600 Read#143
H													Read 1:600 Read#143
	1	2	3	4	5	6	7	8	9	10	11	12
A													Read 1:600 Read#144
B													Read 1:600 Read#144
C													Read 1:600 Read#144
D													Read 1:600 Read#144
E													Read 1:600 Read#144
F													Read 1:600 Read#144
G													Read 1:600 Read#144
H													Read 1:600 Read#144
	1	2	3	4	5	6	7	8	9	10	11	12
A													Read 1:600 Read#145
B													Read 1:600 Read#145
C													Read 1:600 Read#145
D													Read 1:600 Read#145
E													Read 1:600 Read#145
F													Read 1:600 Read#145
G													Read 1:600 Read#145
H													Read 1:600 Read#145
	1	2	3	4	5	6	7	8	9	10	11	12
A													Read 1:600 Read#146
B													Read 1:600 Read#146
C													Read 1:600 Read#146
D													Read 1:600 Read#146
E													Read 1:600 Read#146
F													Read 1:600 Read#146
G													Read 1:600 Read#146
H													Read 1:600 Read#146
	1	2	3	4	5	6	7	8	9	10	11	12
A													Read 1:600 Read#147
B													Read 1:600 Read#147
C													Read 1:600 Read#147
D													Read 1:600 Read#147
E													Read 1:600 Read#147
F													Read 1:600 Read#147
G													Read 1:600 Read#147
H													Read 1:600 Read#147
	1	2	3	4	5	6	7	8	9	10	11	12
A													Read 1:600 Read#148
B													Read 1:600 Read#148
C													Read 1:600 Read#148
D													Read 1:600 Read#148
E													Read 1:600 Read#148
F													Read 1:600 Read#148
G													Read 1:600 Read#148
H													Read 1:600 Read#148
	1	2	3	4	5	6	7	8	9	10	11	12
A													Read 1:600 Read#149
B													Read 1:600 Read#149
C													Read 1:600 Read#149
D													Read 1:600 Read#149
E													Read 1:600 Read#149
F													Read 1:600 Read#149
G													Read 1:600 Read#149
H													Read 1:600 Read#149
	1	2	3	4	5	6	7	8	9	10	11	12
A													Read 1:600 Read#150
B													Read 1:600 Read#150
C													Read 1:600 Read#150
D													Read 1:600 Read#150
E													Read 1:600 Read#150
F													Read 1:600 Read#150
G													Read 1:600 Read#150
H													Read 1:600 Read#150
	1	2	3	4	5	6	7	8	9	10	11	12
A													Read 1:600 Read#151
B													Read 1:600 Read#151
C													Read 1:600 Read#151
D													Read 1:600 Read#151
E													Read 1:600 Read#151
F													Read 1:600 Read#151
G													Read 1:600 Read#151
H													Read 1:600 Read#151
