# Supplementary material for: Feedforward growth rate control mitigates gene activation burden
Source: Nat Commun. 2022 Nov 17;13:7054. doi: 10.1038/s41467-022-34647-1 (PMC9672102; doi:10.1038/s41467-022-34647-1)
Supplement: Supplementary file 5 — Supplementary Software [file 41467_2022_34647_MOESM5_ESM.zip › Supplementary Software/Mov_Avg.m]

function x_avg = Mov_Avg(x)
 
[n,m]= size (x);
x_avg = ones(n,m); 
x_avg(1,:) = x(1,:); 
x_avg(2,:) = (x(1,:)+x(2,:)+x(3,:))/3; 
x_avg(end-1,:) = (x(end-2,:)+x(end-1,:)+x(end,:))/3;  
x_avg(end,:) = x(end,:);

for count = 3:(n-2)
%      if count ==3 || count == n-2
        s = 0;
        
%         
%     for count2 = -1:1
% 
%         s = s + x(count+count2,:); 
%     end
% 
%         s = s/3; 
% 
%     x_avg(count,:) = s; 
    for count2 = -2:2
               
        s = s+ x(count+count2,:); 
    end
    
    s = s/5; 
%     
     x_avg(count,:) = s; 
%     else
%     s = 0;
%     for count2 = -3:3
%         
%         s = s+ x(count+count2,:); 
%     end
%     
%     s = s/7; 
%     
%     x_avg(count,:) = s; 
%     
%     end
    
end

end
