# Supplementary material for: Feedforward growth rate control mitigates gene activation burden
Source: Nat Commun. 2022 Nov 17;13:7054. doi: 10.1038/s41467-022-34647-1 (PMC9672102; doi:10.1038/s41467-022-34647-1)
Supplement: Supplementary file 5 — Supplementary Software [file 41467_2022_34647_MOESM5_ESM.zip › Supplementary Software/Read_OD.m]

function [ OD ] = Read_OD( filename,num_wells,num_time,num_rows  )

% Code  to OD Data

raw_data = xlsread(filename);
dummy = raw_data(:,1); 

loc = find(dummy == 1); 

OD = zeros(num_rows , num_time,num_wells);

for count = 1: num_time 
   
    dummy = raw_data(loc(count)+1:loc(count)+num_wells,1:num_rows );
    dummy = dummy';
    OD (:,count,:) = dummy; 
    
    
end


end
