# Supplementary material for: Feedforward growth rate control mitigates gene activation burden
Source: Nat Commun. 2022 Nov 17;13:7054. doi: 10.1038/s41467-022-34647-1 (PMC9672102; doi:10.1038/s41467-022-34647-1)
Supplement: Supplementary file 5 — Supplementary Software [file 41467_2022_34647_MOESM5_ESM.zip › Supplementary Software/GFP.xlsx]

## Sheet: Sheet1
	1	2	3	4	5	6	7	8	9	10	11	12
A	2164	2874	2926	2473	2321	3090	1868	1739	2176	2269	2117	2542	Read 2:485,530 Read#1
B	2036	2429	2658	2259	2288	2971	1914	1557	2154	2357	2158	2495	Read 2:485,530 Read#1
C	2103	2719	2552	2437	2291	2976	1878	1692	2082	2248	2143	2540	Read 2:485,530 Read#1
D	2054	2631	2691	2255	2224	3181	1737	1715	2169	2393	1993	2384	Read 2:485,530 Read#1
E	1948	2658	2507	2377	2305	3126	1812	1569	2190	2357	2030	2234	Read 2:485,530 Read#1
F	2056	2603	2555	2370	2241	3143	1706	1606	2249	2328	2152	2385	Read 2:485,530 Read#1
G	1941	2328	2490	2272	2185	3115	1792	1540	2055	2393	2009	2388	Read 2:485,530 Read#1
H	2025	2709	2571	2269	2189	2968	1696	1547	2077	2213	2033	2412	Read 2:485,530 Read#1
	1	2	3	4	5	6	7	8	9	10	11	12
A	2154	2864	2992	2513	2286	3186	1896	1711	2204	2304	2106	2509	Read 2:485,530 Read#2
B	2064	2439	2697	2287	2344	3011	1943	1529	2136	2356	2149	2429	Read 2:485,530 Read#2
C	2102	2801	2515	2495	2285	3020	1887	1704	2073	2284	2171	2471	Read 2:485,530 Read#2
D	1993	2644	2649	2216	2251	3143	1690	1674	2124	2395	2016	2356	Read 2:485,530 Read#2
E	1980	2566	2459	2303	2245	3129	1773	1518	2169	2300	2012	2271	Read 2:485,530 Read#2
F	2086	2551	2477	2350	2186	3172	1748	1576	2188	2289	2099	2328	Read 2:485,530 Read#2
G	1889	2312	2480	2197	2180	3062	1732	1561	2001	2266	1930	2296	Read 2:485,530 Read#2
H	2005	2626	2483	2248	2177	2879	1665	1566	2020	2171	1997	2332	Read 2:485,530 Read#2
	1	2	3	4	5	6	7	8	9	10	11	12
A	2225	2883	3019	2507	2265	3162	1937	1678	2237	2330	2142	2590	Read 2:485,530 Read#3
B	2022	2481	2701	2298	2337	3024	1878	1589	2091	2357	2149	2462	Read 2:485,530 Read#3
C	2130	2746	2496	2444	2353	3022	1938	1640	2128	2270	2121	2495	Read 2:485,530 Read#3
D	1981	2561	2678	2201	2183	3118	1696	1687	2107	2374	1965	2330	Read 2:485,530 Read#3
E	1961	2590	2447	2342	2293	3031	1794	1572	2143	2255	1967	2307	Read 2:485,530 Read#3
F	2008	2523	2440	2335	2197	3046	1685	1583	2137	2270	2026	2264	Read 2:485,530 Read#3
G	1850	2296	2435	2134	2103	3058	1763	1534	1982	2291	1918	2234	Read 2:485,530 Read#3
H	1968	2565	2383	2209	2167	2912	1618	1514	2024	2119	2054	2279	Read 2:485,530 Read#3
	1	2	3	4	5	6	7	8	9	10	11	12
A	2198	2942	3032	2525	2350	3151	1854	1712	2261	2385	2201	2597	Read 2:485,530 Read#4
B	2081	2563	2703	2292	2361	3113	1888	1578	2126	2351	2122	2500	Read 2:485,530 Read#4
C	2106	2815	2523	2487	2304	3118	1898	1644	2091	2239	2085	2537	Read 2:485,530 Read#4
D	1972	2563	2677	2196	2212	3081	1661	1645	2073	2314	2002	2349	Read 2:485,530 Read#4
E	1961	2547	2457	2274	2323	3134	1740	1576	2174	2233	2018	2228	Read 2:485,530 Read#4
F	1977	2536	2393	2381	2180	3094	1753	1519	2178	2266	1988	2295	Read 2:485,530 Read#4
G	1879	2319	2388	2145	2075	3011	1729	1496	2013	2297	1884	2240	Read 2:485,530 Read#4
H	1974	2571	2334	2196	2128	2835	1592	1500	2039	2133	1983	2353	Read 2:485,530 Read#4
	1	2	3	4	5	6	7	8	9	10	11	12
A	2237	2916	3032	2560	2364	3273	1968	1769	2264	2384	2237	2696	Read 2:485,530 Read#5
B	2059	2478	2740	2313	2399	3139	1934	1565	2116	2392	2130	2477	Read 2:485,530 Read#5
C	2127	2842	2551	2467	2369	3086	1923	1665	2101	2270	2112	2492	Read 2:485,530 Read#5
D	2027	2563	2682	2173	2207	3080	1737	1677	2046	2348	1957	2240	Read 2:485,530 Read#5
E	1899	2509	2403	2243	2267	3098	1795	1535	2144	2298	1997	2203	Read 2:485,530 Read#5
F	1933	2508	2460	2350	2151	3121	1706	1527	2194	2264	2011	2210	Read 2:485,530 Read#5
G	1840	2246	2437	2111	2101	3008	1671	1535	1983	2280	1892	2195	Read 2:485,530 Read#5
H	1933	2580	2382	2191	2087	2763	1571	1492	1998	2074	1933	2317	Read 2:485,530 Read#5
	1	2	3	4	5	6	7	8	9	10	11	12
A	2280	3067	3122	2542	2441	3254	1965	1754	2263	2413	2253	2721	Read 2:485,530 Read#6
B	2134	2542	2779	2308	2376	3126	1954	1588	2188	2422	2175	2475	Read 2:485,530 Read#6
C	2121	2774	2473	2512	2352	3076	1974	1704	2124	2292	2135	2523	Read 2:485,530 Read#6
D	1994	2536	2715	2241	2226	3105	1705	1674	2098	2319	1999	2356	Read 2:485,530 Read#6
E	1899	2516	2416	2313	2213	3028	1744	1549	2107	2266	1957	2255	Read 2:485,530 Read#6
F	1981	2484	2403	2331	2122	3108	1663	1516	2106	2224	1973	2260	Read 2:485,530 Read#6
G	1856	2278	2384	2175	2099	2999	1652	1515	1963	2207	1877	2231	Read 2:485,530 Read#6
H	1864	2542	2364	2116	2198	2789	1689	1479	1968	2143	1957	2238	Read 2:485,530 Read#6
	1	2	3	4	5	6	7	8	9	10	11	12
A	2277	3093	3091	2571	2409	3292	1983	1765	2325	2465	2279	2687	Read 2:485,530 Read#7
B	2184	2597	2815	2384	2427	3152	1992	1594	2142	2447	2192	2518	Read 2:485,530 Read#7
C	2174	2827	2587	2544	2390	3107	1968	1631	2087	2346	2154	2563	Read 2:485,530 Read#7
D	1981	2628	2728	2206	2196	3158	1713	1658	2064	2382	1968	2317	Read 2:485,530 Read#7
E	1963	2519	2498	2283	2307	3151	1762	1536	2071	2210	1947	2211	Read 2:485,530 Read#7
F	1954	2475	2355	2339	2145	3101	1700	1528	2117	2202	1956	2218	Read 2:485,530 Read#7
G	1855	2265	2391	2103	2145	3007	1690	1460	1989	2278	1868	2270	Read 2:485,530 Read#7
H	1853	2504	2379	2108	2105	2800	1637	1486	1967	2101	1984	2205	Read 2:485,530 Read#7
	1	2	3	4	5	6	7	8	9	10	11	12
A	2326	3101	3158	2598	2470	3347	2045	1767	2320	2484	2314	2874	Read 2:485,530 Read#8
B	2219	2564	2809	2391	2484	3211	2024	1634	2201	2520	2177	2591	Read 2:485,530 Read#8
C	2162	2898	2598	2591	2414	3145	1998	1658	2170	2365	2217	2617	Read 2:485,530 Read#8
D	2047	2559	2709	2164	2276	3108	1755	1687	2131	2330	2019	2346	Read 2:485,530 Read#8
E	1932	2498	2422	2325	2286	3101	1748	1518	2074	2306	1934	2247	Read 2:485,530 Read#8
F	1911	2446	2358	2284	2098	3079	1707	1505	2135	2184	1930	2195	Read 2:485,530 Read#8
G	1846	2267	2392	2145	2109	2911	1707	1521	1934	2235	1862	2235	Read 2:485,530 Read#8
H	1823	2495	2301	2116	2100	2813	1614	1495	1985	2106	1917	2291	Read 2:485,530 Read#8
	1	2	3	4	5	6	7	8	9	10	11	12
A	2376	3170	3234	2664	2499	3385	2085	1809	2360	2540	2346	2861	Read 2:485,530 Read#9
B	2188	2638	2920	2447	2505	3283	2097	1625	2224	2455	2250	2617	Read 2:485,530 Read#9
C	2181	2917	2665	2571	2418	3204	2002	1660	2206	2357	2257	2599	Read 2:485,530 Read#9
D	2026	2596	2715	2285	2287	3149	1750	1675	2135	2457	1974	2419	Read 2:485,530 Read#9
E	1940	2489	2393	2256	2316	3081	1775	1576	2056	2327	1943	2231	Read 2:485,530 Read#9
F	1932	2414	2341	2316	2163	3134	1655	1503	2114	2136	1953	2283	Read 2:485,530 Read#9
G	1788	2300	2371	2078	2111	2911	1670	1505	2021	2270	1837	2265	Read 2:485,530 Read#9
H	1823	2467	2312	2094	2114	2815	1618	1463	1948	2060	1933	2233	Read 2:485,530 Read#9
	1	2	3	4	5	6	7	8	9	10	11	12
A	2388	3223	3289	2741	2550	3527	2130	1802	2462	2586	2389	2955	Read 2:485,530 Read#10
B	2319	2748	2972	2492	2573	3320	2023	1638	2250	2588	2280	2747	Read 2:485,530 Read#10
C	2206	2988	2656	2631	2506	3242	2013	1713	2237	2399	2236	2711	Read 2:485,530 Read#10
D	2026	2595	2742	2262	2329	3148	1811	1723	2086	2409	1997	2393	Read 2:485,530 Read#10
E	1976	2505	2475	2303	2286	3166	1815	1543	2164	2322	2023	2282	Read 2:485,530 Read#10
F	1861	2432	2345	2273	2147	3123	1692	1481	2117	2189	1970	2228	Read 2:485,530 Read#10
G	1820	2251	2318	2083	2133	2964	1659	1504	1995	2186	1824	2186	Read 2:485,530 Read#10
H	1815	2415	2297	2122	2156	2771	1666	1502	1958	2069	1924	2218	Read 2:485,530 Read#10
	1	2	3	4	5	6	7	8	9	10	11	12
A	2485	3258	3300	2760	2609	3637	2111	1869	2392	2701	2480	2999	Read 2:485,530 Read#11
B	2289	2658	2990	2519	2603	3401	2128	1680	2284	2612	2306	2732	Read 2:485,530 Read#11
C	2272	3012	2759	2630	2501	3335	2091	1704	2305	2510	2280	2700	Read 2:485,530 Read#11
D	2026	2623	2729	2306	2286	3274	1779	1725	2150	2496	2068	2477	Read 2:485,530 Read#11
E	1909	2520	2398	2281	2296	3137	1855	1556	2204	2302	2023	2328	Read 2:485,530 Read#11
F	1885	2418	2299	2295	2115	3002	1725	1498	2084	2191	1969	2225	Read 2:485,530 Read#11
G	1810	2240	2342	2115	2085	2896	1669	1465	1984	2232	1836	2211	Read 2:485,530 Read#11
H	1866	2433	2280	2099	2112	2729	1635	1475	1917	2100	1917	2194	Read 2:485,530 Read#11
	1	2	3	4	5	6	7	8	9	10	11	12
A	2540	3369	3369	2740	2668	3657	2204	1867	2579	2698	2494	3100	Read 2:485,530 Read#12
B	2311	2800	3020	2485	2608	3439	2104	1702	2359	2736	2359	2776	Read 2:485,530 Read#12
C	2264	3005	2733	2700	2561	3387	2096	1763	2359	2544	2314	2799	Read 2:485,530 Read#12
D	2017	2657	2733	2305	2343	3274	1840	1739	2222	2494	2106	2533	Read 2:485,530 Read#12
E	1981	2510	2443	2314	2367	3146	1839	1557	2208	2376	2002	2323	Read 2:485,530 Read#12
F	1870	2450	2259	2295	2147	3059	1699	1508	2077	2174	1969	2240	Read 2:485,530 Read#12
G	1831	2253	2353	2063	2107	2886	1605	1466	1984	2189	1847	2270	Read 2:485,530 Read#12
H	1787	2410	2217	2049	2091	2731	1622	1402	1933	2041	1999	2190	Read 2:485,530 Read#12
	1	2	3	4	5	6	7	8	9	10	11	12
A	2520	3443	3429	2828	2713	3726	2209	1908	2484	2800	2602	3053	Read 2:485,530 Read#13
B	2380	2802	3082	2560	2745	3474	2136	1756	2343	2718	2427	2755	Read 2:485,530 Read#13
C	2293	3180	2813	2758	2561	3417	2193	1781	2316	2614	2411	2875	Read 2:485,530 Read#13
D	2114	2678	2751	2366	2398	3267	1852	1758	2203	2542	2129	2562	Read 2:485,530 Read#13
E	1944	2486	2446	2333	2371	3194	1812	1545	2189	2302	2063	2391	Read 2:485,530 Read#13
F	1870	2403	2379	2252	2168	3055	1678	1492	2126	2199	1944	2226	Read 2:485,530 Read#13
G	1822	2206	2319	2031	2101	2862	1689	1487	1918	2247	1857	2232	Read 2:485,530 Read#13
H	1851	2381	2198	2070	2115	2740	1574	1481	1932	2087	1900	2139	Read 2:485,530 Read#13
	1	2	3	4	5	6	7	8	9	10	11	12
A	2625	3518	3540	2901	2701	3835	2249	1898	2577	2838	2586	3222	Read 2:485,530 Read#14
B	2437	2885	3094	2632	2713	3486	2147	1779	2432	2750	2496	2923	Read 2:485,530 Read#14
C	2337	3197	2780	2844	2590	3471	2201	1830	2397	2668	2464	2920	Read 2:485,530 Read#14
D	2064	2653	2807	2345	2439	3373	1875	1767	2266	2578	2190	2615	Read 2:485,530 Read#14
E	1941	2524	2504	2323	2359	3247	1888	1576	2180	2351	2135	2389	Read 2:485,530 Read#14
F	1894	2400	2364	2268	2087	3079	1674	1464	2099	2180	2009	2238	Read 2:485,530 Read#14
G	1788	2194	2308	2043	2099	2901	1634	1444	1939	2208	1868	2197	Read 2:485,530 Read#14
H	1809	2411	2218	2124	2112	2741	1594	1438	1957	2030	1911	2142	Read 2:485,530 Read#14
	1	2	3	4	5	6	7	8	9	10	11	12
A	2638	3560	3520	2905	2857	3882	2281	1999	2665	2905	2669	3297	Read 2:485,530 Read#15
B	2463	2920	3204	2632	2756	3499	2270	1773	2426	2837	2587	2991	Read 2:485,530 Read#15
C	2374	3210	2860	2895	2657	3505	2204	1829	2393	2653	2506	2998	Read 2:485,530 Read#15
D	2127	2743	2801	2384	2430	3378	1868	1807	2269	2649	2206	2700	Read 2:485,530 Read#15
E	1966	2580	2478	2389	2376	3280	1932	1580	2170	2453	2060	2409	Read 2:485,530 Read#15
F	1880	2313	2297	2308	2131	3025	1673	1474	2120	2236	1928	2247	Read 2:485,530 Read#15
G	1777	2177	2332	2055	2049	2839	1675	1447	1928	2196	1879	2180	Read 2:485,530 Read#15
H	1833	2338	2221	2061	2111	2747	1582	1448	1888	2085	1900	2189	Read 2:485,530 Read#15
	1	2	3	4	5	6	7	8	9	10	11	12
A	2693	3657	3631	3001	2856	3881	2391	1971	2677	2942	2757	3389	Read 2:485,530 Read#16
B	2457	2980	3210	2761	2825	3670	2261	1835	2507	2880	2637	3020	Read 2:485,530 Read#16
C	2393	3275	2910	2881	2714	3555	2254	1875	2473	2770	2559	2974	Read 2:485,530 Read#16
D	2153	2836	2807	2458	2526	3403	1938	1806	2334	2694	2220	2679	Read 2:485,530 Read#16
E	1968	2542	2476	2324	2441	3301	1937	1608	2221	2433	2137	2456	Read 2:485,530 Read#16
F	1894	2340	2345	2267	2170	3062	1707	1504	2070	2207	2009	2278	Read 2:485,530 Read#16
G	1782	2179	2305	2069	2141	2866	1684	1485	1959	2227	1827	2206	Read 2:485,530 Read#16
H	1777	2299	2219	2108	2103	2773	1612	1442	1891	1987	1954	2196	Read 2:485,530 Read#16
	1	2	3	4	5	6	7	8	9	10	11	12
A	2761	3670	3700	3087	2936	4012	2383	1996	2702	3043	2785	3350	Read 2:485,530 Read#17
B	2521	3085	3284	2739	2897	3715	2319	1860	2479	2999	2640	3095	Read 2:485,530 Read#17
C	2445	3272	2946	2934	2743	3580	2342	1866	2474	2876	2635	3064	Read 2:485,530 Read#17
D	2106	2797	2907	2435	2586	3417	1930	1864	2344	2711	2281	2772	Read 2:485,530 Read#17
E	2030	2551	2500	2389	2479	3336	1951	1566	2235	2453	2139	2452	Read 2:485,530 Read#17
F	1924	2386	2315	2340	2221	3050	1734	1492	2064	2213	1944	2226	Read 2:485,530 Read#17
G	1767	2188	2199	2041	2159	2853	1685	1438	1995	2159	1875	2180	Read 2:485,530 Read#17
H	1796	2395	2221	2053	2145	2681	1647	1444	1897	2092	1887	2076	Read 2:485,530 Read#17
	1	2	3	4	5	6	7	8	9	10	11	12
A	2812	3730	3739	3125	3013	4049	2409	2050	2787	3158	2859	3552	Read 2:485,530 Read#18
B	2638	3072	3338	2872	2963	3735	2438	1870	2611	3081	2702	3223	Read 2:485,530 Read#18
C	2477	3375	3082	2930	2798	3728	2354	1933	2563	2878	2685	3206	Read 2:485,530 Read#18
D	2219	2821	2943	2471	2598	3481	1981	1802	2349	2768	2332	2788	Read 2:485,530 Read#18
E	2030	2613	2545	2405	2456	3337	1981	1613	2291	2520	2209	2520	Read 2:485,530 Read#18
F	1864	2354	2264	2274	2111	3121	1714	1535	2063	2247	2025	2262	Read 2:485,530 Read#18
G	1749	2160	2250	2018	2178	2865	1685	1494	1935	2241	1880	2189	Read 2:485,530 Read#18
H	1781	2360	2185	2044	2152	2703	1624	1444	1901	2117	1921	2138	Read 2:485,530 Read#18
	1	2	3	4	5	6	7	8	9	10	11	12
A	2877	3866	3762	3172	3043	4056	2484	2107	2860	3144	2948	3552	Read 2:485,530 Read#19
B	2621	3152	3416	2891	2966	3922	2446	1903	2553	3172	2825	3295	Read 2:485,530 Read#19
C	2457	3401	3094	2997	2859	3808	2413	1923	2586	3008	2817	3275	Read 2:485,530 Read#19
D	2221	2842	2939	2516	2605	3449	2010	1877	2414	2853	2356	2838	Read 2:485,530 Read#19
E	2034	2594	2567	2408	2471	3418	1999	1656	2275	2524	2192	2503	Read 2:485,530 Read#19
F	1909	2339	2294	2236	2156	3062	1792	1465	2151	2248	1984	2219	Read 2:485,530 Read#19
G	1771	2120	2245	2032	2186	2946	1715	1426	1941	2275	1912	2302	Read 2:485,530 Read#19
H	1761	2353	2206	2111	2173	2730	1596	1438	1914	2100	1955	2183	Read 2:485,530 Read#19
	1	2	3	4	5	6	7	8	9	10	11	12
A	2905	3965	3981	3274	3136	4221	2518	2169	2908	3271	3019	3778	Read 2:485,530 Read#20
B	2690	3248	3446	2929	3073	4004	2419	1998	2752	3212	2900	3372	Read 2:485,530 Read#20
C	2532	3537	3193	3102	2959	3861	2438	1996	2657	3049	2781	3424	Read 2:485,530 Read#20
D	2236	2903	2935	2528	2640	3610	2076	1905	2493	2920	2472	2936	Read 2:485,530 Read#20
E	2074	2605	2590	2443	2573	3415	2024	1687	2335	2663	2274	2597	Read 2:485,530 Read#20
F	1859	2371	2257	2333	2183	3078	1727	1461	2187	2253	2060	2309	Read 2:485,530 Read#20
G	1746	2147	2242	2011	2124	2923	1705	1470	1947	2253	1868	2272	Read 2:485,530 Read#20
H	1751	2328	2135	2005	2149	2728	1658	1391	1826	2076	1958	2190	Read 2:485,530 Read#20
	1	2	3	4	5	6	7	8	9	10	11	12
A	2963	4123	3942	3305	3236	4325	2611	2162	3010	3309	3036	3764	Read 2:485,530 Read#21
B	2762	3198	3573	3038	3120	4011	2526	1983	2683	3328	2925	3484	Read 2:485,530 Read#21
C	2615	3567	3178	3154	2997	3925	2507	1989	2680	3132	2889	3480	Read 2:485,530 Read#21
D	2253	2927	3025	2595	2713	3687	2138	1928	2480	2967	2497	3066	Read 2:485,530 Read#21
E	2094	2656	2539	2460	2565	3498	2081	1681	2334	2668	2295	2626	Read 2:485,530 Read#21
F	1847	2342	2272	2287	2229	3193	1758	1477	2133	2304	2039	2307	Read 2:485,530 Read#21
G	1755	2165	2200	2034	2100	2903	1706	1438	1924	2287	1894	2216	Read 2:485,530 Read#21
H	1717	2275	2136	1998	2025	2742	1604	1422	1911	2117	1927	2159	Read 2:485,530 Read#21
	1	2	3	4	5	6	7	8	9	10	11	12
A	3071	4083	4026	3373	3222	4499	2668	2217	3036	3392	3144	3872	Read 2:485,530 Read#22
B	2780	3314	3573	3072	3197	4112	2556	2042	2719	3403	3065	3544	Read 2:485,530 Read#22
C	2645	3580	3240	3205	3013	4047	2615	2102	2768	3260	2976	3565	Read 2:485,530 Read#22
D	2301	2948	2991	2619	2741	3710	2153	1986	2536	3005	2568	3138	Read 2:485,530 Read#22
E	2079	2642	2576	2526	2625	3442	2089	1696	2376	2745	2364	2733	Read 2:485,530 Read#22
F	1867	2374	2259	2344	2181	3144	1795	1471	2117	2368	2071	2343	Read 2:485,530 Read#22
G	1776	2134	2194	2033	2103	2934	1689	1441	1959	2297	1929	2249	Read 2:485,530 Read#22
H	1700	2231	2131	1997	2161	2768	1656	1445	1888	2109	1932	2181	Read 2:485,530 Read#22
	1	2	3	4	5	6	7	8	9	10	11	12
A	3131	4211	4166	3553	3420	4526	2712	2278	3119	3471	3167	4029	Read 2:485,530 Read#23
B	2873	3444	3632	3165	3265	4300	2647	2057	2890	3460	3113	3725	Read 2:485,530 Read#23
C	2679	3698	3254	3231	3144	4070	2628	2085	2834	3369	3107	3634	Read 2:485,530 Read#23
D	2319	3028	3103	2687	2889	3765	2184	2017	2575	3169	2640	3152	Read 2:485,530 Read#23
E	2053	2718	2663	2585	2614	3579	2103	1716	2427	2744	2421	2730	Read 2:485,530 Read#23
F	1865	2372	2209	2346	2219	3208	1817	1504	2142	2344	2146	2308	Read 2:485,530 Read#23
G	1737	2129	2153	2060	2141	2912	1705	1446	1928	2281	1902	2274	Read 2:485,530 Read#23
H	1699	2322	2115	2013	2102	2717	1620	1405	1879	2074	1939	2203	Read 2:485,530 Read#23
	1	2	3	4	5	6	7	8	9	10	11	12
A	3195	4344	4343	3523	3492	4609	2790	2270	3175	3580	3317	4103	Read 2:485,530 Read#24
B	2945	3447	3847	3187	3324	4293	2731	2113	2988	3596	3248	3777	Read 2:485,530 Read#24
C	2736	3757	3319	3361	3233	4160	2708	2168	2903	3429	3089	3758	Read 2:485,530 Read#24
D	2361	3047	3106	2725	2849	3764	2258	1979	2607	3274	2739	3235	Read 2:485,530 Read#24
E	2122	2650	2632	2600	2761	3532	2095	1757	2475	2869	2501	2749	Read 2:485,530 Read#24
F	1866	2343	2240	2316	2223	3180	1843	1520	2170	2322	2161	2363	Read 2:485,530 Read#24
G	1786	2168	2184	2052	2135	2940	1731	1464	2010	2340	1990	2316	Read 2:485,530 Read#24
H	1730	2211	2142	2060	2115	2795	1563	1386	1872	2080	1948	2266	Read 2:485,530 Read#24
	1	2	3	4	5	6	7	8	9	10	11	12
A	3253	4399	4359	3638	3451	4747	2883	2301	3271	3720	3320	4188	Read 2:485,530 Read#25
B	2959	3544	3755	3187	3396	4413	2762	2170	2984	3735	3295	3863	Read 2:485,530 Read#25
C	2766	3821	3375	3402	3219	4240	2768	2227	2982	3547	3268	3953	Read 2:485,530 Read#25
D	2333	3112	3125	2766	2922	3889	2280	2085	2648	3305	2749	3434	Read 2:485,530 Read#25
E	2099	2725	2628	2572	2659	3727	2203	1736	2471	2895	2531	2911	Read 2:485,530 Read#25
F	1849	2390	2252	2335	2229	3188	1844	1539	2149	2410	2213	2389	Read 2:485,530 Read#25
G	1717	2105	2207	2076	2214	2984	1751	1450	1990	2332	1966	2312	Read 2:485,530 Read#25
H	1714	2258	2133	2027	2166	2763	1671	1377	1922	2088	1995	2217	Read 2:485,530 Read#25
	1	2	3	4	5	6	7	8	9	10	11	12
A	3320	4443	4487	3704	3544	4785	2946	2414	3336	3739	3459	4319	Read 2:485,530 Read#26
B	3015	3551	3923	3222	3431	4462	2813	2222	3018	3869	3344	4057	Read 2:485,530 Read#26
C	2830	3822	3432	3366	3326	4370	2815	2203	2967	3664	3375	3993	Read 2:485,530 Read#26
D	2376	3118	3193	2841	2938	3979	2359	2119	2753	3396	2839	3416	Read 2:485,530 Read#26
E	2157	2755	2699	2629	2720	3640	2213	1747	2517	2951	2561	2910	Read 2:485,530 Read#26
F	1861	2378	2266	2295	2250	3219	1845	1563	2201	2459	2156	2495	Read 2:485,530 Read#26
G	1732	2127	2208	2045	2211	2935	1806	1454	2043	2333	1975	2330	Read 2:485,530 Read#26
H	1765	2259	2059	2073	2177	2766	1694	1410	1855	2108	2005	2285	Read 2:485,530 Read#26
	1	2	3	4	5	6	7	8	9	10	11	12
A	3427	4605	4685	3843	3747	4923	3002	2457	3322	3838	3608	4342	Read 2:485,530 Read#27
B	3156	3715	4009	3375	3516	4596	2930	2235	3151	3904	3472	4091	Read 2:485,530 Read#27
C	2865	3979	3549	3484	3339	4363	2907	2200	3105	3791	3473	4124	Read 2:485,530 Read#27
D	2461	3212	3168	2894	2992	3985	2380	2167	2792	3431	2909	3586	Read 2:485,530 Read#27
E	2176	2744	2756	2695	2791	3719	2254	1743	2563	3000	2631	3005	Read 2:485,530 Read#27
F	1841	2368	2238	2309	2310	3201	1862	1566	2196	2475	2204	2490	Read 2:485,530 Read#27
G	1789	2109	2135	2046	2161	2956	1801	1411	2011	2396	2034	2389	Read 2:485,530 Read#27
H	1716	2204	2108	1977	2159	2810	1688	1391	1837	2112	1993	2330	Read 2:485,530 Read#27
	1	2	3	4	5	6	7	8	9	10	11	12
A	3403	4696	4829	3864	3743	5079	3102	2481	3458	3925	3616	4410	Read 2:485,530 Read#28
B	3183	3731	4042	3467	3664	4691	2971	2243	3178	4101	3556	4217	Read 2:485,530 Read#28
C	2956	4046	3558	3608	3435	4527	2959	2298	3158	3877	3587	4279	Read 2:485,530 Read#28
D	2526	3236	3196	2934	3061	4121	2451	2156	2855	3574	2992	3630	Read 2:485,530 Read#28
E	2195	2818	2721	2693	2756	3744	2303	1779	2644	3045	2732	3078	Read 2:485,530 Read#28
F	1830	2358	2319	2332	2305	3230	1873	1557	2215	2497	2264	2481	Read 2:485,530 Read#28
G	1740	2126	2175	2061	2211	2979	1843	1518	2116	2405	2043	2432	Read 2:485,530 Read#28
H	1751	2234	2093	1995	2176	2775	1717	1451	1914	2166	2018	2249	Read 2:485,530 Read#28
	1	2	3	4	5	6	7	8	9	10	11	12
A	3516	4844	4826	3970	3810	5157	3118	2464	3524	4050	3716	4575	Read 2:485,530 Read#29
B	3186	3833	4129	3505	3636	4791	3017	2289	3267	4251	3723	4321	Read 2:485,530 Read#29
C	2983	4078	3642	3616	3530	4562	3070	2302	3276	3974	3681	4327	Read 2:485,530 Read#29
D	2608	3266	3316	2920	3162	4181	2549	2199	2999	3646	3098	3804	Read 2:485,530 Read#29
E	2176	2806	2718	2737	2856	3820	2395	1850	2660	3187	2734	3127	Read 2:485,530 Read#29
F	1892	2374	2240	2385	2342	3292	1896	1554	2245	2431	2245	2571	Read 2:485,530 Read#29
G	1722	2125	2190	2051	2234	2977	1848	1519	2022	2405	2087	2390	Read 2:485,530 Read#29
H	1706	2209	2081	2022	2196	2757	1717	1441	1926	2225	2050	2259	Read 2:485,530 Read#29
	1	2	3	4	5	6	7	8	9	10	11	12
A	3567	4853	4951	4057	3863	5230	3168	2568	3589	4180	3926	4609	Read 2:485,530 Read#30
B	3346	3905	4288	3577	3756	4831	3121	2369	3322	4279	3840	4492	Read 2:485,530 Read#30
C	3000	4159	3763	3683	3646	4727	3126	2388	3393	4163	3804	4534	Read 2:485,530 Read#30
D	2584	3325	3328	3047	3206	4254	2534	2225	3024	3801	3272	3875	Read 2:485,530 Read#30
E	2298	2842	2876	2833	2864	3890	2455	1820	2690	3258	2865	3217	Read 2:485,530 Read#30
F	1899	2409	2241	2355	2375	3310	1975	1540	2260	2544	2331	2586	Read 2:485,530 Read#30
G	1739	2116	2158	2075	2248	3038	1847	1480	2089	2447	2024	2508	Read 2:485,530 Read#30
H	1743	2223	2084	2041	2217	2790	1767	1477	1931	2195	2020	2325	Read 2:485,530 Read#30
	1	2	3	4	5	6	7	8	9	10	11	12
A	3661	4937	5162	4124	4039	5441	3259	2641	3686	4251	3892	4779	Read 2:485,530 Read#31
B	3356	3971	4341	3629	3819	5015	3151	2425	3439	4403	3907	4686	Read 2:485,530 Read#31
C	3039	4226	3787	3785	3711	4788	3239	2401	3435	4256	3960	4613	Read 2:485,530 Read#31
D	2600	3366	3407	3055	3333	4361	2627	2306	3033	3961	3299	3990	Read 2:485,530 Read#31
E	2240	2946	2772	2868	2972	3874	2459	1895	2778	3366	2867	3328	Read 2:485,530 Read#31
F	1889	2451	2240	2409	2390	3255	1980	1602	2270	2620	2383	2613	Read 2:485,530 Read#31
G	1756	2115	2230	2064	2275	3060	1894	1459	2068	2479	2109	2487	Read 2:485,530 Read#31
H	1687	2241	2060	2087	2216	2791	1752	1452	1969	2294	2072	2310	Read 2:485,530 Read#31
	1	2	3	4	5	6	7	8	9	10	11	12
A	3729	5133	5139	4271	4101	5529	3402	2662	3817	4394	3982	4919	Read 2:485,530 Read#32
B	3467	4096	4449	3789	3966	5108	3250	2452	3486	4641	4101	4697	Read 2:485,530 Read#32
C	3162	4352	3885	3864	3789	4763	3273	2420	3581	4257	4020	4781	Read 2:485,530 Read#32
D	2660	3438	3483	3121	3353	4374	2739	2303	3160	3946	3401	4073	Read 2:485,530 Read#32
E	2279	2951	2905	2932	2970	3993	2571	1923	2844	3418	2974	3343	Read 2:485,530 Read#32
F	1866	2429	2300	2420	2422	3361	1943	1581	2284	2673	2389	2641	Read 2:485,530 Read#32
G	1808	2147	2170	2100	2260	2991	1936	1514	2091	2561	2095	2517	Read 2:485,530 Read#32
H	1707	2268	2097	2060	2215	2734	1760	1447	1898	2292	2085	2371	Read 2:485,530 Read#32
	1	2	3	4	5	6	7	8	9	10	11	12
A	3800	5026	5240	4262	4204	5542	3394	2650	3868	4512	4126	5114	Read 2:485,530 Read#33
B	3526	4163	4489	3808	4013	5210	3295	2517	3491	4732	4189	4907	Read 2:485,530 Read#33
C	3217	4422	3956	3919	3810	4871	3397	2518	3575	4563	4145	4921	Read 2:485,530 Read#33
D	2722	3464	3468	3125	3415	4487	2785	2399	3244	4107	3526	4160	Read 2:485,530 Read#33
E	2300	2977	2907	2879	3063	4059	2606	1970	2861	3466	3031	3434	Read 2:485,530 Read#33
F	1880	2413	2257	2429	2420	3360	2039	1626	2348	2680	2387	2717	Read 2:485,530 Read#33
G	1779	2155	2225	2041	2257	3035	1914	1530	2080	2603	2194	2577	Read 2:485,530 Read#33
H	1694	2229	2034	2052	2261	2815	1771	1424	1950	2293	2180	2423	Read 2:485,530 Read#33
	1	2	3	4	5	6	7	8	9	10	11	12
A	3924	5228	5378	4349	4322	5722	3474	2760	3988	4599	4207	5102	Read 2:485,530 Read#34
B	3583	4316	4599	3871	4039	5315	3397	2527	3610	4901	4257	4975	Read 2:485,530 Read#34
C	3294	4486	3969	4043	3921	5110	3531	2584	3678	4681	4319	5173	Read 2:485,530 Read#34
D	2754	3520	3591	3162	3475	4570	2831	2478	3323	4281	3609	4305	Read 2:485,530 Read#34
E	2366	2994	2894	2987	3078	4194	2599	1933	2897	3584	3130	3526	Read 2:485,530 Read#34
F	1859	2365	2258	2482	2427	3420	2076	1626	2381	2745	2439	2721	Read 2:485,530 Read#34
G	1752	2154	2200	2095	2265	3104	1929	1525	2150	2607	2245	2607	Read 2:485,530 Read#34
H	1684	2244	2087	2080	2241	2878	1822	1429	1997	2325	2170	2413	Read 2:485,530 Read#34
	1	2	3	4	5	6	7	8	9	10	11	12
A	4014	5402	5482	4477	4407	5802	3616	2813	4097	4772	4327	5249	Read 2:485,530 Read#35
B	3649	4352	4669	4019	4220	5434	3548	2604	3822	4953	4397	5281	Read 2:485,530 Read#35
C	3318	4596	3954	4096	4030	5261	3618	2577	3835	4858	4447	5242	Read 2:485,530 Read#35
D	2773	3624	3564	3305	3471	4615	2914	2462	3393	4476	3711	4429	Read 2:485,530 Read#35
E	2341	3035	2897	3027	3161	4173	2695	2056	2945	3651	3216	3627	Read 2:485,530 Read#35
F	1893	2400	2295	2463	2458	3420	2146	1665	2340	2808	2483	2788	Read 2:485,530 Read#35
G	1788	2177	2174	2186	2316	3025	1984	1547	2104	2637	2245	2616	Read 2:485,530 Read#35
H	1729	2238	2164	2067	2218	2868	1851	1456	2012	2344	2177	2430	Read 2:485,530 Read#35
	1	2	3	4	5	6	7	8	9	10	11	12
A	4007	5536	5661	4587	4382	5928	3726	2876	4110	4747	4477	5447	Read 2:485,530 Read#36
B	3689	4462	4731	4106	4267	5455	3635	2667	3865	5178	4504	5287	Read 2:485,530 Read#36
C	3312	4626	4165	4281	4086	5238	3717	2720	3857	5043	4526	5413	Read 2:485,530 Read#36
D	2873	3588	3602	3355	3583	4759	3067	2539	3529	4576	3748	4576	Read 2:485,530 Read#36
E	2385	3069	2923	3049	3215	4282	2855	2037	3043	3799	3235	3761	Read 2:485,530 Read#36
F	1906	2482	2300	2512	2465	3389	2139	1656	2469	2855	2554	2811	Read 2:485,530 Read#36
G	1799	2071	2202	2186	2367	3058	2007	1499	2126	2624	2287	2674	Read 2:485,530 Read#36
H	1724	2233	2062	2115	2281	2894	1845	1471	1994	2387	2202	2439	Read 2:485,530 Read#36
	1	2	3	4	5	6	7	8	9	10	11	12
A	4149	5459	5729	4657	4536	6026	3823	2974	4271	4964	4635	5497	Read 2:485,530 Read#37
B	3803	4498	4886	4133	4366	5660	3704	2774	3942	5262	4658	5497	Read 2:485,530 Read#37
C	3495	4738	4149	4293	4118	5339	3763	2755	3982	5220	4593	5605	Read 2:485,530 Read#37
D	2796	3662	3710	3423	3656	4797	3034	2607	3575	4668	3970	4702	Read 2:485,530 Read#37
E	2423	3117	2933	3151	3187	4222	2841	2125	3060	3902	3402	3887	Read 2:485,530 Read#37
F	1888	2401	2255	2552	2537	3383	2228	1666	2482	2874	2683	2911	Read 2:485,530 Read#37
G	1762	2116	2226	2185	2405	3172	2020	1564	2215	2709	2272	2724	Read 2:485,530 Read#37
H	1708	2268	2107	2100	2296	2882	1913	1479	2037	2361	2229	2509	Read 2:485,530 Read#37
	1	2	3	4	5	6	7	8	9	10	11	12
A	4303	5756	5996	4696	4691	6241	3905	2963	4254	5107	4697	5549	Read 2:485,530 Read#38
B	3856	4619	5012	4339	4501	5760	3898	2764	4091	5478	4744	5603	Read 2:485,530 Read#38
C	3528	4830	4268	4369	4231	5479	3832	2846	4122	5311	4892	5759	Read 2:485,530 Read#38
D	2916	3725	3787	3498	3679	4746	3171	2638	3647	4894	4094	4790	Read 2:485,530 Read#38
E	2482	3172	3035	3110	3289	4370	2863	2096	3157	4031	3455	4064	Read 2:485,530 Read#38
F	1884	2444	2269	2531	2540	3468	2205	1711	2510	2933	2641	2937	Read 2:485,530 Read#38
G	1792	2153	2227	2207	2371	3214	2101	1556	2210	2723	2317	2799	Read 2:485,530 Read#38
H	1711	2243	2121	2109	2287	2930	1958	1481	2055	2472	2265	2525	Read 2:485,530 Read#38
	1	2	3	4	5	6	7	8	9	10	11	12
A	4352	5777	5998	4855	4689	6475	4001	3021	4490	5329	4802	5825	Read 2:485,530 Read#39
B	3929	4696	5108	4335	4490	5896	3947	2817	4188	5648	4935	5928	Read 2:485,530 Read#39
C	3476	5033	4316	4444	4361	5547	3902	2853	4134	5580	4983	5914	Read 2:485,530 Read#39
D	2906	3809	3788	3593	3847	4924	3275	2696	3733	5097	4136	5101	Read 2:485,530 Read#39
E	2472	3167	3078	3198	3310	4330	3027	2174	3270	4132	3540	4065	Read 2:485,530 Read#39
F	1949	2395	2327	2594	2588	3542	2298	1702	2556	2971	2737	3043	Read 2:485,530 Read#39
G	1805	2176	2228	2174	2420	3155	2100	1598	2237	2769	2361	2788	Read 2:485,530 Read#39
H	1706	2225	2071	2092	2373	2893	2008	1520	2091	2468	2290	2582	Read 2:485,530 Read#39
	1	2	3	4	5	6	7	8	9	10	11	12
A	4461	5906	6115	4972	4850	6425	4060	3057	4467	5360	4933	5879	Read 2:485,530 Read#40
B	4089	4851	5165	4508	4685	5943	4100	2899	4176	5901	5095	5966	Read 2:485,530 Read#40
C	3639	4924	4423	4563	4436	5737	4187	2940	4282	5530	5118	6069	Read 2:485,530 Read#40
D	2988	3893	3862	3596	3919	5070	3254	2746	3778	5082	4353	5182	Read 2:485,530 Read#40
E	2434	3160	3094	3286	3451	4428	3134	2184	3376	4287	3633	4201	Read 2:485,530 Read#40
F	1953	2538	2337	2560	2613	3565	2300	1734	2599	3111	2792	3066	Read 2:485,530 Read#40
G	1781	2122	2197	2189	2447	3264	2153	1552	2222	2814	2465	2882	Read 2:485,530 Read#40
H	1675	2205	2063	2105	2370	2923	1949	1509	2053	2441	2313	2641	Read 2:485,530 Read#40
	1	2	3	4	5	6	7	8	9	10	11	12
A	4595	6186	6155	5063	4952	6635	4077	3111	4619	5555	5104	6186	Read 2:485,530 Read#41
B	4091	4964	5223	4594	4709	6042	4159	2948	4314	5996	5301	6189	Read 2:485,530 Read#41
C	3771	5130	4459	4722	4570	5892	4102	2916	4288	5895	5295	6289	Read 2:485,530 Read#41
D	3077	3865	3851	3663	4007	5141	3428	2825	3916	5332	4510	5427	Read 2:485,530 Read#41
E	2514	3219	3073	3343	3487	4440	3100	2180	3391	4396	3736	4342	Read 2:485,530 Read#41
F	1963	2412	2325	2661	2643	3620	2389	1776	2602	3179	2813	3097	Read 2:485,530 Read#41
G	1786	2124	2216	2250	2515	3289	2151	1654	2293	2931	2457	2886	Read 2:485,530 Read#41
H	1731	2189	2102	2161	2442	3014	2064	1512	2121	2502	2328	2656	Read 2:485,530 Read#41
	1	2	3	4	5	6	7	8	9	10	11	12
A	4624	6164	6377	5200	5088	6721	4320	3173	4747	5703	5200	6369	Read 2:485,530 Read#42
B	4192	4949	5372	4678	4809	6266	4277	3003	4422	6264	5382	6367	Read 2:485,530 Read#42
C	3822	5208	4487	4794	4631	5939	4256	3035	4464	6032	5524	6590	Read 2:485,530 Read#42
D	3149	3954	3922	3679	4039	5204	3536	2835	4109	5488	4662	5573	Read 2:485,530 Read#42
E	2500	3258	3149	3386	3497	4613	3247	2250	3495	4527	3771	4451	Read 2:485,530 Read#42
F	1948	2487	2306	2676	2634	3643	2395	1755	2675	3235	2829	3259	Read 2:485,530 Read#42
G	1784	2188	2232	2221	2549	3265	2195	1581	2341	2992	2448	3000	Read 2:485,530 Read#42
H	1708	2227	2065	2189	2437	3035	2065	1499	2140	2569	2353	2650	Read 2:485,530 Read#42
	1	2	3	4	5	6	7	8	9	10	11	12
A	4724	6436	6618	5355	5257	6873	4320	3274	4798	5834	5371	6469	Read 2:485,530 Read#43
B	4345	5146	5508	4696	4961	6384	4378	3045	4559	6380	5546	6519	Read 2:485,530 Read#43
C	3744	5381	4699	4887	4808	6018	4430	3165	4665	6255	5722	6698	Read 2:485,530 Read#43
D	3112	4037	4073	3752	4176	5344	3617	2942	4178	5612	4735	5643	Read 2:485,530 Read#43
E	2540	3262	3131	3423	3625	4691	3373	2346	3597	4674	4009	4597	Read 2:485,530 Read#43
F	2027	2511	2366	2607	2673	3594	2462	1832	2706	3305	2896	3271	Read 2:485,530 Read#43
G	1825	2121	2190	2249	2503	3298	2196	1574	2372	2999	2528	3013	Read 2:485,530 Read#43
H	1707	2239	2101	2139	2400	3008	2110	1582	2134	2660	2413	2700	Read 2:485,530 Read#43
	1	2	3	4	5	6	7	8	9	10	11	12
A	4872	6678	6632	5304	5348	7017	4499	3353	4873	5972	5373	6605	Read 2:485,530 Read#44
B	4407	5173	5583	4779	5056	6600	4430	3185	4691	6574	5754	6650	Read 2:485,530 Read#44
C	3845	5532	4744	4969	4874	6065	4492	3123	4747	6441	5875	6816	Read 2:485,530 Read#44
D	3198	3929	4092	3958	4261	5441	3701	3005	4196	5744	4893	5859	Read 2:485,530 Read#44
E	2600	3321	3162	3574	3704	4729	3423	2400	3698	4896	4059	4714	Read 2:485,530 Read#44
F	1941	2498	2345	2623	2718	3716	2522	1816	2711	3304	2980	3280	Read 2:485,530 Read#44
G	1840	2207	2203	2267	2520	3300	2280	1649	2439	3070	2635	3062	Read 2:485,530 Read#44
H	1755	2256	2174	2166	2460	3073	2125	1551	2175	2614	2475	2791	Read 2:485,530 Read#44
	1	2	3	4	5	6	7	8	9	10	11	12
A	4911	6769	6851	5505	5415	7328	4507	3390	5029	6106	5570	6851	Read 2:485,530 Read#45
B	4401	5340	5767	4889	5193	6539	4708	3185	4774	6752	5989	6974	Read 2:485,530 Read#45
C	3906	5551	4868	5053	4988	6388	4608	3246	4885	6579	6004	7186	Read 2:485,530 Read#45
D	3186	4096	4178	3961	4344	5506	3836	3050	4329	6033	5105	6028	Read 2:485,530 Read#45
E	2644	3380	3270	3583	3707	4796	3461	2423	3818	4838	4177	4800	Read 2:485,530 Read#45
F	1993	2549	2368	2666	2738	3709	2600	1891	2817	3377	3060	3408	Read 2:485,530 Read#45
G	1841	2162	2257	2259	2595	3391	2323	1679	2428	3142	2676	3142	Read 2:485,530 Read#45
H	1751	2184	2177	2182	2503	3030	2174	1579	2180	2670	2530	2762	Read 2:485,530 Read#45
	1	2	3	4	5	6	7	8	9	10	11	12
A	5012	6899	6947	5588	5601	7346	4633	3469	5180	6249	5805	7124	Read 2:485,530 Read#46
B	4551	5387	5834	5044	5266	6869	4696	3306	4860	6935	6110	7131	Read 2:485,530 Read#46
C	4019	5625	4951	5138	5046	6486	4767	3315	5013	6728	6272	7215	Read 2:485,530 Read#46
D	3344	4142	4175	4099	4348	5644	3920	3124	4446	6081	5118	6156	Read 2:485,530 Read#46
E	2650	3378	3262	3624	3822	4927	3625	2467	3839	5004	4309	4976	Read 2:485,530 Read#46
F	1982	2552	2338	2784	2804	3761	2567	1839	2797	3524	3152	3474	Read 2:485,530 Read#46
G	1810	2224	2283	2368	2621	3425	2382	1716	2452	3248	2631	3169	Read 2:485,530 Read#46
H	1740	2214	2099	2182	2507	3049	2201	1609	2266	2740	2535	2796	Read 2:485,530 Read#46
	1	2	3	4	5	6	7	8	9	10	11	12
A	5072	7131	7047	5685	5706	7517	4778	3523	5283	6361	5891	7307	Read 2:485,530 Read#47
B	4668	5437	6015	5087	5412	6885	4755	3333	5059	7151	6238	7330	Read 2:485,530 Read#47
C	4157	5782	5005	5290	5117	6492	4877	3377	5127	7089	6446	7520	Read 2:485,530 Read#47
D	3366	4296	4201	4153	4543	5771	4064	3218	4640	6344	5390	6442	Read 2:485,530 Read#47
E	2721	3472	3336	3666	3848	5118	3746	2509	3934	5172	4420	5083	Read 2:485,530 Read#47
F	2052	2541	2416	2779	2811	3804	2633	1951	2905	3526	3168	3559	Read 2:485,530 Read#47
G	1788	2219	2248	2352	2643	3514	2431	1703	2449	3235	2758	3233	Read 2:485,530 Read#47
H	1732	2252	2068	2211	2564	3110	2206	1562	2264	2829	2502	2934	Read 2:485,530 Read#47
	1	2	3	4	5	6	7	8	9	10	11	12
A	5240	7051	7232	5846	5915	7637	4880	3584	5400	6579	6114	7473	Read 2:485,530 Read#48
B	4756	5644	5979	5164	5553	7143	4952	3426	5209	7295	6467	7627	Read 2:485,530 Read#48
C	4220	5759	5124	5375	5368	6628	5085	3431	5195	7103	6563	7742	Read 2:485,530 Read#48
D	3349	4296	4314	4144	4584	5820	4131	3328	4643	6637	5615	6502	Read 2:485,530 Read#48
E	2766	3494	3328	3770	3983	5107	3816	2580	4100	5309	4534	5219	Read 2:485,530 Read#48
F	2019	2549	2407	2788	2910	3906	2753	1924	2916	3626	3332	3663	Read 2:485,530 Read#48
G	1859	2196	2228	2304	2720	3495	2449	1774	2578	3324	2824	3292	Read 2:485,530 Read#48
H	1762	2261	2083	2258	2578	3109	2250	1593	2288	2854	2579	2922	Read 2:485,530 Read#48
	1	2	3	4	5	6	7	8	9	10	11	12
A	5490	7470	7404	6044	6059	7886	5079	3668	5485	6759	6195	7741	Read 2:485,530 Read#49
B	4926	5721	6163	5257	5672	7221	5179	3453	5353	7562	6658	7760	Read 2:485,530 Read#49
C	4293	6097	5203	5508	5393	6800	5207	3562	5381	7427	6790	8051	Read 2:485,530 Read#49
D	3378	4339	4347	4263	4699	5837	4319	3357	4849	6668	5639	6794	Read 2:485,530 Read#49
E	2790	3530	3334	3857	3970	5235	4010	2548	4154	5429	4654	5315	Read 2:485,530 Read#49
F	2055	2654	2430	2853	2997	3890	2801	1936	3087	3743	3320	3705	Read 2:485,530 Read#49
G	1848	2251	2293	2407	2659	3510	2547	1766	2576	3383	2865	3299	Read 2:485,530 Read#49
H	1766	2261	2110	2224	2582	3174	2349	1632	2304	2892	2605	2975	Read 2:485,530 Read#49
	1	2	3	4	5	6	7	8	9	10	11	12
A	5553	7763	7608	6058	6126	8157	5129	3745	5612	6971	6427	7968	Read 2:485,530 Read#50
B	4924	5897	6312	5373	5760	7395	5263	3577	5439	7696	6857	7983	Read 2:485,530 Read#50
C	4316	6089	5295	5578	5571	6998	5418	3635	5533	7575	7061	8300	Read 2:485,530 Read#50
D	3521	4349	4377	4383	4743	6071	4402	3374	5046	6846	5902	6956	Read 2:485,530 Read#50
E	2820	3597	3436	3936	4154	5311	4037	2713	4386	5611	4789	5445	Read 2:485,530 Read#50
F	2049	2561	2401	2923	2955	3971	2858	1953	3045	3812	3440	3768	Read 2:485,530 Read#50
G	1901	2265	2334	2375	2740	3573	2634	1794	2600	3434	2851	3424	Read 2:485,530 Read#50
H	1766	2286	2149	2252	2650	3177	2368	1675	2365	2888	2651	3008	Read 2:485,530 Read#50
	1	2	3	4	5	6	7	8	9	10	11	12
A	5610	8048	7728	6196	6216	8268	5241	3833	5652	7007	6584	8192	Read 2:485,530 Read#51
B	5191	5969	6428	5586	5806	7664	5399	3587	5545	7928	7043	8115	Read 2:485,530 Read#51
C	4517	6168	5379	5696	5653	7160	5494	3682	5656	7812	7209	8431	Read 2:485,530 Read#51
D	3592	4479	4519	4376	4814	6273	4534	3517	5082	7065	6060	7199	Read 2:485,530 Read#51
E	2881	3642	3458	3997	4134	5454	4202	2706	4402	5737	4944	5629	Read 2:485,530 Read#51
F	2111	2556	2416	2919	2992	3979	2863	1978	3110	3828	3483	3875	Read 2:485,530 Read#51
G	1879	2197	2279	2402	2805	3592	2571	1840	2712	3457	2997	3492	Read 2:485,530 Read#51
H	1726	2310	2112	2250	2674	3275	2404	1644	2388	2989	2742	3042	Read 2:485,530 Read#51
	1	2	3	4	5	6	7	8	9	10	11	12
A	5746	8558	7872	6408	6345	8397	5425	3932	5918	7253	6695	8286	Read 2:485,530 Read#52
B	5156	6072	6557	5720	6008	7638	5485	3767	5741	8209	7323	8364	Read 2:485,530 Read#52
C	4516	6344	5470	5777	5846	7356	5718	3773	5800	8193	7502	8636	Read 2:485,530 Read#52
D	3618	4589	4484	4534	5030	6331	4663	3533	5236	7353	6239	7263	Read 2:485,530 Read#52
E	2839	3682	3498	4026	4134	5438	4204	2742	4447	5861	5012	5783	Read 2:485,530 Read#52
F	2046	2675	2491	2922	3047	4003	2926	2035	3190	3947	3593	3904	Read 2:485,530 Read#52
G	1887	2275	2281	2418	2802	3750	2678	1804	2756	3567	3080	3510	Read 2:485,530 Read#52
H	1810	2257	2159	2306	2737	3257	2473	1713	2449	3019	2804	3145	Read 2:485,530 Read#52
	1	2	3	4	5	6	7	8	9	10	11	12
A	5849	8557	8174	6521	6517	8690	5504	3949	5974	7485	6920	8572	Read 2:485,530 Read#53
B	5262	6162	6724	5629	6140	8015	5698	3826	5921	8459	7453	8674	Read 2:485,530 Read#53
C	4512	6521	5564	5908	5825	7504	5875	3835	5946	8438	7768	9018	Read 2:485,530 Read#53
D	3631	4641	4708	4573	5093	6421	4854	3609	5491	7443	6496	7441	Read 2:485,530 Read#53
E	2865	3674	3546	4077	4317	5608	4482	2827	4631	5947	5292	5870	Read 2:485,530 Read#53
F	2030	2617	2409	2985	3107	4219	3086	2066	3233	3984	3689	3958	Read 2:485,530 Read#53
G	1892	2246	2331	2446	2892	3703	2726	1903	2805	3563	3131	3577	Read 2:485,530 Read#53
H	1777	2238	2165	2339	2768	3333	2486	1727	2440	3015	2798	3134	Read 2:485,530 Read#53
	1	2	3	4	5	6	7	8	9	10	11	12
A	6007	8819	8169	6582	6697	8828	5703	4078	6105	7613	6975	8792	Read 2:485,530 Read#54
B	5417	6377	6796	5840	6254	8269	5899	3866	6005	8705	7742	8978	Read 2:485,530 Read#54
C	4639	6645	5741	6035	6046	7665	5945	4048	6144	8685	7926	9180	Read 2:485,530 Read#54
D	3745	4721	4688	4672	5119	6637	4995	3664	5491	7771	6611	7798	Read 2:485,530 Read#54
E	2942	3805	3588	4187	4433	5707	4551	2877	4657	6159	5377	5962	Read 2:485,530 Read#54
F	2053	2671	2477	3005	3150	4163	3144	2056	3306	4084	3681	4017	Read 2:485,530 Read#54
G	1927	2319	2349	2603	2954	3771	2784	1891	2887	3701	3143	3650	Read 2:485,530 Read#54
H	1784	2331	2190	2344	2748	3348	2541	1732	2465	3081	2881	3215	Read 2:485,530 Read#54
	1	2	3	4	5	6	7	8	9	10	11	12
A	6191	9037	8387	6597	6762	8956	5870	4110	6170	7727	7213	9123	Read 2:485,530 Read#55
B	5414	6527	7040	6017	6426	8278	5978	3987	6161	9032	7920	9324	Read 2:485,530 Read#55
C	4790	6779	5800	6044	6098	7734	6125	4080	6266	8851	8119	9480	Read 2:485,530 Read#55
D	3750	4698	4798	4739	5279	6802	5121	3793	5699	7861	6799	7824	Read 2:485,530 Read#55
E	2889	3830	3644	4181	4537	5852	4676	2906	4836	6271	5450	5994	Read 2:485,530 Read#55
F	2112	2721	2492	3028	3173	4186	3246	2116	3382	4155	3788	4164	Read 2:485,530 Read#55
G	1913	2338	2308	2535	2924	3761	2843	1898	2850	3772	3208	3680	Read 2:485,530 Read#55
H	1784	2300	2102	2326	2752	3311	2563	1709	2487	3151	2942	3277	Read 2:485,530 Read#55
	1	2	3	4	5	6	7	8	9	10	11	12
A	6235	8890	8656	6930	7008	9057	5968	4217	6352	8000	7368	9316	Read 2:485,530 Read#56
B	5564	6563	7137	6140	6542	8569	6054	4051	6355	9310	8329	9523	Read 2:485,530 Read#56
C	4908	7000	5948	6269	6214	7995	6335	4031	6415	9104	8333	9812	Read 2:485,530 Read#56
D	3841	4896	4916	4828	5409	6937	5244	3922	5826	8048	6957	7992	Read 2:485,530 Read#56
E	2996	3868	3714	4320	4529	5871	4770	2930	4974	6448	5603	6382	Read 2:485,530 Read#56
F	2143	2759	2537	3067	3273	4256	3271	2153	3517	4218	3869	4283	Read 2:485,530 Read#56
G	1934	2355	2326	2523	2953	3801	2913	1900	2910	3790	3171	3802	Read 2:485,530 Read#56
H	1782	2305	2105	2443	2874	3466	2614	1744	2545	3122	2994	3293	Read 2:485,530 Read#56
	1	2	3	4	5	6	7	8	9	10	11	12
A	6408	9368	8757	6967	7201	9426	6103	4233	6519	8267	7636	9409	Read 2:485,530 Read#57
B	5708	6779	7237	6275	6686	8720	6382	4215	6387	9701	8372	9723	Read 2:485,530 Read#57
C	5039	7180	6069	6385	6420	8137	6433	4184	6583	9531	8684	9926	Read 2:485,530 Read#57
D	3935	4965	5019	5022	5444	7058	5300	3930	5948	8422	7048	8405	Read 2:485,530 Read#57
E	3031	3926	3786	4403	4633	6160	4921	3002	5005	6545	5780	6485	Read 2:485,530 Read#57
F	2164	2747	2493	3163	3260	4396	3373	2101	3497	4262	3995	4313	Read 2:485,530 Read#57
G	1967	2341	2372	2532	3062	3902	3055	1952	2947	3945	3196	3814	Read 2:485,530 Read#57
H	1776	2339	2168	2411	2868	3491	2726	1803	2562	3297	2987	3365	Read 2:485,530 Read#57
	1	2	3	4	5	6	7	8	9	10	11	12
A	6448	9879	9081	7195	7189	9656	6259	4395	6646	8435	7887	9837	Read 2:485,530 Read#58
B	5821	6858	7357	6394	6735	8946	6479	4245	6494	9819	8684	9902	Read 2:485,530 Read#58
C	5067	7256	6141	6508	6549	8508	6711	4254	6812	9631	8887	10454	Read 2:485,530 Read#58
D	3923	5027	4998	4953	5574	7169	5589	3975	6120	8430	7358	8659	Read 2:485,530 Read#58
E	3091	4007	3789	4462	4648	6063	5078	3082	5125	6813	5770	6629	Read 2:485,530 Read#58
F	2225	2756	2603	3165	3301	4469	3391	2190	3519	4424	4060	4371	Read 2:485,530 Read#58
G	2012	2350	2355	2624	3038	3980	3061	1960	3025	3856	3416	3959	Read 2:485,530 Read#58
H	1752	2378	2190	2435	2895	3457	2797	1806	2630	3360	3031	3399	Read 2:485,530 Read#58
	1	2	3	4	5	6	7	8	9	10	11	12
A	6681	9741	9182	7388	7441	10002	6461	4422	6891	8623	7958	9974	Read 2:485,530 Read#59
B	5867	7093	7568	6534	7088	9264	6690	4350	6778	10023	8846	10189	Read 2:485,530 Read#59
C	5213	7342	6326	6644	6721	8576	6842	4467	6945	9952	9150	10677	Read 2:485,530 Read#59
D	3966	5080	5192	5185	5634	7321	5692	4107	6240	8861	7586	8841	Read 2:485,530 Read#59
E	3114	4001	3753	4505	4704	6313	5028	3202	5208	6833	6019	6779	Read 2:485,530 Read#59
F	2206	2763	2529	3183	3403	4552	3512	2220	3549	4394	4080	4431	Read 2:485,530 Read#59
G	1931	2311	2386	2566	3088	3978	3051	1969	3075	3963	3465	3940	Read 2:485,530 Read#59
H	1838	2373	2224	2429	2938	3595	2837	1849	2688	3323	3101	3474	Read 2:485,530 Read#59
	1	2	3	4	5	6	7	8	9	10	11	12
A	6787	10480	9263	7404	7556	10076	6629	4571	6934	8942	8103	10367	Read 2:485,530 Read#60
B	6035	7276	7720	6620	7267	9376	6893	4497	6978	10432	9140	10807	Read 2:485,530 Read#60
C	5265	7496	6389	6804	6835	8838	7000	4433	7091	10167	9545	11118	Read 2:485,530 Read#60
D	4095	5195	5250	5184	5871	7454	5711	4196	6417	8969	7796	9075	Read 2:485,530 Read#60
E	3147	4056	3929	4619	4816	6452	5296	3276	5412	6986	6187	6912	Read 2:485,530 Read#60
F	2226	2819	2550	3245	3378	4531	3581	2311	3679	4578	4210	4576	Read 2:485,530 Read#60
G	1983	2370	2448	2680	3175	4069	3187	2033	3135	4077	3557	4041	Read 2:485,530 Read#60
H	1801	2420	2164	2464	2934	3573	2872	1882	2709	3399	3156	3541	Read 2:485,530 Read#60
	1	2	3	4	5	6	7	8	9	10	11	12
A	7048	10585	9822	7609	7730	10476	6653	4607	7051	9191	8333	10482	Read 2:485,530 Read#61
B	6077	7481	7830	6812	7305	9616	6979	4642	7103	10780	9539	11087	Read 2:485,530 Read#61
C	5414	7749	6654	6961	7017	8970	7089	4657	7293	10563	9681	11527	Read 2:485,530 Read#61
D	4105	5278	5350	5233	6005	7702	6095	4336	6600	9319	7910	9344	Read 2:485,530 Read#61
E	3142	4169	3935	4764	5013	6563	5679	3318	5504	7308	6375	7079	Read 2:485,530 Read#61
F	2167	2793	2672	3296	3464	4573	3686	2335	3680	4630	4246	4588	Read 2:485,530 Read#61
G	1987	2390	2438	2653	3238	4160	3275	2028	3198	4068	3536	4132	Read 2:485,530 Read#61
H	1871	2434	2208	2552	2959	3685	3011	1911	2760	3499	3217	3578	Read 2:485,530 Read#61
	1	2	3	4	5	6	7	8	9	10	11	12
A	7205	10532	10095	7693	7933	10628	7020	4713	7222	9272	8724	10740	Read 2:485,530 Read#62
B	6248	7500	8311	6857	7558	9964	7249	4684	7227	11151	9855	11477	Read 2:485,530 Read#62
C	5421	7897	6678	6909	7153	9261	7352	4787	7494	10834	10176	11751	Read 2:485,530 Read#62
D	4179	5331	5483	5429	6018	7881	6064	4444	6703	9759	8161	9694	Read 2:485,530 Read#62
E	3193	4146	4102	4819	5011	6742	5729	3387	5647	7386	6534	7359	Read 2:485,530 Read#62
F	2157	2767	2539	3338	3534	4563	3768	2359	3829	4684	4275	4759	Read 2:485,530 Read#62
G	1990	2424	2470	2678	3261	4164	3341	2105	3229	4231	3622	4224	Read 2:485,530 Read#62
H	1883	2396	2243	2538	3042	3721	3002	1956	2805	3595	3331	3728	Read 2:485,530 Read#62
	1	2	3	4	5	6	7	8	9	10	11	12
A	7358	10724	10299	7852	8141	11124	7297	4833	7361	9413	8874	11128	Read 2:485,530 Read#63
B	6427	7747	8215	7147	7669	10167	7388	4764	7448	11370	10142	11759	Read 2:485,530 Read#63
C	5546	8079	6885	7270	7388	9523	7601	4865	7682	11378	10351	12253	Read 2:485,530 Read#63
D	4198	5465	5534	5510	6206	8002	6197	4698	6922	9799	8438	9919	Read 2:485,530 Read#63
E	3233	4278	4087	4841	5196	6894	5888	3439	5750	7716	6628	7484	Read 2:485,530 Read#63
F	2220	2887	2606	3374	3563	4726	3801	2384	3838	4831	4449	4758	Read 2:485,530 Read#63
G	2048	2414	2453	2792	3312	4261	3346	2145	3265	4223	3648	4300	Read 2:485,530 Read#63
H	1825	2394	2237	2554	3084	3737	3066	1979	2856	3635	3267	3727	Read 2:485,530 Read#63
	1	2	3	4	5	6	7	8	9	10	11	12
A	7511	11117	10520	8116	8305	11199	7502	4879	7571	9757	9036	11395	Read 2:485,530 Read#64
B	6440	8045	8555	7166	7851	10626	7462	4924	7573	11942	10422	12144	Read 2:485,530 Read#64
C	5679	8242	6968	7271	7471	9759	7975	4947	7750	11646	10808	12604	Read 2:485,530 Read#64
D	4347	5620	5613	5586	6474	8383	6449	4628	7120	10340	8769	10312	Read 2:485,530 Read#64
E	3265	4365	4125	4967	5256	6931	5831	3617	5838	7847	6833	7634	Read 2:485,530 Read#64
F	2225	2899	2617	3383	3650	4854	3910	2460	3933	4902	4517	4863	Read 2:485,530 Read#64
G	2017	2426	2501	2737	3283	4279	3439	2127	3375	4320	3732	4312	Read 2:485,530 Read#64
H	1856	2430	2258	2583	3127	3773	3167	1941	2852	3636	3401	3798	Read 2:485,530 Read#64
	1	2	3	4	5	6	7	8	9	10	11	12
A	7752	11085	10675	8234	8562	11606	7444	5081	7738	10193	9334	11680	Read 2:485,530 Read#65
B	6482	8076	8639	7396	8030	10802	7872	4930	7751	12090	10766	12472	Read 2:485,530 Read#65
C	5774	8486	7206	7431	7667	9911	8073	5062	8045	12118	11077	13007	Read 2:485,530 Read#65
D	4375	5822	5719	5725	6484	8343	6722	4840	7308	10610	8963	10519	Read 2:485,530 Read#65
E	3338	4430	4261	4955	5408	7089	6130	3649	5991	8002	7050	7801	Read 2:485,530 Read#65
F	2252	2922	2611	3408	3641	4954	4049	2505	3982	5001	4606	4906	Read 2:485,530 Read#65
G	2064	2461	2500	2814	3439	4328	3493	2191	3384	4414	3831	4419	Read 2:485,530 Read#65
H	1891	2453	2290	2563	3170	3898	3267	1959	2914	3695	3487	3828	Read 2:485,530 Read#65
	1	2	3	4	5	6	7	8	9	10	11	12
A	7877	11495	10934	8411	8714	11831	7674	5151	7782	10314	9455	12259	Read 2:485,530 Read#66
B	6822	8315	8770	7460	8172	10943	7833	5107	7881	12740	11121	12904	Read 2:485,530 Read#66
C	5934	8613	7269	7515	7962	10208	8303	5228	8252	12545	11250	13479	Read 2:485,530 Read#66
D	4461	5780	5907	5805	6642	8769	6917	4956	7420	10851	9274	11065	Read 2:485,530 Read#66
E	3352	4438	4331	5053	5442	7206	6306	3765	6195	8129	7210	8082	Read 2:485,530 Read#66
F	2297	2951	2669	3460	3789	5095	4057	2567	4134	5105	4681	5075	Read 2:485,530 Read#66
G	2063	2485	2545	2865	3417	4431	3612	2185	3523	4472	3855	4504	Read 2:485,530 Read#66
H	1842	2445	2309	2595	3240	3873	3304	2028	3011	3852	3475	3898	Read 2:485,530 Read#66
	1	2	3	4	5	6	7	8	9	10	11	12
A	7987	11398	11293	8512	8929	12064	7954	5340	7972	10545	9822	12289	Read 2:485,530 Read#67
B	6874	8598	9232	7548	8218	11430	8226	5234	8035	13101	11357	13459	Read 2:485,530 Read#67
C	5993	9003	7538	7654	7993	10385	8535	5306	8406	12823	11782	13781	Read 2:485,530 Read#67
D	4540	5945	6024	5890	6732	8851	6989	5089	7441	11152	9390	11112	Read 2:485,530 Read#67
E	3508	4620	4313	5167	5514	7541	6439	3903	6258	8492	7363	8328	Read 2:485,530 Read#67
F	2336	2993	2702	3543	3838	5015	4170	2553	4117	5126	4798	5185	Read 2:485,530 Read#67
G	2062	2510	2505	2842	3443	4517	3681	2295	3536	4459	4002	4613	Read 2:485,530 Read#67
H	1877	2493	2269	2661	3291	3990	3359	2056	2979	3832	3591	4051	Read 2:485,530 Read#67
	1	2	3	4	5	6	7	8	9	10	11	12
A	8090	12052	11647	8740	9119	12399	8199	5409	8185	10792	10102	12641	Read 2:485,530 Read#68
B	7148	8728	9373	7796	8677	11693	8308	5414	8238	13554	11949	13619	Read 2:485,530 Read#68
C	6132	9055	7501	7823	8151	10684	8656	5477	8738	13437	12223	14365	Read 2:485,530 Read#68
D	4594	6053	6015	6047	6829	9017	7134	5227	7892	11499	9782	11416	Read 2:485,530 Read#68
E	3473	4636	4390	5282	5595	7654	6593	3903	6370	8694	7667	8598	Read 2:485,530 Read#68
F	2280	3012	2724	3542	3835	5089	4278	2645	4145	5305	4879	5284	Read 2:485,530 Read#68
G	2066	2499	2516	2883	3521	4652	3797	2341	3585	4703	3995	4596	Read 2:485,530 Read#68
H	1894	2453	2343	2725	3274	4066	3407	2099	3105	3984	3610	4027	Read 2:485,530 Read#68
	1	2	3	4	5	6	7	8	9	10	11	12
A	8240	12082	11857	9077	9254	12551	8439	5529	8595	11231	10507	13018	Read 2:485,530 Read#69
B	7227	9032	9552	8048	8701	11854	8715	5508	8574	13972	12166	14407	Read 2:485,530 Read#69
C	6170	9350	7824	8188	8597	11067	8868	5686	8795	13906	12589	14932	Read 2:485,530 Read#69
D	4696	6265	6089	6138	7141	9209	7433	5438	8113	11860	10220	11776	Read 2:485,530 Read#69
E	3431	4630	4495	5319	5821	7898	6682	4058	6716	8978	7705	8837	Read 2:485,530 Read#69
F	2284	3080	2726	3621	3950	5286	4407	2726	4328	5470	4981	5379	Read 2:485,530 Read#69
G	2091	2555	2517	2991	3531	4607	3860	2335	3553	4757	4033	4711	Read 2:485,530 Read#69
H	1941	2544	2289	2725	3291	4081	3546	2139	3127	4087	3676	4209	Read 2:485,530 Read#69
	1	2	3	4	5	6	7	8	9	10	11	12
A	8623	11973	12248	9296	9606	13006	8466	5786	8615	11543	10682	13450	Read 2:485,530 Read#70
B	7426	9129	9824	8142	9005	12153	8976	5785	8917	14494	12489	14757	Read 2:485,530 Read#70
C	6308	9538	8021	8288	8503	11147	9244	5742	9280	14478	13086	15761	Read 2:485,530 Read#70
D	4692	6353	6289	6239	7346	9529	7660	5564	8218	12473	10512	12412	Read 2:485,530 Read#70
E	3483	4832	4506	5370	5978	8002	6925	4132	6756	9160	7965	9126	Read 2:485,530 Read#70
F	2311	3085	2813	3667	3964	5395	4482	2750	4375	5451	5044	5522	Read 2:485,530 Read#70
G	2117	2623	2582	2988	3565	4707	3946	2423	3652	4808	4212	4786	Read 2:485,530 Read#70
H	1931	2557	2313	2723	3369	4082	3517	2177	3202	4082	3741	4139	Read 2:485,530 Read#70
	1	2	3	4	5	6	7	8	9	10	11	12
A	8786	12306	12606	9330	9734	13298	8900	5784	8853	11852	10869	13653	Read 2:485,530 Read#71
B	7395	9390	10112	8377	9306	12311	9221	5836	9006	15070	13003	15394	Read 2:485,530 Read#71
C	6459	9921	8177	8545	8872	11533	9451	5860	9288	14846	13814	16126	Read 2:485,530 Read#71
D	4916	6383	6302	6374	7402	9824	7749	5763	8424	12838	10763	12823	Read 2:485,530 Read#71
E	3558	4885	4653	5420	6072	8196	7135	4340	6998	9552	8373	9351	Read 2:485,530 Read#71
F	2314	3108	2776	3658	4065	5512	4613	2894	4435	5649	5082	5524	Read 2:485,530 Read#71
G	2149	2565	2625	2977	3731	4871	4031	2457	3715	4887	4262	5010	Read 2:485,530 Read#71
H	1936	2541	2355	2836	3429	4226	3613	2205	3166	4193	3790	4267	Read 2:485,530 Read#71
	1	2	3	4	5	6	7	8	9	10	11	12
A	9071	12541	12886	9649	10042	13864	9204	5894	8911	12224	11190	14205	Read 2:485,530 Read#72
B	7707	9684	10437	8578	9634	12644	9411	5929	9402	15393	13450	15862	Read 2:485,530 Read#72
C	6795	10136	8560	8634	9284	12007	9671	6083	9613	15526	14086	16783	Read 2:485,530 Read#72
D	4978	6530	6566	6525	7667	10233	8084	5907	8575	13431	10958	13438	Read 2:485,530 Read#72
E	3591	4916	4757	5693	6213	8468	7219	4433	7088	9761	8496	9617	Read 2:485,530 Read#72
F	2352	3144	2868	3788	4155	5558	4732	2985	4466	5718	5309	5748	Read 2:485,530 Read#72
G	2137	2622	2673	3068	3867	4872	4159	2471	3786	4956	4346	5044	Read 2:485,530 Read#72
H	1990	2548	2340	2774	3457	4274	3834	2235	3272	4239	3830	4349	Read 2:485,530 Read#72
	1	2	3	4	5	6	7	8	9	10	11	12
A	9316	12812	13038	9876	10373	14107	9333	6139	9244	12355	11674	14645	Read 2:485,530 Read#73
B	8002	9763	10665	8751	9705	13123	9695	6140	9728	15929	13956	16506	Read 2:485,530 Read#73
C	6829	10372	8533	8857	9441	12211	10118	6374	10011	15971	14613	17395	Read 2:485,530 Read#73
D	4930	6772	6793	6681	7912	10297	8495	6014	9103	13924	11530	13955	Read 2:485,530 Read#73
E	3672	5127	4790	5611	6211	8784	7537	4535	7406	9963	8675	9966	Read 2:485,530 Read#73
F	2396	3172	2865	3815	4212	5681	4821	2997	4581	5903	5373	5820	Read 2:485,530 Read#73
G	2212	2626	2693	3154	3831	5029	4183	2520	3898	5093	4486	5188	Read 2:485,530 Read#73
H	2021	2552	2367	2878	3477	4394	3888	2309	3316	4331	4015	4406	Read 2:485,530 Read#73
	1	2	3	4	5	6	7	8	9	10	11	12
A	9593	13080	13309	10153	10807	14271	9570	6348	9510	13179	11922	15059	Read 2:485,530 Read#74
B	8130	9993	10779	8897	10054	13188	10036	6239	9697	16712	14442	17075	Read 2:485,530 Read#74
C	6965	10655	8785	9002	9793	12437	10395	6482	10175	16518	15406	18075	Read 2:485,530 Read#74
D	5017	6765	6877	6808	8065	10701	8557	6281	9324	14384	12013	14294	Read 2:485,530 Read#74
E	3703	5167	4781	5747	6401	8896	7866	4647	7358	10431	8945	10258	Read 2:485,530 Read#74
F	2394	3219	2861	3832	4274	5754	4860	3039	4678	5881	5477	5961	Read 2:485,530 Read#74
G	2174	2668	2656	3097	3836	5150	4293	2594	3859	5176	4491	5227	Read 2:485,530 Read#74
H	1950	2640	2422	2816	3577	4441	3961	2347	3316	4400	3997	4445	Read 2:485,530 Read#74
	1	2	3	4	5	6	7	8	9	10	11	12
A	9977	13538	13683	10331	10880	14741	9635	6397	9614	13473	12216	15534	Read 2:485,530 Read#75
B	8148	10435	10926	9267	10162	13663	10293	6502	10091	17289	14923	17683	Read 2:485,530 Read#75
C	7087	10905	8932	9417	9770	12917	10631	6650	10479	17448	15641	18598	Read 2:485,530 Read#75
D	5218	7098	7065	6903	8178	10806	9001	6413	9611	14845	12411	14873	Read 2:485,530 Read#75
E	3850	5302	4910	5680	6579	9085	7960	4895	7513	10642	9164	10558	Read 2:485,530 Read#75
F	2375	3210	2894	3903	4358	5882	4888	3102	4709	6159	5535	6070	Read 2:485,530 Read#75
G	2133	2620	2760	3149	3923	5153	4418	2623	3978	5234	4450	5366	Read 2:485,530 Read#75
H	1996	2633	2439	2829	3668	4438	4099	2349	3380	4470	4134	4630	Read 2:485,530 Read#75
	1	2	3	4	5	6	7	8	9	10	11	12
A	9970	13658	13781	10501	11204	15013	9978	6563	9794	13659	12615	15925	Read 2:485,530 Read#76
B	8548	10756	11524	9425	10703	13830	10521	6637	10274	18032	15287	18039	Read 2:485,530 Read#76
C	7306	11023	9359	9560	10207	13126	10804	6865	10688	17881	16368	19101	Read 2:485,530 Read#76
D	5378	7106	7118	7129	8455	11140	9069	6640	9703	15351	12873	15147	Read 2:485,530 Read#76
E	3812	5348	5064	6051	6669	9185	8273	4913	7868	11004	9591	10885	Read 2:485,530 Read#76
F	2455	3266	2877	3914	4440	6029	5154	3126	4820	6269	5730	6257	Read 2:485,530 Read#76
G	2195	2698	2720	3252	4011	5287	4517	2685	4076	5338	4695	5462	Read 2:485,530 Read#76
H	1994	2618	2457	2898	3678	4604	4183	2381	3421	4623	4220	4601	Read 2:485,530 Read#76
	1	2	3	4	5	6	7	8	9	10	11	12
A	10404	14151	14153	10818	11588	15531	10290	6669	10149	14101	13158	16320	Read 2:485,530 Read#77
B	8660	11046	11617	9606	10909	14351	10820	6820	10748	18547	15969	18528	Read 2:485,530 Read#77
C	7443	11521	9512	9890	10469	13269	11144	6852	11004	18443	16832	19910	Read 2:485,530 Read#77
D	5377	7352	7308	7146	8570	11285	9388	6662	10180	16071	13284	15922	Read 2:485,530 Read#77
E	3873	5448	5167	5970	6796	9597	8399	5054	7954	11393	9774	11440	Read 2:485,530 Read#77
F	2451	3351	2985	4044	4531	6153	5273	3240	4912	6426	5826	6337	Read 2:485,530 Read#77
G	2233	2752	2743	3290	4134	5364	4643	2770	4230	5470	4807	5530	Read 2:485,530 Read#77
H	1976	2680	2523	2910	3755	4630	4218	2469	3518	4604	4295	4726	Read 2:485,530 Read#77
	1	2	3	4	5	6	7	8	9	10	11	12
A	10587	14527	14452	11066	12124	15775	10621	6864	10471	14765	13357	16649	Read 2:485,530 Read#78
B	8919	11180	11918	9742	11078	14890	11178	6959	10944	19002	16520	19308	Read 2:485,530 Read#78
C	7604	11773	9678	9982	10868	13686	11468	7203	11256	19200	17620	20539	Read 2:485,530 Read#78
D	5505	7354	7533	7487	8781	11576	9827	6865	10244	16603	13789	16480	Read 2:485,530 Read#78
E	3973	5513	5298	6055	7164	9671	8647	5272	8233	11736	10105	11533	Read 2:485,530 Read#78
F	2502	3341	3024	4107	4573	6288	5382	3324	4912	6514	5876	6501	Read 2:485,530 Read#78
G	2259	2802	2800	3294	4100	5519	4702	2758	4229	5664	4830	5662	Read 2:485,530 Read#78
H	2023	2664	2516	2978	3857	4735	4320	2533	3586	4812	4313	4824	Read 2:485,530 Read#78
	1	2	3	4	5	6	7	8	9	10	11	12
A	10897	14899	14961	11240	12146	16048	10883	7096	10549	15036	13846	17387	Read 2:485,530 Read#79
B	9096	11624	12129	10040	11375	15018	11540	7153	11268	19689	16991	19785	Read 2:485,530 Read#79
C	7731	11988	9880	10142	11125	13916	12052	7384	11792	19620	18286	21236	Read 2:485,530 Read#79
D	5682	7668	7644	7729	9029	12015	9948	7198	10689	16964	14222	17120	Read 2:485,530 Read#79
E	4038	5562	5303	6092	7295	10015	9073	5303	8497	12230	10482	12024	Read 2:485,530 Read#79
F	2515	3449	3058	4123	4669	6364	5591	3457	5083	6687	6187	6704	Read 2:485,530 Read#79
G	2184	2761	2834	3268	4229	5600	4767	2834	4229	5819	4974	5800	Read 2:485,530 Read#79
H	2016	2717	2496	3041	3837	4833	4465	2519	3626	4918	4357	4885	Read 2:485,530 Read#79
	1	2	3	4	5	6	7	8	9	10	11	12
A	11230	15064	15181	11785	12477	16634	11178	7118	10858	15469	14277	17662	Read 2:485,530 Read#80
B	9486	11637	12677	10450	11619	15446	11913	7374	11469	20212	17470	20499	Read 2:485,530 Read#80
C	8055	12121	9856	10356	11367	14480	12178	7570	12274	20236	18855	22289	Read 2:485,530 Read#80
D	5705	7694	7698	7724	9180	12097	10417	7512	11210	17673	14561	17729	Read 2:485,530 Read#80
E	4138	5706	5502	6422	7349	10194	9265	5625	8665	12599	10840	12352	Read 2:485,530 Read#80
F	2511	3463	3102	4237	4734	6482	5609	3496	5247	6870	6240	6954	Read 2:485,530 Read#80
G	2230	2820	2845	3355	4224	5651	4952	2983	4326	5936	5088	6018	Read 2:485,530 Read#80
H	2063	2751	2549	2991	3945	4919	4530	2577	3662	4954	4486	5000	Read 2:485,530 Read#80
	1	2	3	4	5	6	7	8	9	10	11	12
A	11381	15361	15591	11805	12761	16665	11509	7299	11256	15976	14601	18111	Read 2:485,530 Read#81
B	9724	12018	12908	10686	11847	15660	12261	7590	11826	21125	18424	21362	Read 2:485,530 Read#81
C	8126	12446	10312	10672	11784	14689	12768	7782	12691	21390	19452	22839	Read 2:485,530 Read#81
D	5899	7853	8042	7987	9566	12579	10771	7552	11413	18170	15298	18251	Read 2:485,530 Read#81
E	4250	5837	5633	6320	7553	10430	9422	5633	8788	12898	11139	13017	Read 2:485,530 Read#81
F	2555	3514	3122	4290	4822	6676	5851	3487	5299	7035	6492	6987	Read 2:485,530 Read#81
G	2332	2885	2829	3332	4377	5758	5116	2989	4450	6085	5239	6108	Read 2:485,530 Read#81
H	2068	2806	2524	3020	3894	4967	4716	2609	3725	5099	4567	5089	Read 2:485,530 Read#81
	1	2	3	4	5	6	7	8	9	10	11	12
A	11810	15692	15939	12040	13033	17494	11791	7365	11512	16477	14905	18838	Read 2:485,530 Read#82
B	10041	12247	13005	10901	12321	16154	12614	7624	12265	21537	18929	22077	Read 2:485,530 Read#82
C	8168	12806	10580	10976	11938	15081	13113	7850	12983	21893	20481	23657	Read 2:485,530 Read#82
D	6132	8119	8022	8093	9733	12709	11011	7816	11821	18955	15760	19035	Read 2:485,530 Read#82
E	4308	5978	5596	6618	7623	10566	9785	5849	9086	13700	11728	13236	Read 2:485,530 Read#82
F	2568	3529	3143	4412	4929	6685	6017	3644	5458	7263	6437	7169	Read 2:485,530 Read#82
G	2303	2901	2908	3499	4508	5895	5204	3049	4545	6211	5259	6197	Read 2:485,530 Read#82
H	2121	2808	2633	3075	4026	5030	4698	2671	3703	5264	4629	5288	Read 2:485,530 Read#82
	1	2	3	4	5	6	7	8	9	10	11	12
A	11982	16123	16136	12538	13550	17608	12150	7676	11749	16693	15302	18998	Read 2:485,530 Read#83
B	10187	12649	13375	11181	12329	16547	12994	7822	12613	22189	19537	22363	Read 2:485,530 Read#83
C	8508	13027	10953	11395	12204	15511	13642	8206	13182	22679	20633	24434	Read 2:485,530 Read#83
D	6126	8321	8166	8397	9867	12963	11454	7959	12200	19862	16259	19708	Read 2:485,530 Read#83
E	4343	6009	5671	6844	8113	10905	10027	5977	9480	14019	11969	13951	Read 2:485,530 Read#83
F	2584	3541	3215	4412	4939	6878	6173	3748	5506	7354	6651	7410	Read 2:485,530 Read#83
G	2386	3001	2973	3520	4517	6016	5265	3018	4612	6225	5493	6304	Read 2:485,530 Read#83
H	2122	2773	2585	3109	4107	5122	4925	2721	3870	5280	4784	5279	Read 2:485,530 Read#83
	1	2	3	4	5	6	7	8	9	10	11	12
A	12351	16428	16461	12890	13655	18060	12534	7859	11986	17344	15799	19448	Read 2:485,530 Read#84
B	10535	12645	13633	11461	12776	16683	13464	8070	12850	22466	19943	23469	Read 2:485,530 Read#84
C	8818	13395	11002	11463	12453	15705	14024	8272	13801	23489	21499	25240	Read 2:485,530 Read#84
D	6239	8411	8368	8517	10269	13448	11856	8063	12409	20320	17121	20423	Read 2:485,530 Read#84
E	4434	6146	5863	6881	8093	10883	10389	6105	9659	14249	12257	14404	Read 2:485,530 Read#84
F	2617	3680	3296	4492	5162	7081	6366	3761	5608	7632	6775	7572	Read 2:485,530 Read#84
G	2337	2968	2993	3559	4634	6259	5442	3224	4679	6588	5349	6527	Read 2:485,530 Read#84
H	2200	2822	2576	3170	4194	5309	4949	2766	3923	5494	4841	5493	Read 2:485,530 Read#84
	1	2	3	4	5	6	7	8	9	10	11	12
A	12586	16833	16857	12966	14049	18646	12711	7973	12177	17683	16339	19966	Read 2:485,530 Read#85
B	10633	12973	13965	11811	13196	17476	14042	8248	13182	23777	20814	23944	Read 2:485,530 Read#85
C	8984	13553	11256	11754	12580	16201	14569	8526	13969	23922	22289	25834	Read 2:485,530 Read#85
D	6460	8472	8570	8829	10359	13636	12341	8496	12914	20890	17570	20965	Read 2:485,530 Read#85
E	4521	6188	6003	7070	8268	11226	10788	6238	10071	14617	12658	14844	Read 2:485,530 Read#85
F	2674	3734	3289	4549	5328	7169	6584	3905	5666	7774	7047	7812	Read 2:485,530 Read#85
G	2372	3047	2983	3622	4689	6182	5580	3237	4742	6643	5617	6603	Read 2:485,530 Read#85
H	2171	2851	2698	3213	4261	5375	5185	2830	3981	5654	4887	5482	Read 2:485,530 Read#85
	1	2	3	4	5	6	7	8	9	10	11	12
A	12827	17281	17565	13398	14574	19005	13238	8120	12617	18208	16910	20313	Read 2:485,530 Read#86
B	10912	13493	14209	11985	13595	17643	14263	8343	13741	24487	21373	24907	Read 2:485,530 Read#86
C	9099	14045	11403	12013	13030	16494	15050	8627	14282	24751	23258	26790	Read 2:485,530 Read#86
D	6490	8697	8650	8956	10712	13914	12647	8696	13319	21461	18167	21594	Read 2:485,530 Read#86
E	4612	6334	6019	7207	8629	11476	11170	6333	10468	15503	13118	15223	Read 2:485,530 Read#86
F	2699	3757	3320	4664	5350	7329	6642	4045	5840	8050	7296	7991	Read 2:485,530 Read#86
G	2437	3033	3067	3687	4802	6414	5632	3323	4985	6743	5806	6720	Read 2:485,530 Read#86
H	2184	2893	2611	3296	4390	5419	5235	2895	4114	5611	5079	5663	Read 2:485,530 Read#86
	1	2	3	4	5	6	7	8	9	10	11	12
A	13239	17490	17794	13826	14755	19292	13609	8301	12801	18832	17413	21045	Read 2:485,530 Read#87
B	11249	13506	14416	12279	13865	18082	14707	8675	13929	24965	22128	25877	Read 2:485,530 Read#87
C	9331	14395	11605	12299	13236	17111	15458	8964	14858	25448	23745	27263	Read 2:485,530 Read#87
D	6718	8878	8939	9071	11167	14068	13319	8935	13705	22389	18724	22407	Read 2:485,530 Read#87
E	4764	6429	6128	7511	8781	11939	11489	6604	10852	15774	13451	15745	Read 2:485,530 Read#87
F	2739	3806	3392	4743	5564	7501	6946	4033	6125	8308	7300	8146	Read 2:485,530 Read#87
G	2485	3088	3045	3723	4851	6432	5949	3337	4965	6880	5903	7005	Read 2:485,530 Read#87
H	2202	2956	2730	3282	4474	5573	5379	2945	4138	5768	5136	5689	Read 2:485,530 Read#87
	1	2	3	4	5	6	7	8	9	10	11	12
A	13542	17887	17825	13957	15215	19631	13758	8515	13401	19089	17733	21738	Read 2:485,530 Read#88
B	11759	14154	14852	12427	14125	18844	14982	8845	14189	25872	22656	26223	Read 2:485,530 Read#88
C	9587	14623	11850	12848	13732	17041	16296	9093	15428	26549	24533	28401	Read 2:485,530 Read#88
D	6783	9078	9098	9407	11361	14594	13544	9156	14161	22933	19270	23344	Read 2:485,530 Read#88
E	4857	6656	6161	7529	8917	12016	12093	6708	10913	16448	14062	16216	Read 2:485,530 Read#88
F	2737	3918	3429	4833	5624	7717	7269	4200	6037	8322	7621	8315	Read 2:485,530 Read#88
G	2440	3133	3128	3829	4998	6571	6036	3434	5087	7100	6007	7242	Read 2:485,530 Read#88
H	2186	2971	2738	3320	4441	5645	5503	2941	4179	5984	5352	5911	Read 2:485,530 Read#88
	1	2	3	4	5	6	7	8	9	10	11	12
A	13748	18067	18199	14335	15640	20010	14248	8660	13521	19535	18286	22124	Read 2:485,530 Read#89
B	12032	14293	15175	12789	14698	18845	15397	9006	14848	26569	23393	27501	Read 2:485,530 Read#89
C	9838	15251	12015	12964	14032	17809	16422	9249	16010	26756	25059	29630	Read 2:485,530 Read#89
D	6928	9161	9076	9628	11658	14945	14112	9331	14666	23749	19591	23762	Read 2:485,530 Read#89
E	4945	6723	6361	7747	9160	12345	12330	6913	11377	17010	14588	16845	Read 2:485,530 Read#89
F	2774	3895	3510	4865	5679	7861	7383	4183	6209	8648	7719	8589	Read 2:485,530 Read#89
G	2543	3177	3109	3830	5036	6669	6178	3513	5220	7232	6205	7436	Read 2:485,530 Read#89
H	2213	3060	2753	3381	4552	5711	5659	3045	4233	6091	5308	6052	Read 2:485,530 Read#89
	1	2	3	4	5	6	7	8	9	10	11	12
A	14342	18566	18891	14672	15770	20522	14609	8802	14031	20133	18701	22750	Read 2:485,530 Read#90
B	12117	14587	15333	13128	15004	19670	16221	9320	15342	27308	24037	27662	Read 2:485,530 Read#90
C	10007	15034	12531	13384	14396	18162	16727	9494	16615	27552	26109	30367	Read 2:485,530 Read#90
D	7110	9478	9421	9835	11855	15120	14310	9661	14929	24666	20834	24488	Read 2:485,530 Read#90
E	5034	6871	6370	7991	9514	12525	12798	7015	11875	17393	14899	17312	Read 2:485,530 Read#90
F	2731	3943	3439	4993	5877	7925	7603	4347	6441	8895	7900	8688	Read 2:485,530 Read#90
G	2544	3115	3183	3979	5182	6832	6332	3565	5377	7364	6339	7361	Read 2:485,530 Read#90
H	2249	3091	2796	3383	4633	5872	5921	3032	4393	6199	5501	6246	Read 2:485,530 Read#90
	1	2	3	4	5	6	7	8	9	10	11	12
A	14414	19011	19238	15031	16323	21093	14940	9011	14240	20823	19101	23543	Read 2:485,530 Read#91
B	12519	14827	15793	13504	15352	19745	16250	9348	15747	27945	24708	28875	Read 2:485,530 Read#91
C	10175	15447	12623	13558	14816	18270	17313	9819	16819	28700	27239	31281	Read 2:485,530 Read#91
D	7252	9676	9438	10152	12170	15566	14875	9880	15375	25446	20972	25287	Read 2:485,530 Read#91
E	5112	6890	6534	8175	9712	12804	13249	7344	12107	17791	15418	17927	Read 2:485,530 Read#91
F	2817	3950	3576	5174	6021	8157	7782	4448	6550	9215	8196	9021	Read 2:485,530 Read#91
G	2428	3229	3164	3961	5401	6949	6554	3546	5471	7600	6430	7675	Read 2:485,530 Read#91
H	2293	3068	2794	3479	4745	5943	6020	3181	4464	6419	5611	6330	Read 2:485,530 Read#91
	1	2	3	4	5	6	7	8	9	10	11	12
A	14855	19421	19805	15525	16720	21742	15733	9139	14529	21408	19954	24112	Read 2:485,530 Read#92
B	12796	15171	16327	13679	15718	20410	17028	9724	16198	28705	25797	29800	Read 2:485,530 Read#92
C	10475	15953	12967	13970	14774	18729	17991	10102	17315	29849	27795	32107	Read 2:485,530 Read#92
D	7483	9778	9785	10288	12328	16028	15229	10079	15882	26294	21918	25698	Read 2:485,530 Read#92
E	5197	7081	6670	8474	10052	13201	13526	7452	12469	18352	16066	18446	Read 2:485,530 Read#92
F	2824	4058	3622	5200	6138	8148	8180	4504	6757	9301	8269	9293	Read 2:485,530 Read#92
G	2559	3314	3246	4035	5477	7169	6735	3711	5534	7843	6612	7799	Read 2:485,530 Read#92
H	2266	3071	2812	3544	4805	6069	6153	3192	4432	6542	5726	6447	Read 2:485,530 Read#92
	1	2	3	4	5	6	7	8	9	10	11	12
A	15040	19901	19949	15738	17227	21997	15992	9466	15060	21941	20410	24647	Read 2:485,530 Read#93
B	12999	15624	16595	13943	16173	20637	17490	9917	16502	29886	26218	30550	Read 2:485,530 Read#93
C	10677	16089	13299	14179	15148	19093	18386	10227	17786	30342	28440	33170	Read 2:485,530 Read#93
D	7433	10089	10028	10666	12672	16199	15824	10414	16552	26825	22858	27020	Read 2:485,530 Read#93
E	5257	7217	6874	8502	10165	13390	13954	7675	13009	18737	16540	19157	Read 2:485,530 Read#93
F	2909	4165	3593	5257	6153	8385	8197	4662	6862	9682	8731	9579	Read 2:485,530 Read#93
G	2562	3250	3288	4135	5560	7354	6859	3743	5626	8046	6728	7925	Read 2:485,530 Read#93
H	2324	3112	2919	3569	4974	6128	6299	3300	4610	6595	5872	6531	Read 2:485,530 Read#93
	1	2	3	4	5	6	7	8	9	10	11	12
A	15812	20213	20417	16019	17474	22346	16175	9499	15193	22185	20752	25081	Read 2:485,530 Read#94
B	13185	15888	16820	14326	16449	21114	17844	9972	17043	30374	26852	31319	Read 2:485,530 Read#94
C	10987	16490	13427	14608	15232	19856	19016	10523	18144	31544	29107	33891	Read 2:485,530 Read#94
D	7540	10232	10154	10886	13038	16674	16558	10529	17080	27329	22865	27558	Read 2:485,530 Read#94
E	5291	7414	6880	8735	10186	13749	14487	7835	13264	19297	16989	19546	Read 2:485,530 Read#94
F	2949	4166	3629	5540	6323	8614	8465	4739	6988	9673	8895	9818	Read 2:485,530 Read#94
G	2645	3357	3323	4183	5554	7418	7111	3830	5767	8030	6970	8269	Read 2:485,530 Read#94
H	2338	3156	2889	3603	5074	6200	6492	3314	4623	6658	5951	6894	Read 2:485,530 Read#94
	1	2	3	4	5	6	7	8	9	10	11	12
A	15771	20754	20853	16550	17798	23130	16632	9854	16062	22731	21567	25757	Read 2:485,530 Read#95
B	13527	16092	17292	14884	16699	21536	18517	10308	17475	31352	27622	31999	Read 2:485,530 Read#95
C	11128	16512	13828	14809	15873	20232	19464	10687	18931	32321	29995	34677	Read 2:485,530 Read#95
D	7987	10489	10393	11071	13256	16842	16992	10887	17512	27869	23747	28350	Read 2:485,530 Read#95
E	5351	7418	7007	8957	10466	14097	14924	8113	13742	20073	17522	20030	Read 2:485,530 Read#95
F	3022	4247	3743	5451	6556	8799	8829	4801	7134	10157	9172	9974	Read 2:485,530 Read#95
G	2662	3413	3334	4305	5804	7494	7176	3955	5939	8425	7101	8358	Read 2:485,530 Read#95
H	2330	3189	2890	3698	5119	6426	6585	3381	4737	6834	6091	6740	Read 2:485,530 Read#95
	1	2	3	4	5	6	7	8	9	10	11	12
A	15995	21021	21534	16934	18234	23373	16967	9989	16012	23509	21908	26526	Read 2:485,530 Read#96
B	14020	16539	17455	14935	16940	22246	19041	10374	18236	32015	28732	32970	Read 2:485,530 Read#96
C	11289	16981	13941	15244	16251	20476	20041	11079	19158	32724	31068	35419	Read 2:485,530 Read#96
D	7989	10719	10654	11428	13662	17140	17699	11198	18281	28036	24477	28012	Read 2:485,530 Read#96
E	5471	7653	7068	9228	10751	14403	15254	8174	14085	20363	18050	20504	Read 2:485,530 Read#96
F	3013	4243	3724	5605	6692	8924	8917	4824	7285	10238	9173	10329	Read 2:485,530 Read#96
G	2615	3388	3370	4416	5891	7600	7393	3945	6046	8679	7211	8588	Read 2:485,530 Read#96
H	2347	3224	2953	3727	5177	6367	6740	3455	4817	6949	6126	6991	Read 2:485,530 Read#96
	1	2	3	4	5	6	7	8	9	10	11	12
A	16456	21558	21724	17039	18415	23824	17482	10185	16350	23669	22248	27014	Read 2:485,530 Read#97
B	14360	16847	17924	15175	17531	22341	19411	10873	18381	32604	29347	33557	Read 2:485,530 Read#97
C	11739	17456	14307	15420	16409	20833	20505	11152	19998	33405	31971	36111	Read 2:485,530 Read#97
D	8156	10819	10711	11590	13873	17872	18089	11355	18563	27995	25469	28553	Read 2:485,530 Read#97
E	5603	7639	7221	9339	11053	14392	15760	8410	14591	20987	18537	21298	Read 2:485,530 Read#97
F	3036	4301	3746	5572	6838	9091	9221	4987	7603	10707	9492	10501	Read 2:485,530 Read#97
G	2650	3455	3388	4482	5983	7753	7607	4044	6170	8827	7615	8796	Read 2:485,530 Read#97
H	2382	3192	2937	3792	5270	6568	7021	3444	4928	7159	6384	7222	Read 2:485,530 Read#97
	1	2	3	4	5	6	7	8	9	10	11	12
A	16886	22137	22546	17488	19121	24330	18055	10547	16739	24287	22991	28189	Read 2:485,530 Read#98
B	14587	17104	18564	15626	17890	22906	20114	10958	18499	33758	30176	34705	Read 2:485,530 Read#98
C	11964	17654	14742	16096	17149	21465	21121	11306	20232	33979	32595	36583	Read 2:485,530 Read#98
D	8355	11101	10852	11855	14191	18194	18610	11751	19151	27894	26202	28841	Read 2:485,530 Read#98
E	5677	7892	7350	9403	11248	14818	16325	8628	14902	21281	18958	21601	Read 2:485,530 Read#98
F	3084	4321	3804	5865	6927	9332	9467	5146	7561	10876	9963	10890	Read 2:485,530 Read#98
G	2737	3450	3478	4480	6022	8026	7875	4178	6383	8905	7770	9079	Read 2:485,530 Read#98
H	2413	3239	3016	3763	5380	6709	7159	3587	4982	7226	6425	7269	Read 2:485,530 Read#98
	1	2	3	4	5	6	7	8	9	10	11	12
A	17297	22382	23106	17987	19439	25013	18311	10622	17392	25417	23542	28713	Read 2:485,530 Read#99
B	15048	17611	18869	16096	18384	23630	20933	11418	19248	34689	30920	35794	Read 2:485,530 Read#99
C	12157	18218	15145	16072	17474	21990	22056	11778	21108	34236	33180	36960	Read 2:485,530 Read#99
D	8426	11133	11129	12174	14609	18362	19083	11896	19635	28017	26400	28236	Read 2:485,530 Read#99
E	5867	7979	7551	9616	11497	15438	16793	8761	15394	21443	19487	21465	Read 2:485,530 Read#99
F	3153	4377	3882	5900	7100	9466	9629	5171	7868	11205	10296	11118	Read 2:485,530 Read#99
G	2766	3533	3535	4631	6254	8122	7912	4275	6502	9128	7830	9186	Read 2:485,530 Read#99
H	2422	3323	3038	3855	5642	6874	7238	3601	5141	7479	6662	7542	Read 2:485,530 Read#99
	1	2	3	4	5	6	7	8	9	10	11	12
A	17517	23003	23168	18269	19985	25343	18824	10910	17509	25891	24194	29397	Read 2:485,530 Read#100
B	15338	18137	19084	16389	18647	24059	21178	11596	19941	35417	31335	36465	Read 2:485,530 Read#100
C	12486	18521	15487	16594	17831	22484	22592	11945	21809	33817	34054	37245	Read 2:485,530 Read#100
D	8649	11510	11187	12414	14987	18827	19817	12264	20156	27856	26650	28436	Read 2:485,530 Read#100
E	5929	8014	7589	9876	11833	15608	17255	9055	15897	21482	20111	21473	Read 2:485,530 Read#100
F	3258	4517	3907	6010	7208	9630	10004	5320	8171	11413	10372	11349	Read 2:485,530 Read#100
G	2810	3566	3517	4640	6433	8433	8339	4224	6731	9445	8036	9474	Read 2:485,530 Read#100
H	2445	3366	3078	3891	5562	6986	7568	3686	5270	7630	6941	7781	Read 2:485,530 Read#100
	1	2	3	4	5	6	7	8	9	10	11	12
A	17978	23477	23939	18598	20393	26637	19405	11019	18184	26709	25085	29860	Read 2:485,530 Read#101
B	15781	18605	19521	16724	19192	24712	22042	11810	20102	35485	32245	37426	Read 2:485,530 Read#101
C	12689	19101	15570	17027	18340	22900	22850	12181	22141	33329	34415	37202	Read 2:485,530 Read#101
D	8737	11601	11550	12730	15209	19294	20376	12320	20800	27988	26668	28632	Read 2:485,530 Read#101
E	6040	8194	7769	10053	12009	16006	17665	9217	16148	21115	20344	21726	Read 2:485,530 Read#101
F	3197	4588	3984	6056	7205	9910	10347	5467	8286	11593	10529	11730	Read 2:485,530 Read#101
G	2855	3591	3548	4727	6381	8412	8463	4412	6874	9646	8146	9709	Read 2:485,530 Read#101
H	2493	3354	3088	4034	5741	7095	7715	3783	5340	7939	7050	7908	Read 2:485,530 Read#101
	1	2	3	4	5	6	7	8	9	10	11	12
A	18358	24208	24772	19066	20673	26555	19817	11257	18297	27091	25359	30847	Read 2:485,530 Read#102
B	16078	18982	19999	16896	19324	25131	22441	12143	20502	35998	33743	38455	Read 2:485,530 Read#102
C	12920	19272	16070	17097	18611	23451	23625	12495	22765	33754	34805	36547	Read 2:485,530 Read#102
D	9134	11716	11826	13015	15770	19801	20856	12730	21331	27763	26480	27853	Read 2:485,530 Read#102
E	6147	8235	7938	10327	12186	16515	18503	9460	16865	21599	20297	21667	Read 2:485,530 Read#102
F	3280	4577	3985	6337	7533	9991	10453	5558	8494	11864	11072	11956	Read 2:485,530 Read#102
G	2804	3586	3587	4773	6652	8546	8679	4517	6954	9814	8368	9918	Read 2:485,530 Read#102
H	2537	3382	3148	4065	5831	7253	7873	3809	5393	8040	7199	7971	Read 2:485,530 Read#102
	1	2	3	4	5	6	7	8	9	10	11	12
A	18859	24538	25214	19858	21142	27999	20103	11402	19084	28121	26394	31618	Read 2:485,530 Read#103
B	16523	19338	20249	17305	20119	25768	22786	12434	21413	36183	33945	38791	Read 2:485,530 Read#103
C	13125	19849	16316	17870	19101	23819	24257	12886	23163	33535	35187	36214	Read 2:485,530 Read#103
D	9072	12110	12113	13187	15914	20059	21573	13052	21908	27437	26496	27919	Read 2:485,530 Read#103
E	6222	8561	8110	10556	12586	16641	18928	9757	17225	21103	20645	21426	Read 2:485,530 Read#103
F	3282	4690	4065	6437	7752	10320	10933	5682	8708	12344	11290	12224	Read 2:485,530 Read#103
G	2831	3654	3698	4892	6822	8734	8737	4544	7140	10066	8652	10203	Read 2:485,530 Read#103
H	2506	3420	3133	4098	5930	7383	8203	3916	5639	8097	7315	8111	Read 2:485,530 Read#103
	1	2	3	4	5	6	7	8	9	10	11	12
A	19195	25405	25606	20176	21953	27543	20888	11740	19222	29070	27002	31938	Read 2:485,530 Read#104
B	16799	19543	20973	17651	20589	26734	23294	12590	21682	35682	35224	39166	Read 2:485,530 Read#104
C	13497	19886	16710	17916	19603	24362	24610	12968	23912	33652	34804	36165	Read 2:485,530 Read#104
D	9349	12262	12136	13457	16331	20653	22175	13440	22604	27626	26311	27944	Read 2:485,530 Read#104
E	6322	8648	8148	10760	12791	17057	19488	9714	17733	21129	20432	21367	Read 2:485,530 Read#104
F	3358	4831	4192	6465	7749	10318	11065	5798	8842	12689	11639	12394	Read 2:485,530 Read#104
G	3030	3708	3724	5025	6875	8951	9116	4731	7248	10411	8870	10333	Read 2:485,530 Read#104
H	2548	3434	3166	4150	6046	7417	8482	3996	5713	8351	7460	8424	Read 2:485,530 Read#104
	1	2	3	4	5	6	7	8	9	10	11	12
A	19425	25959	26069	20292	22392	28564	20849	11854	19645	29751	27537	32867	Read 2:485,530 Read#105
B	17127	19996	21031	18380	20958	26629	24099	12993	22111	36119	35838	39525	Read 2:485,530 Read#105
C	13662	20697	16726	18377	19774	25059	25929	13449	24604	33280	35447	36392	Read 2:485,530 Read#105
D	9419	12316	12565	13633	16748	21183	22742	13708	23132	27425	26190	27917	Read 2:485,530 Read#105
E	6467	8750	8276	11037	13147	17468	20115	9911	18139	21217	20448	21163	Read 2:485,530 Read#105
F	3458	4743	4131	6573	7955	10620	11494	5874	9127	12959	11857	12711	Read 2:485,530 Read#105
G	2997	3694	3721	5085	7013	9216	9402	4903	7541	10472	8874	10737	Read 2:485,530 Read#105
H	2581	3488	3186	4267	6155	7520	8516	4172	5775	8427	7647	8431	Read 2:485,530 Read#105
	1	2	3	4	5	6	7	8	9	10	11	12
A	19847	26520	26804	20570	22672	29396	21828	12184	19819	30033	28176	34079	Read 2:485,530 Read#106
B	17500	20493	21409	18802	21453	27463	24754	13274	22562	35907	36270	39298	Read 2:485,530 Read#106
C	13810	21094	17173	18865	20409	25391	26559	13570	25148	33578	34800	36307	Read 2:485,530 Read#106
D	9692	12670	12501	14047	17004	21358	23669	13945	23771	27305	25846	27312	Read 2:485,530 Read#106
E	6404	8954	8292	11193	13504	17742	20322	10391	18646	21030	20194	21201	Read 2:485,530 Read#106
F	3389	4882	4275	6811	8217	10821	11759	6015	9232	13020	12161	13233	Read 2:485,530 Read#106
G	3023	3773	3778	5194	7132	9371	9639	4850	7574	10723	9217	10912	Read 2:485,530 Read#106
H	2683	3583	3279	4268	6343	7702	8793	4165	5975	8686	7837	8718	Read 2:485,530 Read#106
	1	2	3	4	5	6	7	8	9	10	11	12
A	20506	26821	27600	21293	23257	29722	22094	12435	20382	31134	28766	34570	Read 2:485,530 Read#107
B	17835	20911	22234	18807	21758	27699	25323	13261	23354	35785	36715	39409	Read 2:485,530 Read#107
C	14159	21053	17601	19295	20551	25798	26785	13735	25980	33433	34722	35881	Read 2:485,530 Read#107
D	9868	12851	13014	14509	17527	21863	24155	13991	24430	27324	25931	27290	Read 2:485,530 Read#107
E	6640	9208	8577	11467	13582	18130	20865	10321	19221	20657	20203	21334	Read 2:485,530 Read#107
F	3477	4928	4312	6835	8219	11048	12119	6054	9405	13160	12563	13286	Read 2:485,530 Read#107
G	3049	3860	3793	5283	7216	9398	9854	4969	7921	10912	9441	11225	Read 2:485,530 Read#107
H	2609	3578	3290	4375	6408	7869	9106	4273	6060	8794	8089	8823	Read 2:485,530 Read#107
	1	2	3	4	5	6	7	8	9	10	11	12
A	21121	27668	27955	21802	23842	30550	22610	12655	21228	31593	29626	35335	Read 2:485,530 Read#108
B	18385	21412	22861	19566	22324	28816	26152	13824	23504	35781	36838	38651	Read 2:485,530 Read#108
C	14399	21701	17964	19733	21238	26966	27740	14000	26560	33314	34623	36122	Read 2:485,530 Read#108
D	9986	13146	12962	14696	17946	22666	24754	13898	24966	27378	25929	27264	Read 2:485,530 Read#108
E	6768	9385	8723	11672	13883	18320	21702	10330	20027	20676	20051	20710	Read 2:485,530 Read#108
F	3529	4938	4274	7052	8444	11384	12355	6227	9627	13003	12748	13257	Read 2:485,530 Read#108
G	3089	3864	3864	5290	7602	9708	10072	5027	8197	11303	9787	11406	Read 2:485,530 Read#108
H	2694	3583	3326	4464	6456	8036	9232	4365	6119	9033	8134	9111	Read 2:485,530 Read#108
	1	2	3	4	5	6	7	8	9	10	11	12
A	21455	28176	28303	22212	24176	31043	22907	12768	21179	32490	30388	36129	Read 2:485,530 Read#109
B	18653	21609	23224	19743	22972	28835	27032	13766	24081	35463	36898	38893	Read 2:485,530 Read#109
C	14790	22306	18134	19854	21879	27058	28168	13937	27418	32904	34324	36054	Read 2:485,530 Read#109
D	10199	13761	13274	14897	18046	22957	25676	14072	25957	27253	25451	26771	Read 2:485,530 Read#109
E	6875	9365	8870	11942	14385	18840	21732	10288	20118	20579	20184	20555	Read 2:485,530 Read#109
F	3598	5014	4377	7117	8829	11411	12688	6244	9956	13045	12982	13208	Read 2:485,530 Read#109
G	3111	3908	3870	5403	7601	9786	10298	5188	8248	11453	9953	11677	Read 2:485,530 Read#109
H	2646	3663	3418	4450	6726	8182	9490	4462	6251	9256	8505	9279	Read 2:485,530 Read#109
	1	2	3	4	5	6	7	8	9	10	11	12
A	21918	28632	29520	22752	24741	31427	23573	13000	21864	32793	31592	36388	Read 2:485,530 Read#110
B	19010	22299	23595	20299	23141	29777	27472	13903	24681	35582	36384	38429	Read 2:485,530 Read#110
C	15126	22644	18438	20612	21894	27606	28922	14049	28123	32701	34099	36508	Read 2:485,530 Read#110
D	10512	13851	13557	15286	18503	23570	25405	13745	26042	26988	25239	27350	Read 2:485,530 Read#110
E	6967	9517	9064	12381	14734	19278	21849	10345	21017	20586	19886	20824	Read 2:485,530 Read#110
F	3613	5092	4395	7299	8731	11572	13052	6354	10169	13177	12967	13509	Read 2:485,530 Read#110
G	3202	3920	3932	5563	7751	10068	10600	5151	8461	11517	10138	11628	Read 2:485,530 Read#110
H	2745	3719	3396	4520	6744	8294	9672	4540	6409	9327	8629	9718	Read 2:485,530 Read#110
	1	2	3	4	5	6	7	8	9	10	11	12
A	22170	29628	29908	23182	25260	32208	24358	13201	22463	33461	31971	38315	Read 2:485,530 Read#111
B	19340	22591	23755	20833	23789	30212	27860	13911	25056	35187	36646	38482	Read 2:485,530 Read#111
C	15575	22974	18953	20980	22808	27969	29954	13933	28281	32495	34581	36054	Read 2:485,530 Read#111
D	10850	14054	13885	15551	19075	23598	25734	13827	26870	26799	24972	26837	Read 2:485,530 Read#111
E	7216	9599	9106	12427	14991	19484	22181	10169	21186	20431	19832	20847	Read 2:485,530 Read#111
F	3696	5209	4481	7304	9020	11956	13461	6311	10426	13174	13265	13330	Read 2:485,530 Read#111
G	3144	3915	4012	5656	7980	10156	10879	5234	8581	11543	10382	11653	Read 2:485,530 Read#111
H	2738	3686	3400	4648	6851	8394	10039	4587	6509	9693	8762	9670	Read 2:485,530 Read#111
	1	2	3	4	5	6	7	8	9	10	11	12
A	23007	29513	30632	23485	26041	33204	24720	13343	22784	34213	32946	38199	Read 2:485,530 Read#112
B	19797	23084	24355	21184	24326	30808	28460	13795	26172	35076	36463	38366	Read 2:485,530 Read#112
C	15610	23685	19517	21281	23446	28747	30488	14085	29501	32416	34053	35927	Read 2:485,530 Read#112
D	11023	14104	14248	15826	19675	24318	25939	13912	27557	27098	25088	26887	Read 2:485,530 Read#112
E	7301	9702	9337	12731	15408	20001	21792	10303	21687	20272	19640	20630	Read 2:485,530 Read#112
F	3699	5244	4570	7502	9183	12269	13610	6366	10533	13020	13163	13461	Read 2:485,530 Read#112
G	3262	4011	4049	5737	8012	10399	11304	5271	8911	11474	10599	11665	Read 2:485,530 Read#112
H	2764	3788	3376	4611	6998	8570	10207	4710	6552	9654	9057	9892	Read 2:485,530 Read#112
	1	2	3	4	5	6	7	8	9	10	11	12
A	23099	30662	30647	24291	26610	33062	25460	13333	23292	35446	33588	39138	Read 2:485,530 Read#113
B	20168	23478	25324	21412	25020	31279	29363	13844	26536	35373	35877	38667	Read 2:485,530 Read#113
C	16058	24281	20119	21819	23704	29496	31463	14207	29942	32877	33966	36250	Read 2:485,530 Read#113
D	11146	14470	14333	15942	19782	24655	25835	13722	28270	26643	25063	26607	Read 2:485,530 Read#113
E	7360	9973	9525	12808	15624	20207	21701	10185	22367	20460	19487	20333	Read 2:485,530 Read#113
F	3795	5233	4520	7661	9385	12339	13857	6391	10855	12942	13262	13432	Read 2:485,530 Read#113
G	3227	4110	4099	5855	8248	10568	11523	5293	9025	11696	10797	11708	Read 2:485,530 Read#113
H	2767	3715	3456	4770	7170	8743	10354	4780	6788	9939	9160	10077	Read 2:485,530 Read#113
	1	2	3	4	5	6	7	8	9	10	11	12
A	23802	31092	30548	24662	27200	32920	26034	13212	23952	36414	34650	39437	Read 2:485,530 Read#114
B	20662	23931	25559	22132	25527	31517	29860	13804	27490	34971	35780	38794	Read 2:485,530 Read#114
C	16387	24802	20232	22266	24285	29600	31907	13872	30656	32753	33963	36219	Read 2:485,530 Read#114
D	11364	14866	14511	16729	20454	24900	25509	13704	28823	26694	24814	26545	Read 2:485,530 Read#114
E	7524	10160	9486	13220	15809	20720	21708	10148	23152	20089	19753	20694	Read 2:485,530 Read#114
F	3888	5342	4565	7993	9671	12742	13994	6361	11125	12953	13314	13298	Read 2:485,530 Read#114
G	3250	4113	4112	5938	8338	10718	11537	5232	9216	11563	10778	11647	Read 2:485,530 Read#114
H	2769	3756	3507	4786	7265	9001	10737	4713	6822	10031	9394	10267	Read 2:485,530 Read#114
	1	2	3	4	5	6	7	8	9	10	11	12
A	24670	31298	30656	24775	28060	33310	26791	13370	24165	37188	35149	39452	Read 2:485,530 Read#115
B	21242	24358	25936	22492	25769	31873	30671	13793	28043	35147	35893	38426	Read 2:485,530 Read#115
C	16776	25481	20698	22534	24647	29966	32817	14042	31321	32525	33707	36045	Read 2:485,530 Read#115
D	11498	15078	14692	16918	20706	25943	25742	13816	29107	26779	24927	26754	Read 2:485,530 Read#115
E	7674	10188	9614	13500	16241	20921	21614	9974	23039	20020	19241	20700	Read 2:485,530 Read#115
F	3924	5348	4720	8067	9807	12845	13789	6268	11398	12801	13256	12934	Read 2:485,530 Read#115
G	3346	4132	4177	6075	8550	10925	11698	5251	9318	11487	10808	11377	Read 2:485,530 Read#115
H	2814	3850	3512	4882	7465	8913	11037	4766	7061	10155	9568	10195	Read 2:485,530 Read#115
	1	2	3	4	5	6	7	8	9	10	11	12
A	25442	31567	30638	25345	28570	33051	27325	13297	24747	38314	35737	39795	Read 2:485,530 Read#116
B	21675	25417	26798	23013	26620	31664	31562	13691	28613	35387	35949	38595	Read 2:485,530 Read#116
C	16938	25370	20981	22953	25410	29896	33483	13853	32254	32494	33497	35451	Read 2:485,530 Read#116
D	11751	15302	15312	17449	21422	25857	25501	13661	29241	26725	24608	26740	Read 2:485,530 Read#116
E	7672	10581	9957	13729	16441	21486	21322	10083	23728	20185	19476	20326	Read 2:485,530 Read#116
F	3913	5457	4636	8148	9989	12955	14057	6240	11516	13026	13196	13209	Read 2:485,530 Read#116
G	3339	4268	4220	6200	8588	11324	11727	5278	9601	11629	10815	11558	Read 2:485,530 Read#116
H	2866	3848	3488	4961	7576	9146	11167	4854	7076	10131	9734	10382	Read 2:485,530 Read#116
	1	2	3	4	5	6	7	8	9	10	11	12
A	25954	31814	30959	25946	29122	33119	28408	13285	25731	38135	36825	39230	Read 2:485,530 Read#117
B	22153	25585	27051	23713	27277	32093	31873	13956	29448	35004	35721	38796	Read 2:485,530 Read#117
C	17382	26492	21546	23732	25656	29911	34190	13827	32833	32623	33295	35865	Read 2:485,530 Read#117
D	11895	15518	15448	17413	21605	26092	25039	13539	29118	26542	24536	26658	Read 2:485,530 Read#117
E	7779	10542	10081	13886	16974	21605	21574	9922	23480	19804	19056	20433	Read 2:485,530 Read#117
F	3936	5569	4828	8105	10196	13377	13634	6228	11976	12750	13148	13134	Read 2:485,530 Read#117
G	3435	4242	4278	6181	8751	11233	11666	5284	9744	11393	10786	11619	Read 2:485,530 Read#117
H	2971	3924	3608	5076	7657	9371	11414	4770	7243	10222	9905	10393	Read 2:485,530 Read#117
	1	2	3	4	5	6	7	8	9	10	11	12
A	26352	31790	31210	27022	30020	33190	28829	13404	26071	38958	37952	39240	Read 2:485,530 Read#118
B	22673	26305	28128	23962	27802	31660	33218	13785	29875	35197	35319	38475	Read 2:485,530 Read#118
C	17655	26173	21724	24174	26520	29593	34438	13720	33695	32055	33825	35605	Read 2:485,530 Read#118
D	11868	16134	15678	17937	22209	26040	25364	13528	29142	26213	24691	26377	Read 2:485,530 Read#118
E	7890	10830	10222	14421	17333	22376	21687	9939	23773	19850	19305	20330	Read 2:485,530 Read#118
F	4021	5698	4843	8458	10387	13542	13763	6307	12055	12751	13074	13228	Read 2:485,530 Read#118
G	3432	4365	4261	6313	9127	11465	11608	5333	9935	11385	10777	11339	Read 2:485,530 Read#118
H	2940	3995	3622	5056	7847	9541	11523	4739	7338	10151	9941	10116	Read 2:485,530 Read#118
	1	2	3	4	5	6	7	8	9	10	11	12
A	26954	31856	31178	27636	29936	33635	29365	13304	26977	38580	38287	39477	Read 2:485,530 Read#119
B	23102	26734	28273	24587	28364	31420	33773	13681	30577	35090	35508	38632	Read 2:485,530 Read#119
C	17989	26369	22154	24450	26477	29729	34853	13822	34502	32390	33124	35696	Read 2:485,530 Read#119
D	12380	15888	16075	18164	22407	25896	25194	13337	29197	26376	24645	26498	Read 2:485,530 Read#119
E	8070	11023	10446	14564	17577	22417	21225	9806	23461	19650	18963	20339	Read 2:485,530 Read#119
F	4044	5731	4833	8583	10596	13795	13707	6199	12400	12675	13090	13077	Read 2:485,530 Read#119
G	3504	4415	4335	6423	9248	11662	11533	5141	10264	11351	10824	11386	Read 2:485,530 Read#119
H	2919	4003	3650	5156	7959	9855	11309	4831	7645	10221	10019	10295	Read 2:485,530 Read#119
	1	2	3	4	5	6	7	8	9	10	11	12
A	27521	32139	31481	28119	30892	33913	29822	13049	27205	38591	39722	39437	Read 2:485,530 Read#120
B	23919	27023	28791	24992	28944	31674	34008	13807	30806	35145	35258	38193	Read 2:485,530 Read#120
C	18715	26550	22561	24938	27370	29412	34792	13737	34690	32196	33488	35270	Read 2:485,530 Read#120
D	12436	16411	16409	18729	23066	25869	25128	13322	29111	26537	24377	26243	Read 2:485,530 Read#120
E	8237	11044	10433	14857	18161	22786	21151	9878	23668	19999	19181	20225	Read 2:485,530 Read#120
F	4091	5733	4955	8629	10830	14165	13724	6155	12576	12762	13051	12897	Read 2:485,530 Read#120
G	3535	4373	4477	6495	9381	11990	11548	5161	10303	11424	10806	11576	Read 2:485,530 Read#120
H	3032	4094	3691	5224	8105	9901	11451	4884	7751	10236	10213	10244	Read 2:485,530 Read#120
	1	2	3	4	5	6	7	8	9	10	11	12
A	28207	31847	31168	28523	31363	33842	30897	13389	27687	38609	40857	38662	Read 2:485,530 Read#121
B	24189	27289	28892	25335	29419	31297	35227	13735	31800	34938	35499	38445	Read 2:485,530 Read#121
C	18599	26469	23092	25580	27368	29833	35058	13732	35311	32136	33420	35360	Read 2:485,530 Read#121
D	12777	16939	16658	19147	23493	25814	24943	13295	28560	25908	24418	26561	Read 2:485,530 Read#121
E	8354	11370	10541	15081	18490	23303	21201	9818	23275	19719	19024	20597	Read 2:485,530 Read#121
F	4264	5887	5024	8846	10901	14364	13758	6238	13064	12790	13052	12871	Read 2:485,530 Read#121
G	3578	4487	4432	6656	9653	12346	11383	5162	10547	11283	10715	11544	Read 2:485,530 Read#121
H	3037	4069	3706	5385	8169	10079	11080	4821	7895	10111	10123	10308	Read 2:485,530 Read#121
	1	2	3	4	5	6	7	8	9	10	11	12
A	28729	32328	31220	28529	32419	33572	31211	13114	28089	38486	41259	39546	Read 2:485,530 Read#122
B	24407	27313	29396	25815	29886	31545	35586	13460	32572	34748	35810	37994	Read 2:485,530 Read#122
C	19250	26385	23555	25896	28741	29391	34267	13504	35324	32315	33266	35009	Read 2:485,530 Read#122
D	13047	16998	16949	19601	23958	26381	24498	13267	28567	26458	23962	26212	Read 2:485,530 Read#122
E	8544	11459	10817	15276	18666	23056	20783	9650	22910	19829	19239	20131	Read 2:485,530 Read#122
F	4255	5913	5068	9104	11179	14658	13658	6232	13079	12640	13100	12950	Read 2:485,530 Read#122
G	3615	4555	4385	6748	9697	12494	11384	5165	10836	11382	10618	11488	Read 2:485,530 Read#122
H	3037	4132	3804	5344	8265	10320	11382	4739	8027	10096	10104	10211	Read 2:485,530 Read#122
	1	2	3	4	5	6	7	8	9	10	11	12
A	28884	32519	31114	29526	33096	33457	32097	13308	28726	38856	40963	39464	Read 2:485,530 Read#123
B	24777	27476	29011	26242	30584	31391	35595	13559	32989	34805	34963	38050	Read 2:485,530 Read#123
C	19511	26524	23804	26619	29028	29551	34625	13529	35729	32137	32840	35256	Read 2:485,530 Read#123
D	13272	17247	17316	19923	24721	26165	24490	13131	28632	26024	24286	26458	Read 2:485,530 Read#123
E	8632	11715	11039	15736	19074	23358	20467	9649	22919	19486	18988	20170	Read 2:485,530 Read#123
F	4241	5908	5082	9114	11556	14752	13452	6205	13243	12678	12875	12960	Read 2:485,530 Read#123
G	3595	4547	4479	6811	10113	12511	11422	5116	11096	11152	10557	11510	Read 2:485,530 Read#123
H	3041	4132	3860	5428	8507	10470	11324	4791	8203	10196	10067	10215	Read 2:485,530 Read#123
	1	2	3	4	5	6	7	8	9	10	11	12
A	30129	32681	31136	30421	34209	33493	33238	13345	29734	38736	40817	39306	Read 2:485,530 Read#124
B	25490	27377	29369	26740	31065	31210	35755	13763	33262	34433	35041	38668	Read 2:485,530 Read#124
C	20112	26442	23667	26902	29796	29488	34223	13618	35663	31816	33020	35304	Read 2:485,530 Read#124
D	13440	17759	17527	20242	24815	25629	24697	13268	28327	26476	24196	26504	Read 2:485,530 Read#124
E	8762	11997	11228	16057	19281	22975	20793	9565	22838	19324	19187	20369	Read 2:485,530 Read#124
F	4298	6032	5214	9267	11707	15043	13357	6164	13170	12549	12953	12770	Read 2:485,530 Read#124
G	3678	4576	4598	7114	10191	12920	11207	5082	11131	11077	10579	11288	Read 2:485,530 Read#124
H	3109	4141	3926	5476	8716	10546	11299	4829	8329	10040	10091	10168	Read 2:485,530 Read#124
	1	2	3	4	5	6	7	8	9	10	11	12
A	30577	31604	31268	30366	34058	33164	33734	13319	29719	38560	41484	38945	Read 2:485,530 Read#125
B	26467	27489	29210	27261	31220	31696	35175	13681	33913	34518	34965	38266	Read 2:485,530 Read#125
C	20464	26286	23761	27538	29977	29382	33980	13545	35392	31341	32982	35383	Read 2:485,530 Read#125
D	13953	17961	17827	20449	25209	25741	24467	13228	28061	26342	24439	26090	Read 2:485,530 Read#125
E	9018	11999	11506	16304	19902	22632	20289	9600	22929	19475	19046	20155	Read 2:485,530 Read#125
F	4424	6132	5212	9467	11873	15367	13199	6148	13285	12414	12964	12923	Read 2:485,530 Read#125
G	3707	4622	4624	7024	10381	12999	11200	5113	11229	11223	10617	11355	Read 2:485,530 Read#125
H	3073	4219	3908	5560	8799	10805	11065	4822	8420	10021	10045	10162	Read 2:485,530 Read#125
	1	2	3	4	5	6	7	8	9	10	11	12
A	31209	31969	31125	31253	34262	33327	34385	13352	30296	38873	41009	39003	Read 2:485,530 Read#126
B	27066	27419	29056	27711	32564	31622	35812	13692	34464	34226	35118	38068	Read 2:485,530 Read#126
C	20786	26509	23891	27928	30342	29727	34055	13396	35321	31643	32875	35418	Read 2:485,530 Read#126
D	13883	18078	18064	20599	25879	25540	24588	13126	27984	26382	24130	26110	Read 2:485,530 Read#126
E	9042	12278	11695	16763	20578	22765	20179	9591	22748	19547	18855	19789	Read 2:485,530 Read#126
F	4440	6104	5317	9616	12177	15620	13355	6114	13109	12523	12686	12869	Read 2:485,530 Read#126
G	3785	4666	4663	7185	10645	13344	11200	5152	11356	11238	10367	11327	Read 2:485,530 Read#126
H	3134	4305	3864	5660	8946	10864	11253	4881	8769	10129	10124	10014	Read 2:485,530 Read#126
	1	2	3	4	5	6	7	8	9	10	11	12
A	31801	32259	31068	31827	34350	33124	35717	13303	31405	38459	40792	39309	Read 2:485,530 Read#127
B	27212	26858	29395	28183	32151	31237	35223	13663	34620	34312	34976	38039	Read 2:485,530 Read#127
C	21135	26292	23647	28548	30532	29337	33750	13524	35033	31894	32661	35264	Read 2:485,530 Read#127
D	14332	18292	18347	21397	26483	25106	24475	12954	28074	26459	24356	26311	Read 2:485,530 Read#127
E	9094	12542	11664	16896	20303	22462	20422	9676	22538	19440	18849	20281	Read 2:485,530 Read#127
F	4529	6237	5313	9703	12369	15816	13257	6127	13161	12486	12824	12971	Read 2:485,530 Read#127
G	3787	4727	4707	7243	10752	13540	11247	5183	11236	11214	10399	11394	Read 2:485,530 Read#127
H	3208	4287	3973	5687	9003	11300	11187	4751	8732	10136	9931	10095	Read 2:485,530 Read#127
	1	2	3	4	5	6	7	8	9	10	11	12
A	31621	31795	31266	32747	34590	33341	35454	13271	32661	38187	41222	39435	Read 2:485,530 Read#128
B	28038	27532	29523	28851	32330	31323	35208	13560	34294	34509	34689	37718	Read 2:485,530 Read#128
C	21385	26356	23852	29157	30350	29229	33915	13425	35240	31652	33066	35147	Read 2:485,530 Read#128
D	14361	18572	18638	21898	26341	25364	24399	12910	27803	26302	23995	26219	Read 2:485,530 Read#128
E	9365	12491	12059	17078	20941	22800	20316	9466	22546	19730	18775	19718	Read 2:485,530 Read#128
F	4521	6325	5357	10041	12410	15645	13100	5983	13075	12361	13015	12762	Read 2:485,530 Read#128
G	3833	4778	4787	7550	10945	13738	11133	5191	11333	11272	10469	11473	Read 2:485,530 Read#128
H	3200	4366	4037	5828	9122	11243	11206	4856	8886	10054	9950	10079	Read 2:485,530 Read#128
	1	2	3	4	5	6	7	8	9	10	11	12
A	31811	32043	31522	32869	34541	33299	35664	13359	32817	38298	41245	39036	Read 2:485,530 Read#129
B	28455	27472	29491	29649	32424	31178	35157	13443	33606	34120	35467	37503	Read 2:485,530 Read#129
C	21931	26003	23722	29425	30145	28906	33767	13560	34952	31872	32800	35517	Read 2:485,530 Read#129
D	14729	18370	18762	22056	26835	25374	24411	13042	27557	26343	24150	25779	Read 2:485,530 Read#129
E	9424	12770	12268	17336	21532	22436	20013	9383	22205	19352	18580	19989	Read 2:485,530 Read#129
F	4560	6480	5404	10219	12993	15986	13069	6136	13125	12446	12704	12945	Read 2:485,530 Read#129
G	3872	4906	4805	7729	11219	13899	11035	5077	11278	11100	10490	11425	Read 2:485,530 Read#129
H	3286	4384	4060	5875	9276	11466	11158	4852	9026	10288	9956	10007	Read 2:485,530 Read#129
	1	2	3	4	5	6	7	8	9	10	11	12
A	31451	31792	31258	33214	34616	33254	36225	13180	32387	38664	41221	39546	Read 2:485,530 Read#130
B	29451	27510	29237	29811	32657	30759	35280	13380	34401	34062	34724	37888	Read 2:485,530 Read#130
C	22529	26227	23473	29406	30227	28959	33829	13496	34533	31626	32996	35153	Read 2:485,530 Read#130
D	15211	18573	18905	22761	26463	25354	24498	12932	28051	26308	24196	26498	Read 2:485,530 Read#130
E	9529	13006	12437	18118	21814	22553	20193	9420	22154	19000	18795	19702	Read 2:485,530 Read#130
F	4737	6568	5539	10215	13187	16121	13156	6081	13091	12526	12827	12887	Read 2:485,530 Read#130
G	3938	4848	4811	7650	11494	13767	11021	5136	11154	11129	10388	11535	Read 2:485,530 Read#130
H	3285	4455	3964	5937	9580	11786	10885	4917	9135	10186	10020	10103	Read 2:485,530 Read#130
	1	2	3	4	5	6	7	8	9	10	11	12
A	32231	32013	31084	33097	34237	33645	36005	13389	32647	38530	41477	39508	Read 2:485,530 Read#131
B	29747	27278	29284	30080	32529	31106	34599	13655	34079	34307	35100	37639	Read 2:485,530 Read#131
C	22938	26441	23647	29374	30059	28560	33885	13407	34419	32046	32812	35183	Read 2:485,530 Read#131
D	15527	18631	19105	22826	26809	25406	24134	12954	27527	26425	24135	26210	Read 2:485,530 Read#131
E	9767	13217	12554	18442	21974	22219	19847	9522	22240	19489	18786	20356	Read 2:485,530 Read#131
F	4634	6500	5509	10546	13277	15841	12965	6085	12836	12313	12772	12771	Read 2:485,530 Read#131
G	3989	4953	4834	7856	11633	13678	10969	5084	11300	11206	10293	11195	Read 2:485,530 Read#131
H	3354	4532	4097	6132	9725	11980	11046	4880	9207	10227	9979	10052	Read 2:485,530 Read#131
	1	2	3	4	5	6	7	8	9	10	11	12
A	31934	31753	31351	33345	34275	33285	36283	13380	32934	38462	41054	39505	Read 2:485,530 Read#132
B	29674	27683	29252	29961	32431	30591	34717	13360	33648	33988	34703	38195	Read 2:485,530 Read#132
C	23477	26141	23941	29538	30067	29178	33437	13303	34699	31238	32841	35130	Read 2:485,530 Read#132
D	15644	18181	19004	23141	26346	25125	24277	12960	27183	26179	24065	26447	Read 2:485,530 Read#132
E	9980	13456	12745	18749	22333	22268	20246	9481	22167	19200	18865	20139	Read 2:485,530 Read#132
F	4782	6591	5677	10705	13464	15655	13133	5980	12996	12401	12647	12994	Read 2:485,530 Read#132
G	3992	5005	5008	7989	11752	13694	10849	5199	11116	11008	10389	11349	Read 2:485,530 Read#132
H	3385	4569	4103	6051	9909	11885	10991	4855	9250	10258	10032	10261	Read 2:485,530 Read#132
	1	2	3	4	5	6	7	8	9	10	11	12
A	31916	31967	31555	33354	34355	33677	35723	13358	32600	38497	40874	39096	Read 2:485,530 Read#133
B	29917	27216	29475	29857	32475	30883	35058	13435	34032	34268	35257	38019	Read 2:485,530 Read#133
C	23727	26074	23528	29435	30300	28860	33002	13406	34005	31492	32719	35139	Read 2:485,530 Read#133
D	16071	18467	19167	24084	26423	24954	23955	12909	27166	26471	23911	26527	Read 2:485,530 Read#133
E	10138	13417	12969	18717	22513	21889	19868	9437	21932	19300	18674	20030	Read 2:485,530 Read#133
F	4824	6790	5726	10867	13877	15784	12896	6169	12807	12492	12510	12903	Read 2:485,530 Read#133
G	4087	5118	5040	8038	11936	13743	10998	5054	11082	11181	10377	11304	Read 2:485,530 Read#133
H	3333	4570	4180	6278	10125	11925	10894	4928	9188	10153	10051	10076	Read 2:485,530 Read#133
	1	2	3	4	5	6	7	8	9	10	11	12
A	32288	31918	31447	33289	34295	33178	35599	13281	32690	38953	40855	39087	Read 2:485,530 Read#134
B	29881	26988	29352	29969	32404	30602	34590	13414	33648	34162	34918	37456	Read 2:485,530 Read#134
C	24027	26270	23602	29293	30200	29114	33290	13476	34328	31607	32229	34819	Read 2:485,530 Read#134
D	16071	18356	18989	23788	25925	25040	24072	12874	27401	26023	24087	26459	Read 2:485,530 Read#134
E	10208	13622	13145	19372	22566	21777	20048	9474	21998	19417	18721	19966	Read 2:485,530 Read#134
F	4886	6794	5762	11132	14102	15302	12961	6021	12889	12555	12587	12861	Read 2:485,530 Read#134
G	4046	5129	5133	8243	12461	13539	10955	5087	11011	11125	10352	11374	Read 2:485,530 Read#134
H	3397	4577	4288	6334	10251	11913	10972	4900	9325	10056	10112	10217	Read 2:485,530 Read#134
	1	2	3	4	5	6	7	8	9	10	11	12
A													Read 2:485,530 Read#135
B													Read 2:485,530 Read#135
C													Read 2:485,530 Read#135
D													Read 2:485,530 Read#135
E													Read 2:485,530 Read#135
F													Read 2:485,530 Read#135
G													Read 2:485,530 Read#135
H													Read 2:485,530 Read#135
	1	2	3	4	5	6	7	8	9	10	11	12
A													Read 2:485,530 Read#136
B													Read 2:485,530 Read#136
C													Read 2:485,530 Read#136
D													Read 2:485,530 Read#136
E													Read 2:485,530 Read#136
F													Read 2:485,530 Read#136
G													Read 2:485,530 Read#136
H													Read 2:485,530 Read#136
	1	2	3	4	5	6	7	8	9	10	11	12
A													Read 2:485,530 Read#137
B													Read 2:485,530 Read#137
C													Read 2:485,530 Read#137
D													Read 2:485,530 Read#137
E													Read 2:485,530 Read#137
F													Read 2:485,530 Read#137
G													Read 2:485,530 Read#137
H													Read 2:485,530 Read#137
	1	2	3	4	5	6	7	8	9	10	11	12
A													Read 2:485,530 Read#138
B													Read 2:485,530 Read#138
C													Read 2:485,530 Read#138
D													Read 2:485,530 Read#138
E													Read 2:485,530 Read#138
F													Read 2:485,530 Read#138
G													Read 2:485,530 Read#138
H													Read 2:485,530 Read#138
	1	2	3	4	5	6	7	8	9	10	11	12
A													Read 2:485,530 Read#139
B													Read 2:485,530 Read#139
C													Read 2:485,530 Read#139
D													Read 2:485,530 Read#139
E													Read 2:485,530 Read#139
F													Read 2:485,530 Read#139
G													Read 2:485,530 Read#139
H													Read 2:485,530 Read#139
	1	2	3	4	5	6	7	8	9	10	11	12
A													Read 2:485,530 Read#140
B													Read 2:485,530 Read#140
C													Read 2:485,530 Read#140
D													Read 2:485,530 Read#140
E													Read 2:485,530 Read#140
F													Read 2:485,530 Read#140
G													Read 2:485,530 Read#140
H													Read 2:485,530 Read#140
	1	2	3	4	5	6	7	8	9	10	11	12
A													Read 2:485,530 Read#141
B													Read 2:485,530 Read#141
C													Read 2:485,530 Read#141
D													Read 2:485,530 Read#141
E													Read 2:485,530 Read#141
F													Read 2:485,530 Read#141
G													Read 2:485,530 Read#141
H													Read 2:485,530 Read#141
	1	2	3	4	5	6	7	8	9	10	11	12
A													Read 2:485,530 Read#142
B													Read 2:485,530 Read#142
C													Read 2:485,530 Read#142
D													Read 2:485,530 Read#142
E													Read 2:485,530 Read#142
F													Read 2:485,530 Read#142
G													Read 2:485,530 Read#142
H													Read 2:485,530 Read#142
	1	2	3	4	5	6	7	8	9	10	11	12
A													Read 2:485,530 Read#143
B													Read 2:485,530 Read#143
C													Read 2:485,530 Read#143
D													Read 2:485,530 Read#143
E													Read 2:485,530 Read#143
F													Read 2:485,530 Read#143
G													Read 2:485,530 Read#143
H													Read 2:485,530 Read#143
	1	2	3	4	5	6	7	8	9	10	11	12
A													Read 2:485,530 Read#144
B													Read 2:485,530 Read#144
C													Read 2:485,530 Read#144
D													Read 2:485,530 Read#144
E													Read 2:485,530 Read#144
F													Read 2:485,530 Read#144
G													Read 2:485,530 Read#144
H													Read 2:485,530 Read#144
	1	2	3	4	5	6	7	8	9	10	11	12
A													Read 2:485,530 Read#145
B													Read 2:485,530 Read#145
C													Read 2:485,530 Read#145
D													Read 2:485,530 Read#145
E													Read 2:485,530 Read#145
F													Read 2:485,530 Read#145
G													Read 2:485,530 Read#145
H													Read 2:485,530 Read#145
	1	2	3	4	5	6	7	8	9	10	11	12
A													Read 2:485,530 Read#146
B													Read 2:485,530 Read#146
C													Read 2:485,530 Read#146
D													Read 2:485,530 Read#146
E													Read 2:485,530 Read#146
F													Read 2:485,530 Read#146
G													Read 2:485,530 Read#146
H													Read 2:485,530 Read#146
	1	2	3	4	5	6	7	8	9	10	11	12
A													Read 2:485,530 Read#147
B													Read 2:485,530 Read#147
C													Read 2:485,530 Read#147
D													Read 2:485,530 Read#147
E													Read 2:485,530 Read#147
F													Read 2:485,530 Read#147
G													Read 2:485,530 Read#147
H													Read 2:485,530 Read#147
	1	2	3	4	5	6	7	8	9	10	11	12
A													Read 2:485,530 Read#148
B													Read 2:485,530 Read#148
C													Read 2:485,530 Read#148
D													Read 2:485,530 Read#148
E													Read 2:485,530 Read#148
F													Read 2:485,530 Read#148
G													Read 2:485,530 Read#148
H													Read 2:485,530 Read#148
	1	2	3	4	5	6	7	8	9	10	11	12
A													Read 2:485,530 Read#149
B													Read 2:485,530 Read#149
C													Read 2:485,530 Read#149
D													Read 2:485,530 Read#149
E													Read 2:485,530 Read#149
F													Read 2:485,530 Read#149
G													Read 2:485,530 Read#149
H													Read 2:485,530 Read#149
	1	2	3	4	5	6	7	8	9	10	11	12
A													Read 2:485,530 Read#150
B													Read 2:485,530 Read#150
C													Read 2:485,530 Read#150
D													Read 2:485,530 Read#150
E													Read 2:485,530 Read#150
F													Read 2:485,530 Read#150
G													Read 2:485,530 Read#150
H													Read 2:485,530 Read#150
	1	2	3	4	5	6	7	8	9	10	11	12
A													Read 2:485,530 Read#151
B													Read 2:485,530 Read#151
C													Read 2:485,530 Read#151
D													Read 2:485,530 Read#151
E													Read 2:485,530 Read#151
F													Read 2:485,530 Read#151
G													Read 2:485,530 Read#151
H													Read 2:485,530 Read#151
