# Supplementary material for: Feedforward growth rate control mitigates gene activation burden
Source: Nat Commun. 2022 Nov 17;13:7054. doi: 10.1038/s41467-022-34647-1 (PMC9672102; doi:10.1038/s41467-022-34647-1)
Supplement: Supplementary file 5 — Supplementary Software [file 41467_2022_34647_MOESM5_ESM.zip › Supplementary Software/Process_OD_mu.asv]

 
clc; clear all; 
%%
%set(0,'DefaultFigureVisible','off')
 
% Input parameters 
datap  = 130; % number of data points 
samplef = 5 ; % sample period (minutes) 
fil_num  = 1; % Number of times to filter data 
num_cols = 8; % number of columns in plate 
num_rows = 12; % number of rows in plate 
bkg_OD = 0.08;  % backgroung OD
GFPbwg = 400; % backgroung GFP
RFPbwg = 0; % backgroung RFP
min_OD  = .06; % minimum OD to consider (after subs bckg) 
rsqreq = 0; % 1 if want to calc growth rate based on r^2. Otherwise 0
Rsq_tol = 0.995; % R-squared tolerence  
Minp_fit = 6; % minimum amount of data points for fit 
minOD = 0.14; % if r^2 req not utilized 
Gstd = 2;
Rstd =2; 

% Create objects 
t = (1:(datap))*(samplef/60); % time vector (hours)
num_time = length(t); 
 
%Read data 
 [ OD ] = Read_OD( 'OD.xlsx',num_cols,num_time,num_rows ); 
 
 
% replace NaN elements (empty wells)
% with the value 0
for n = 1:datap
     
  ODi = OD(:,n,:); 
  odlogic =  isnan(ODi); 
  ODi( odlogic) = 0;
  OD(:,n,:) = ODi; 
   
end
  %%%%%%%%%%%%%%%%%%%%%%%%%%%%%%%%%%%%%%%%%%%%%%%%%%%%%%%
 
OD = OD-bkg_OD; 
OD(OD<min_OD) =0*OD(OD<min_OD); % set all wells with OD less than backgorund to 0
bool = OD == 0; 
OD = permute(OD,[2 3  1]);
 

mu = ones(num_cols,num_rows);
rsq = ones(num_cols,num_rows);
 

            
    [ GFP ] = Read_OD( 'GFP.xlsx',num_cols,num_time,num_rows  ); 
    
        for n = 1:datap
             
        % replace NaN elements (empty wells)
        % with the value 0.1
          GFPi = GFP(:,n,:); 
          GFPlogic =  isnan(GFPi); 
          GFPi( odlogic) = 0.1;
          GFP(:,n,:) = GFPi; 
 
        end
        GFP = permute(GFP,[2 3  1]);
        GFP = GFP -GFPbwg;
        GFP_Prod_AVG = ones(num_cols,num_rows);
        PGFP_SS = ones(num_cols,num_rows);
   

  

       
    [ RFP ] = Read_OD( 'RFP.xlsx',num_cols,num_time,num_rows  ); 
    
  
    
    
        for n = 1:datap
           
          % replace NaN elements (empty wells)
          % with the value 0.1
          RFPi = RFP(:,n,:); 
          RFPlogic =  isnan(RFPi); 
          RFPi( odlogic) = 0.1;
          RFP(:,n,:) = RFPi; 
          
          
 
        end
        RFP = permute(RFP,[2 3  1]);
       % RFP = RFP -RFPbwg;
        RFP_Prod_AVG = ones(num_cols,num_rows);
        PRFP_SS = ones(num_cols,num_rows);
        
 
  
 
% Iterate through time series 
for count1 = 1:num_cols
     
    for count2 = 1:num_rows
         
         
        % Clip vectors initial data 
        loc = find(OD(:,count1,count2)==0) ;
        if length(loc)>0
            ODi = OD(loc(end)+1:end,count1,count2); 
            GFPi = GFP(loc(end)+1:end,count1,count2); 
            RFPi = RFP(loc(end)+1:end,count1,count2);  
            ti = t(loc(end)+1:end); 
        else
            ODi = OD(:,count1,count2); 
            GFPi = GFP(:,count1,count2); 
            RFPi = RFP(:,count1,count2);  
            ti = t; 
        end
   
    % filter OD data 
     if length(ODi)>0
        OD_S = Mov_Avg((ODi)); 
        for iter  = 1: (fil_num-1)
            OD_S = Mov_Avg(OD_S); 
        end
         
     else
         OD_S = 0; 
     end  
      
      
       if length(OD_S) >Minp_fit % Make sure sufficient data points 
        
       if rsqreq ==1
       % Remove last element until r^2 requirements are met  
      [linod, mui , rsqi] = linear_poly(ti',log(OD_S) );

       while rsqi<Rsq_tol
            
          
           ti = ti(1:end-1); OD_S = OD_S(1:end-1);linod = linod(1:end-1);
           [~, mui , rsqi] = linear_poly(ti',log(OD_S) );  
 
           if length(ti)<Minp_fit
             
               mui =0; 
               rsqi = 0; 
               GFP_Prod_AVG(count1,count2) = 0;
               PGFP_SS(count1,count2) = 0;
               RFP_Prod_AVG(count1,count2) = 0;
               PGFP_SS(count1,count2) = 0;  
               break;
           end
       end
       
       else
       
         [~, loc ] = min(abs(OD_S - minOD))  ; 
         ti = ti(1:loc); OD_S = OD_S(1:loc);
         [linod, mui , rsqi] = linear_poly(ti',log(OD_S) );

         
           
       end
        
        
        % filter GFP 
        Gx_S  =  GFPi(1:length(OD_S));
        GFP_S = Mov_Avg(Gx_S); 
         %GFP_S = (Gx_S); 
 
         for iter  = 1: (fil_num-1)
            GFP_S = Mov_Avg(GFP_S); 
         end
         
       % Calculate GFP per cell 
        PGFP = GFP_S./OD_S; 
        
        % Calculate GFP production rate 
        GFP_prod = fin_diff(GFP_S )/(samplef/60)./OD_S; 
        
        
        % Truncate time data near mean: 
        MG = mean(GFP_prod); 
        STDG = std(GFP_prod);
        
        logicGFP = logical(( (MG-Gstd*STDG)<GFP_prod) .*((MG+Gstd*STDG)>GFP_prod)); 
        
        i=reshape(find(diff([0;logicGFP;0])~=0),2,[]);
        [lgtmaxG,jmaxG]=max(diff(i));
        istartG=i(1,jmaxG);
    
          
        % filter RFP 
        Rx_S  =  RFPi(1:length(OD_S));
        RFP_S = Mov_Avg(Rx_S); 
        %RFP_S = (Rx_S); 
 
         for iter  = 1: (fil_num-1)
            RFP_S = Mov_Avg(RFP_S); 
         end
         
       % Calculate RFP per cell 
        PRFP = RFP_S./OD_S; 
        
        % Calculate RFP production rate 
        RFP_prod = fin_diff(RFP_S )/(samplef/60)./OD_S;        
        
         % Truncate time data near mean: 
         MR = mean(RFP_prod); 
        STDR = std(RFP_prod);
        
        logicRFP = logical(( (MR-Rstd*STDR)<RFP_prod) .*((MR+Rstd*STDR)>RFP_prod)); 
        
        i=reshape(find(diff([0;logicRFP;0])~=0),2,[]);
        [lgtmaxR,jmaxR]=max(diff(i));
        istartR=i(1,jmaxR);
         
       % Write output averaged values 
       mu(count1,count2) = mui;
       rsq(count1,count2) = rsqi;
       GFP_Prod_AVG(count1,count2) = mean(GFP_prod(istartG:istartG+lgtmaxG-1));
       PGFP_SS(count1,count2) = mean(PGFP(istartG:istartG+lgtmaxG-1));
       RFP_Prod_AVG(count1,count2) = mean(RFP_prod((istartR:istartR+lgtmaxR-1)));
       PRFP_SS(count1,count2) = mean(PRFP(istartG:istartG+lgtmaxG-1));     
%         
% %       %plot results
       figure(1)
        hold on 
        plot(ti, (OD_S)) 
        title('OD')
%
        figure(2)
       %figure;
        hold on
       plot(ti,log(OD_S))
       hold on
        plot(ti,linod,'r--')
         title('log (OD)')
% % %          
% % %         figure(3)
% % %         hold on
% % %         plot(ti, GFP_S)
% % %         title('GFP per well')
% % %                  
% % % % 
% % % % %          
        figure(4)
        hold on
        plot(ti, PGFP)
        title('GFP per Cell')
        
              
        figure(5)
       % subplot(2,1,1)
        hold on
        plot(ti(istartG:istartG+lgtmaxG-1), GFP_prod(istartG:istartG+lgtmaxG-1))
        title('GFP production rate')
%                 subplot(2,1,2)
%         hold on
%         plot(ti, GFP_prod)
%         title('GFP production rate')
         
% %         figure(6)
% %         hold on
% %         plot(ti, RFP_S)
% %         title('RFP per well')
% % %         
% %          
        figure(7)
        hold on
        plot(ti, PRFP)
        title('RFP per Cell')
         
%          
           figure(8)
          %         subplot(2,1,1)
        hold on
        plot(ti(istartR:istartR+lgtmaxR-1), RFP_prod(istartR:istartR+lgtmaxR-1))
        title('RFP production rate')
        
%         subplot(2,1,2)
%         hold on
%         plot(ti, RFP_prod)
         
                title('RFP production rate')

       else
       mu(count1,count2) = 0;
       rsq(count1,count2) = 0;  
       GFP_Prod_AVG(count1,count2) = 0;
       PGFP_SS(count1,count2) = 0;
       RFP_Prod_AVG(count1,count2) = 0;
       PGFP_SS(count1,count2) = 0;      
       end
        
        
       
         
         
         
         
         
 
    end
 
     
     
end


%%
mu1 = mu(:,1:3);
mu2 = mu(:,4:6);
mu3 = mu(:,7:9);
mu4 = mu(:,10:end);


Mmu1 = mean(mu1');
emu1 = std(mu1');

Mmu2 = mean(mu2');
emu2 = std(mu2');

Mmu3 = mean(mu3');
emu3 = std(mu3');

Mmu4 = mean(mu4');
emu4 = std(mu4');

GFP1 = GFP_Prod_AVG(:,1:3);
GFP2 = GFP_Prod_AVG(:,4:6);
GFP3 = GFP_Prod_AVG(:,7:9);
GFP4 = GFP_Prod_AVG(:,10:end);


MGFP1 = mean(GFP1');
eGFP1= std(GFP1');

MGFP2 = mean(GFP2');
eGFP2= std(GFP2');

MGFP3 = mean(GFP3');
eGFP3= std(GFP3');

MGFP4 = mean(GFP4');
eGFP4= std(GFP4');


RFP1 = RFP_Prod_AVG(:,1:3);
RFP2 = RFP_Prod_AVG(:,4:6);
RFP3 = RFP_Prod_AVG(:,7:9);
RFP4 = RFP_Prod_AVG(:,10:end);


MRFP1 = mean(RFP1');
eRFP1= std(RFP1');

MRFP2 = mean(RFP2');
eRFP2= std(RFP2');

MRFP3 = mean(RFP3');
eRFP3= std(RFP3');

MRFP4 = mean(RFP4');
eRFP4= std(RFP4');

%%
%%

M = [
    %[184 175 0]; 
     252 156 49 ;
    185 185 255 ;
    105 105 255; 
    0 0 244 ;
    0 0 119]/255; 
bar(1,Mmu1(1),'FaceColor',M(1,:))
hold on
bar(2,Mmu2(1),'FaceColor',M(3,:))

hold on
errorbar([Mmu1(1);Mmu2(1)],[emu1(1);emu2(1)],'k.','LineWidth',5)

hold on 
plot([1,1,1,2,2,2],squeeze(mu(1,1:6)),'.','color',[.65 .65 .65],'Markersize',16)
set(gca,'XTick',[])
ylim([0,0.3])


%%

M = [252 156 49 ;
    185 185 255 ;
    105 105 255; 
    0 0 244 ;
    0 0 119]/255; 
i = 1; 


p = errorbarxy(MRFP1,Mmu1/Mmu1(1),eRFP1,emu1/Mmu1(1),{'b', 'k', 'k'})
p.hMain.Color =M(i,:);
p.hMain.LineWidth =7;
i= i+2;
hold on 
p = errorbarxy(MRFP2,Mmu2/Mmu2(1),eRFP2,emu2/Mmu2(1),{'g', 'k', 'k'}')
p.hMain.Color =M(i,:);
p.hMain.LineWidth =7;
% i= i+1;
% hold on 
% hold on 
% p = errorbarxy(MRFP3,Mmu3/Mmu3(1),eRFP3,emu3/Mmu3(1),{'g', 'r', 'r'}')
% p.hMain.Color =M(i,:);
% p.hMain.LineWidth =7;
% i= i+1;

% hold on 
% p = errorbarxy(MRFP4,Mmu4/Mmu4(1),eRFP4,emu4/Mmu4(1),{'m', 'r', 'r'}')
% p.hMain.Color =M(i,:);
% p.hMain.LineWidth =7;
% i= i+1;
hold on 
plot(RFP_Prod_AVG(:,1:3),mu(:,1:3)./Mmu1(1),'.','color',[.65 .65 .65],'markersize',30)
hold on 
plot(RFP_Prod_AVG(:,4:6),mu(:,4:6)./Mmu2(1),'.','color',[.65 .65 .65],'markersize',30)
hold on 
%plot(RFP_Prod_AVG(:,7:9),mu(:,7:9)./Mmu3(1),'k.','markersize',30)
% hold on 
% plot(RFP_Prod_AVG(:,10:end),mu(:,10:end)./Mmu4(1),'k.','markersize',30)


%legend('OL','CL RBS 2' )
xlabel('RFP production rate (A.U.hr^{-1})')
ylabel('Normalized growth rate')


%%

errorbarxy(MRFP1,Mmu1,eRFP1,emu1,{'b', 'r', 'r'})
hold on 
errorbarxy(MRFP2,Mmu2,eRFP2,emu2,{'k', 'r', 'r'}')
hold on 
errorbarxy(MRFP3,Mmu3,eRFP3,emu3,{'g', 'r', 'r'}')
hold on 
errorbarxy(MRFP4,Mmu4,eRFP4,emu4,{'m', 'r', 'r'}')
hold on 
plot(RFP_Prod_AVG,mu,'k.','markersize',30)

xlabel('RFP production rate (A.U.hr^{-1})')
ylabel('Growth rate (hr^{-1})')
legend('OL','FB+iFFL2','FB+iFFL3','FB+iFFL4')
%plot2(gca,[0,0])
%%

%%


%%

errorbarxy(MRFP1,MGFP1,eRFP1,eGFP1,{'b', 'r', 'r'})
hold on 
errorbarxy(MRFP2,MGFP2,eRFP2,eGFP2,{'k', 'r', 'r'}')
hold on 
errorbarxy(MRFP3,MGFP3,eRFP3,eGFP3,{'g', 'r', 'r'}')
hold on 
errorbarxy(MRFP4,MGFP4,eRFP4,eGFP4,{'m', 'r', 'r'}')

xlabel('RFP production rate (A.U.hr^{-1})')
ylabel('GFP production rate (A.U.hr^{-1})')
legend('OL','FB+iFFL2','FB+iFFL3','FB+iFFL4')
%plot2(gca,[0,0])
