# Supplementary material for: Feedforward growth rate control mitigates gene activation burden
Source: Nat Commun. 2022 Nov 17;13:7054. doi: 10.1038/s41467-022-34647-1 (PMC9672102; doi:10.1038/s41467-022-34647-1)
Supplement: Supplementary file 5 — Supplementary Software [file 41467_2022_34647_MOESM5_ESM.zip › Supplementary Software/fin_diff.m]

function xp = fin_diff(x)
 
[n,m]= size (x);

x_diff = zeros(n,m); 
% fourth order fwd and bwd diff
x_diff(1,1:5) = [-25/12 	4 	-3 	4/3 	-1/4];
x_diff(n,(n-4):n) = [1/4 -4/3  3  -4  25/12]; 

% Second order scheme 
% for count = 2:n-1
%  x_diff(count,count-1:count+1)   = [-1/2 0  1/2]; 
% end
%

%%% fourth order scheme 
x_diff(2,2:6)   = [-25/12 	4 	-3 	4/3  -1/4];
x_diff(end-1,n-5:n-1)   = [1/4 -4/3 3 -4 25/12]; 

for count = 3:n-2
 x_diff(count,count-2:count+2)   = [1/12 -8/12 0  8/12 -1/12]; 
end

xp = x_diff*x; 

end
