# Supplementary material for: Feedforward growth rate control mitigates gene activation burden
Source: Nat Commun. 2022 Nov 17;13:7054. doi: 10.1038/s41467-022-34647-1 (PMC9672102; doi:10.1038/s41467-022-34647-1)
Supplement: Supplementary file 5 — Supplementary Software [file 41467_2022_34647_MOESM5_ESM.zip › Supplementary Software/RFP.xlsx]

## Sheet: Sheet1
	1	2	3	4	5	6	7	8	9	10	11	12
A	72	85	63	84	41	19	44	9	32	23	51	47	Read 2:584,619 Read#1
B	36	68	9	104	95	72	56	40	72	38	56	52	Read 2:584,619 Read#1
C	112	68	103	35	52	70	30	67	39	52	21	100	Read 2:584,619 Read#1
D	79	59	53	59	56	69	41	42	48	65	65	33	Read 2:584,619 Read#1
E	83	49	93	62	69	50	3	49	6	35	25	12	Read 2:584,619 Read#1
F	51	119	76	72	35	28	29	57	35	76	34	43	Read 2:584,619 Read#1
G	76	55	63	19	42	73	37	48	50	49	59	72	Read 2:584,619 Read#1
H	46	86	59	41	75	71	60	50	85	81	12	33	Read 2:584,619 Read#1
	1	2	3	4	5	6	7	8	9	10	11	12
A	52	15	33	75	58	64	48	30	57	47	56	56	Read 2:584,619 Read#2
B	41	113	82	69	49	54	71	32	45	44	58	76	Read 2:584,619 Read#2
C	70	47	122	78	43	92	36	70	57	98	61	27	Read 2:584,619 Read#2
D	109	67	52	35	41	47	54	76	72	49	8	72	Read 2:584,619 Read#2
E	59	111	86	48	43	61	48	71	28	80	80	55	Read 2:584,619 Read#2
F	70	45	61	86	71	28	55	47	15	46	57	63	Read 2:584,619 Read#2
G	56	61	47	42	87	43	53	70	52	79	66	70	Read 2:584,619 Read#2
H	69	94	62	54	70	84	26	36	61	43	37	57	Read 2:584,619 Read#2
	1	2	3	4	5	6	7	8	9	10	11	12
A	75	82	64	57	78	84	34	72	54	55	77	59	Read 2:584,619 Read#3
B	61	85	75	71	80	82	57	46	97	70	96	54	Read 2:584,619 Read#3
C	93	74	49	51	92	77	40	17	58	62	25	76	Read 2:584,619 Read#3
D	51	58	86	60	65	86	46	47	89	27	33	68	Read 2:584,619 Read#3
E	46	67	64	60	44	72	38	66	42	35	35	51	Read 2:584,619 Read#3
F	76	78	77	82	59	37	52	26	55	29	48	64	Read 2:584,619 Read#3
G	40	73	132	55	36	65	43	67	66	31	52	23	Read 2:584,619 Read#3
H	80	73	110	39	26	55	44	2	73	69	37	83	Read 2:584,619 Read#3
	1	2	3	4	5	6	7	8	9	10	11	12
A	104	37	87	63	65	56	49	46	79	48	55	54	Read 2:584,619 Read#4
B	36	47	90	62	116	43	58	47	79	60	66	70	Read 2:584,619 Read#4
C	46	42	71	77	40	57	39	44	72	64	72	85	Read 2:584,619 Read#4
D	73	113	108	32	55	79	74	41	30	19	12	86	Read 2:584,619 Read#4
E	73	45	102	61	74	54	64	53	30	63	118	57	Read 2:584,619 Read#4
F	102	81	77	53	91	104	45	33	69	43	41	89	Read 2:584,619 Read#4
G	63	53	49	31	41	88	70	50	33	65	43	54	Read 2:584,619 Read#4
H	69	61	61	112	42	71	24	64	34	103	15	63	Read 2:584,619 Read#4
	1	2	3	4	5	6	7	8	9	10	11	12
A	44	63	64	63	41	62	0	68	66	71	20	48	Read 2:584,619 Read#5
B	35	65	63	69	52	76	59	17	88	61	71	50	Read 2:584,619 Read#5
C	75	84	112	63	33	99	67	43	61	57	61	72	Read 2:584,619 Read#5
D	90	96	101	44	77	107	38	52	38	93	69	58	Read 2:584,619 Read#5
E	74	63	79	57	80	89	39	68	88	80	49	73	Read 2:584,619 Read#5
F	71	85	85	63	77	91	80	33	80	44	42	79	Read 2:584,619 Read#5
G	110	69	91	76	64	106	64	69	68	27	52	65	Read 2:584,619 Read#5
H	90	72	88	95	40	50	36	88	30	91	63	68	Read 2:584,619 Read#5
	1	2	3	4	5	6	7	8	9	10	11	12
A	63	68	66	102	37	88	61	43	42	54	47	28	Read 2:584,619 Read#6
B	87	45	66	71	96	78	40	42	54	66	60	72	Read 2:584,619 Read#6
C	84	109	91	75	109	60	73	48	60	45	69	61	Read 2:584,619 Read#6
D	62	63	119	98	116	92	47	55	34	46	103	100	Read 2:584,619 Read#6
E	102	96	101	76	99	87	63	54	69	63	36	37	Read 2:584,619 Read#6
F	95	111	78	77	76	103	38	96	90	65	49	61	Read 2:584,619 Read#6
G	38	71	78	46	77	73	28	55	44	76	59	100	Read 2:584,619 Read#6
H	83	102	97	75	54	114	65	83	31	54	31	78	Read 2:584,619 Read#6
	1	2	3	4	5	6	7	8	9	10	11	12
A	51	64	77	99	71	101	52	69	51	52	75	44	Read 2:584,619 Read#7
B	65	43	79	38	81	103	77	62	11	43	49	68	Read 2:584,619 Read#7
C	99	103	82	69	84	92	81	48	55	74	72	69	Read 2:584,619 Read#7
D	35	106	120	47	90	92	22	91	80	96	38	96	Read 2:584,619 Read#7
E	86	66	103	74	82	110	79	33	80	66	90	33	Read 2:584,619 Read#7
F	92	137	141	124	101	106	45	64	84	71	58	100	Read 2:584,619 Read#7
G	89	130	138	99	92	107	68	49	62	67	76	108	Read 2:584,619 Read#7
H	127	105	125	145	79	93	102	37	57	19	78	72	Read 2:584,619 Read#7
	1	2	3	4	5	6	7	8	9	10	11	12
A	69	92	43	72	61	80	33	33	68	1	57	54	Read 2:584,619 Read#8
B	83	91	124	75	69	50	37	40	66	75	46	78	Read 2:584,619 Read#8
C	60	67	95	103	52	67	71	84	52	86	69	73	Read 2:584,619 Read#8
D	69	106	104	101	52	135	88	49	101	75	61	70	Read 2:584,619 Read#8
E	130	124	130	110	114	192	40	69	52	66	45	89	Read 2:584,619 Read#8
F	126	103	166	88	117	116	88	46	65	58	56	93	Read 2:584,619 Read#8
G	123	132	132	116	98	161	50	104	88	46	78	104	Read 2:584,619 Read#8
H	82	114	130	82	49	120	101	37	83	54	105	44	Read 2:584,619 Read#8
	1	2	3	4	5	6	7	8	9	10	11	12
A	60	103	59	23	61	118	31	77	74	50	45	51	Read 2:584,619 Read#9
B	93	84	61	102	94	70	55	22	46	59	87	95	Read 2:584,619 Read#9
C	86	85	104	95	78	159	48	58	68	73	104	74	Read 2:584,619 Read#9
D	119	149	140	90	87	174	52	117	106	75	62	123	Read 2:584,619 Read#9
E	116	101	162	124	114	162	91	79	110	117	76	133	Read 2:584,619 Read#9
F	161	160	170	125	121	186	71	65	75	117	96	85	Read 2:584,619 Read#9
G	141	152	164	108	142	137	69	39	82	93	77	128	Read 2:584,619 Read#9
H	149	145	175	81	127	157	53	85	110	107	63	117	Read 2:584,619 Read#9
	1	2	3	4	5	6	7	8	9	10	11	12
A	86	64	124	73	70	40	71	17	20	64	49	36	Read 2:584,619 Read#10
B	85	120	116	67	65	86	73	36	63	102	57	75	Read 2:584,619 Read#10
C	112	181	134	114	62	139	70	55	53	78	65	107	Read 2:584,619 Read#10
D	136	169	143	122	135	140	93	69	118	94	113	100	Read 2:584,619 Read#10
E	137	133	166	155	143	197	102	63	107	109	90	132	Read 2:584,619 Read#10
F	145	175	181	152	143	203	79	81	106	120	98	118	Read 2:584,619 Read#10
G	85	174	141	99	173	180	90	63	119	152	90	128	Read 2:584,619 Read#10
H	169	156	151	146	142	140	60	66	101	111	95	144	Read 2:584,619 Read#10
	1	2	3	4	5	6	7	8	9	10	11	12
A	73	71	64	69	78	65	86	74	31	3	36	96	Read 2:584,619 Read#11
B	99	148	98	79	117	109	78	41	31	60	43	60	Read 2:584,619 Read#11
C	75	118	84	140	107	161	76	69	107	37	131	97	Read 2:584,619 Read#11
D	142	193	193	131	173	191	99	83	102	120	118	130	Read 2:584,619 Read#11
E	121	246	219	172	148	210	98	116	97	149	111	143	Read 2:584,619 Read#11
F	199	237	261	165	213	238	127	119	147	133	114	151	Read 2:584,619 Read#11
G	173	192	223	161	188	241	80	90	156	113	128	141	Read 2:584,619 Read#11
H	153	234	186	146	171	204	117	118	127	151	146	177	Read 2:584,619 Read#11
	1	2	3	4	5	6	7	8	9	10	11	12
A	25	70	65	66	96	96	54	53	52	67	68	59	Read 2:584,619 Read#12
B	74	122	99	95	78	124	92	71	86	127	89	56	Read 2:584,619 Read#12
C	97	125	153	115	96	181	108	92	77	93	43	155	Read 2:584,619 Read#12
D	182	198	206	164	142	244	91	69	147	108	111	165	Read 2:584,619 Read#12
E	157	231	241	176	174	251	114	99	112	154	152	169	Read 2:584,619 Read#12
F	199	311	294	230	263	302	113	85	129	176	210	147	Read 2:584,619 Read#12
G	220	261	254	201	222	251	94	97	153	199	174	210	Read 2:584,619 Read#12
H	220	276	307	200	207	268	155	116	118	139	135	189	Read 2:584,619 Read#12
	1	2	3	4	5	6	7	8	9	10	11	12
A	51	89	56	85	85	90	50	74	64	55	18	34	Read 2:584,619 Read#13
B	52	122	105	88	122	137	72	42	60	108	80	39	Read 2:584,619 Read#13
C	131	150	181	150	129	165	94	73	63	121	80	79	Read 2:584,619 Read#13
D	170	223	262	152	196	277	147	99	135	194	153	154	Read 2:584,619 Read#13
E	219	306	295	184	210	253	118	110	148	172	160	184	Read 2:584,619 Read#13
F	230	339	337	254	278	353	135	113	150	189	164	250	Read 2:584,619 Read#13
G	273	304	327	208	245	376	162	109	141	211	161	204	Read 2:584,619 Read#13
H	288	341	326	196	255	277	135	110	184	159	187	213	Read 2:584,619 Read#13
	1	2	3	4	5	6	7	8	9	10	11	12
A	62	100	70	55	82	80	43	56	78	49	59	52	Read 2:584,619 Read#14
B	99	141	117	93	129	123	76	61	113	81	75	94	Read 2:584,619 Read#14
C	144	160	182	149	122	211	94	100	103	111	91	87	Read 2:584,619 Read#14
D	213	268	321	197	193	303	142	124	185	182	166	177	Read 2:584,619 Read#14
E	247	323	353	249	229	370	155	122	172	176	163	242	Read 2:584,619 Read#14
F	283	394	353	255	272	349	195	148	252	256	163	244	Read 2:584,619 Read#14
G	280	367	393	243	273	332	214	118	181	242	175	257	Read 2:584,619 Read#14
H	269	399	426	241	278	434	137	94	219	270	199	204	Read 2:584,619 Read#14
	1	2	3	4	5	6	7	8	9	10	11	12
A	104	102	85	69	104	51	50	58	64	52	47	38	Read 2:584,619 Read#15
B	110	135	128	96	104	181	89	112	114	92	111	96	Read 2:584,619 Read#15
C	141	234	220	173	139	234	96	78	89	184	153	112	Read 2:584,619 Read#15
D	224	330	297	218	258	346	138	102	118	185	142	186	Read 2:584,619 Read#15
E	262	394	349	231	325	436	206	146	156	277	221	213	Read 2:584,619 Read#15
F	325	439	464	381	317	461	235	133	244	250	260	262	Read 2:584,619 Read#15
G	328	410	459	263	308	436	192	132	267	264	239	279	Read 2:584,619 Read#15
H	272	480	402	278	346	417	217	181	186	210	201	278	Read 2:584,619 Read#15
	1	2	3	4	5	6	7	8	9	10	11	12
A	77	86	50	78	56	61	30	33	39	75	47	85	Read 2:584,619 Read#16
B	109	155	142	97	125	147	102	89	101	97	100	127	Read 2:584,619 Read#16
C	195	224	193	153	176	239	121	105	128	145	127	147	Read 2:584,619 Read#16
D	208	349	378	257	263	363	150	154	171	221	177	192	Read 2:584,619 Read#16
E	283	409	421	299	275	455	221	126	266	266	239	213	Read 2:584,619 Read#16
F	362	492	480	382	379	542	202	181	273	339	248	335	Read 2:584,619 Read#16
G	347	441	458	349	416	579	193	190	245	295	243	312	Read 2:584,619 Read#16
H	350	501	476	344	420	525	229	177	251	317	293	303	Read 2:584,619 Read#16
	1	2	3	4	5	6	7	8	9	10	11	12
A	110	90	77	56	4	103	80	0	36	44	30	64	Read 2:584,619 Read#17
B	123	172	186	101	164	162	94	76	106	68	58	102	Read 2:584,619 Read#17
C	213	248	281	160	158	237	135	119	176	193	166	143	Read 2:584,619 Read#17
D	243	403	438	267	299	438	153	184	232	296	177	247	Read 2:584,619 Read#17
E	390	490	479	313	330	548	187	165	235	286	247	240	Read 2:584,619 Read#17
F	449	594	582	411	397	545	221	189	304	303	277	351	Read 2:584,619 Read#17
G	457	539	562	385	391	572	230	235	275	339	273	349	Read 2:584,619 Read#17
H	420	588	542	397	457	583	180	185	231	363	327	382	Read 2:584,619 Read#17
	1	2	3	4	5	6	7	8	9	10	11	12
A	67	98	88	74	69	86	73	58	94	90	71	29	Read 2:584,619 Read#18
B	77	178	116	152	171	175	108	59	120	97	100	123	Read 2:584,619 Read#18
C	237	237	288	198	175	222	125	84	157	147	182	186	Read 2:584,619 Read#18
D	364	359	392	278	298	455	202	173	247	276	216	229	Read 2:584,619 Read#18
E	392	516	541	369	437	556	209	169	245	277	206	275	Read 2:584,619 Read#18
F	513	592	562	448	479	750	319	202	332	369	350	387	Read 2:584,619 Read#18
G	457	573	638	419	446	666	279	245	318	404	351	398	Read 2:584,619 Read#18
H	474	701	669	443	490	620	207	147	340	394	349	457	Read 2:584,619 Read#18
	1	2	3	4	5	6	7	8	9	10	11	12
A	82	83	113	54	74	56	30	66	62	84	53	70	Read 2:584,619 Read#19
B	151	219	164	85	180	233	132	100	116	108	115	132	Read 2:584,619 Read#19
C	242	270	271	231	252	318	150	110	150	200	166	185	Read 2:584,619 Read#19
D	333	449	540	257	358	508	181	164	252	312	206	296	Read 2:584,619 Read#19
E	420	567	630	356	429	606	232	191	257	322	252	387	Read 2:584,619 Read#19
F	584	747	703	513	526	745	303	232	374	459	360	436	Read 2:584,619 Read#19
G	498	626	705	423	578	751	308	236	423	437	372	478	Read 2:584,619 Read#19
H	511	798	654	498	607	750	308	262	326	461	381	455	Read 2:584,619 Read#19
	1	2	3	4	5	6	7	8	9	10	11	12
A	52	104	146	54	54	73	41	46	88	61	76	64	Read 2:584,619 Read#20
B	158	179	213	155	172	188	159	83	121	139	101	93	Read 2:584,619 Read#20
C	254	275	305	226	228	305	114	131	125	197	179	212	Read 2:584,619 Read#20
D	364	524	527	296	367	506	236	214	226	330	213	306	Read 2:584,619 Read#20
E	478	657	640	383	498	706	283	210	321	374	327	384	Read 2:584,619 Read#20
F	551	816	787	594	569	933	334	237	391	442	415	492	Read 2:584,619 Read#20
G	565	707	784	544	566	911	359	283	337	469	398	474	Read 2:584,619 Read#20
H	577	865	811	561	564	811	319	284	396	476	429	555	Read 2:584,619 Read#20
	1	2	3	4	5	6	7	8	9	10	11	12
A	24	70	56	58	56	88	70	71	75	75	57	61	Read 2:584,619 Read#21
B	141	246	200	201	185	214	162	88	91	154	60	125	Read 2:584,619 Read#21
C	272	317	341	229	227	346	177	103	142	189	183	193	Read 2:584,619 Read#21
D	406	525	562	359	407	509	222	222	295	288	223	340	Read 2:584,619 Read#21
E	494	683	677	501	515	766	307	218	315	404	297	474	Read 2:584,619 Read#21
F	672	889	786	599	671	945	389	301	470	507	465	531	Read 2:584,619 Read#21
G	616	802	856	615	666	962	377	304	398	528	473	562	Read 2:584,619 Read#21
H	656	964	872	619	667	925	371	258	396	525	493	603	Read 2:584,619 Read#21
	1	2	3	4	5	6	7	8	9	10	11	12
A	89	133	66	84	88	104	54	96	82	75	10	62	Read 2:584,619 Read#22
B	158	279	185	156	211	273	145	98	93	181	139	166	Read 2:584,619 Read#22
C	330	330	339	260	273	387	186	138	156	214	124	203	Read 2:584,619 Read#22
D	405	607	618	372	449	638	277	257	258	405	289	342	Read 2:584,619 Read#22
E	549	765	757	494	599	836	314	228	397	488	392	477	Read 2:584,619 Read#22
F	747	977	930	707	726	1097	409	340	472	604	492	663	Read 2:584,619 Read#22
G	614	857	921	643	721	1028	411	293	472	665	487	659	Read 2:584,619 Read#22
H	707	992	930	646	735	1065	424	340	500	577	539	620	Read 2:584,619 Read#22
	1	2	3	4	5	6	7	8	9	10	11	12
A	59	153	103	62	80	45	47	48	73	76	40	104	Read 2:584,619 Read#23
B	174	231	195	169	196	246	130	132	164	175	126	150	Read 2:584,619 Read#23
C	283	336	401	268	275	398	163	123	172	216	202	237	Read 2:584,619 Read#23
D	450	597	704	400	408	589	288	226	301	380	273	369	Read 2:584,619 Read#23
E	581	769	765	566	624	835	394	241	424	429	404	505	Read 2:584,619 Read#23
F	775	1043	998	750	814	1146	413	339	559	640	585	655	Read 2:584,619 Read#23
G	753	999	1036	697	799	1144	419	323	527	672	542	715	Read 2:584,619 Read#23
H	722	1090	1060	716	882	1206	435	345	473	667	577	715	Read 2:584,619 Read#23
	1	2	3	4	5	6	7	8	9	10	11	12
A	79	99	119	83	100	82	74	80	31	91	49	64	Read 2:584,619 Read#24
B	160	224	228	199	171	278	161	94	144	160	160	136	Read 2:584,619 Read#24
C	332	407	429	305	288	430	196	147	244	223	249	248	Read 2:584,619 Read#24
D	509	658	766	448	468	708	292	282	361	439	284	441	Read 2:584,619 Read#24
E	585	860	852	628	633	915	363	255	449	502	414	545	Read 2:584,619 Read#24
F	826	1127	1127	836	842	1336	432	406	627	664	560	683	Read 2:584,619 Read#24
G	866	1149	1168	781	855	1208	492	364	574	680	603	723	Read 2:584,619 Read#24
H	791	1219	1144	802	932	1297	448	383	543	649	642	796	Read 2:584,619 Read#24
	1	2	3	4	5	6	7	8	9	10	11	12
A	82	91	120	75	60	91	57	52	73	89	72	78	Read 2:584,619 Read#25
B	188	313	226	206	228	297	131	67	121	210	124	203	Read 2:584,619 Read#25
C	325	430	454	292	278	445	182	122	225	233	182	264	Read 2:584,619 Read#25
D	511	764	733	443	568	744	325	227	387	443	382	423	Read 2:584,619 Read#25
E	681	845	978	676	780	979	429	302	512	540	479	595	Read 2:584,619 Read#25
F	894	1235	1245	901	951	1413	482	369	647	756	665	773	Read 2:584,619 Read#25
G	879	1201	1229	768	858	1319	506	439	599	790	612	865	Read 2:584,619 Read#25
H	967	1379	1203	892	991	1331	524	381	566	795	747	877	Read 2:584,619 Read#25
	1	2	3	4	5	6	7	8	9	10	11	12
A	71	53	127	108	90	76	67	37	49	82	92	100	Read 2:584,619 Read#26
B	178	287	278	152	261	318	176	133	150	184	104	151	Read 2:584,619 Read#26
C	327	403	446	337	291	426	239	162	217	234	226	292	Read 2:584,619 Read#26
D	579	742	875	492	540	777	317	257	402	473	361	501	Read 2:584,619 Read#26
E	775	1024	1002	689	788	1100	419	313	516	605	525	655	Read 2:584,619 Read#26
F	953	1301	1298	892	1020	1474	495	397	690	793	733	809	Read 2:584,619 Read#26
G	990	1264	1285	926	975	1478	574	493	600	870	698	921	Read 2:584,619 Read#26
H	992	1414	1338	963	1083	1415	538	424	671	803	765	944	Read 2:584,619 Read#26
	1	2	3	4	5	6	7	8	9	10	11	12
A	69	139	111	68	101	98	51	43	60	44	46	37	Read 2:584,619 Read#27
B	141	346	245	209	237	270	181	158	124	212	172	190	Read 2:584,619 Read#27
C	365	440	516	301	296	439	193	155	188	249	220	321	Read 2:584,619 Read#27
D	597	825	841	497	592	817	348	286	401	474	391	514	Read 2:584,619 Read#27
E	817	1042	1005	747	817	1142	447	317	507	687	563	647	Read 2:584,619 Read#27
F	1066	1318	1402	1016	1061	1571	601	418	753	915	801	937	Read 2:584,619 Read#27
G	1024	1444	1436	929	1089	1473	579	449	680	907	764	967	Read 2:584,619 Read#27
H	1064	1504	1391	1039	1113	1519	589	428	753	1007	818	940	Read 2:584,619 Read#27
	1	2	3	4	5	6	7	8	9	10	11	12
A	117	117	122	75	71	82	48	53	50	62	64	79	Read 2:584,619 Read#28
B	202	318	263	177	258	328	221	154	171	224	163	197	Read 2:584,619 Read#28
C	353	453	513	355	403	516	251	164	227	267	225	304	Read 2:584,619 Read#28
D	595	901	931	556	692	903	395	266	436	560	411	516	Read 2:584,619 Read#28
E	796	1087	1175	719	926	1250	523	370	541	763	572	759	Read 2:584,619 Read#28
F	1214	1446	1523	1151	1168	1698	601	498	764	972	839	1034	Read 2:584,619 Read#28
G	1090	1448	1554	1059	1122	1677	616	496	777	960	885	1060	Read 2:584,619 Read#28
H	1155	1659	1482	1103	1233	1639	662	545	766	1014	888	1086	Read 2:584,619 Read#28
	1	2	3	4	5	6	7	8	9	10	11	12
A	64	127	109	52	86	84	52	51	68	64	63	60	Read 2:584,619 Read#29
B	152	355	242	217	269	284	184	106	201	212	71	174	Read 2:584,619 Read#29
C	422	529	507	350	371	620	208	172	217	299	272	325	Read 2:584,619 Read#29
D	608	923	956	611	651	1001	449	324	406	530	421	581	Read 2:584,619 Read#29
E	885	1147	1247	746	980	1274	535	395	614	781	621	744	Read 2:584,619 Read#29
F	1231	1616	1624	1138	1268	1824	628	458	877	992	861	1061	Read 2:584,619 Read#29
G	1175	1502	1617	1087	1159	1804	649	567	799	1058	876	1104	Read 2:584,619 Read#29
H	1225	1780	1661	1230	1268	1732	715	549	844	1069	929	1165	Read 2:584,619 Read#29
	1	2	3	4	5	6	7	8	9	10	11	12
A	82	122	117	104	89	107	51	55	65	24	69	76	Read 2:584,619 Read#30
B	181	351	263	239	271	361	252	174	159	202	173	185	Read 2:584,619 Read#30
C	448	527	585	421	372	517	217	152	261	319	315	254	Read 2:584,619 Read#30
D	690	1009	1029	607	732	1030	405	364	485	561	463	602	Read 2:584,619 Read#30
E	941	1234	1264	898	1011	1389	544	376	649	815	628	742	Read 2:584,619 Read#30
F	1247	1718	1682	1237	1294	1946	707	566	869	1132	948	1135	Read 2:584,619 Read#30
G	1290	1688	1721	1173	1291	1897	728	553	859	1159	941	1224	Read 2:584,619 Read#30
H	1313	1879	1814	1204	1520	1896	745	575	896	1197	1099	1256	Read 2:584,619 Read#30
	1	2	3	4	5	6	7	8	9	10	11	12
A	91	105	115	64	88	92	87	48	55	97	42	82	Read 2:584,619 Read#31
B	194	376	265	231	324	380	202	166	199	215	172	206	Read 2:584,619 Read#31
C	418	519	552	400	401	589	241	164	280	301	278	335	Read 2:584,619 Read#31
D	713	1004	1082	627	719	1051	389	357	493	635	495	604	Read 2:584,619 Read#31
E	1037	1359	1317	887	1051	1539	542	439	640	858	722	892	Read 2:584,619 Read#31
F	1310	1810	1855	1375	1318	2054	778	599	981	1187	1021	1304	Read 2:584,619 Read#31
G	1349	1772	1797	1241	1406	1975	780	640	872	1187	1017	1298	Read 2:584,619 Read#31
H	1436	1997	1902	1342	1469	1977	808	623	939	1264	1116	1331	Read 2:584,619 Read#31
	1	2	3	4	5	6	7	8	9	10	11	12
A	99	69	104	69	102	87	43	18	58	54	26	73	Read 2:584,619 Read#32
B	191	412	322	261	303	357	197	172	146	214	168	225	Read 2:584,619 Read#32
C	466	509	557	392	429	638	268	200	302	335	292	323	Read 2:584,619 Read#32
D	714	1046	1181	671	762	1136	437	344	465	683	494	645	Read 2:584,619 Read#32
E	1111	1407	1433	887	1118	1557	632	461	666	850	738	978	Read 2:584,619 Read#32
F	1420	1953	1895	1499	1476	2259	848	601	1060	1213	1109	1307	Read 2:584,619 Read#32
G	1415	1855	1999	1333	1417	2115	805	651	1001	1350	1116	1314	Read 2:584,619 Read#32
H	1587	2206	1997	1435	1649	2200	774	698	997	1291	1234	1338	Read 2:584,619 Read#32
	1	2	3	4	5	6	7	8	9	10	11	12
A	94	129	139	106	103	108	68	44	56	95	82	66	Read 2:584,619 Read#33
B	221	406	365	265	329	382	199	136	252	229	165	209	Read 2:584,619 Read#33
C	470	537	595	458	414	614	265	216	277	325	318	363	Read 2:584,619 Read#33
D	740	1199	1192	725	810	1152	474	363	525	719	544	671	Read 2:584,619 Read#33
E	1101	1454	1535	1004	1178	1614	661	452	743	892	809	942	Read 2:584,619 Read#33
F	1503	2136	1965	1513	1524	2266	853	602	1031	1329	1066	1391	Read 2:584,619 Read#33
G	1445	2012	2109	1459	1556	2252	919	607	947	1370	1075	1451	Read 2:584,619 Read#33
H	1608	2287	2133	1556	1699	2359	900	673	1122	1404	1279	1493	Read 2:584,619 Read#33
	1	2	3	4	5	6	7	8	9	10	11	12
A	93	131	93	69	84	154	65	48	48	74	71	49	Read 2:584,619 Read#34
B	207	433	316	266	300	391	211	171	204	287	194	199	Read 2:584,619 Read#34
C	504	519	620	472	426	679	293	236	333	343	302	406	Read 2:584,619 Read#34
D	800	1159	1263	755	904	1280	526	378	641	737	599	781	Read 2:584,619 Read#34
E	1153	1514	1559	1058	1248	1691	652	489	767	969	822	1056	Read 2:584,619 Read#34
F	1585	2142	2151	1637	1674	2602	956	706	1113	1403	1252	1430	Read 2:584,619 Read#34
G	1655	2149	2117	1505	1635	2421	964	654	1095	1509	1197	1487	Read 2:584,619 Read#34
H	1775	2394	2217	1654	1842	2312	1021	770	1121	1543	1282	1642	Read 2:584,619 Read#34
	1	2	3	4	5	6	7	8	9	10	11	12
A	102	98	140	81	86	115	91	103	79	51	62	89	Read 2:584,619 Read#35
B	187	388	352	226	325	415	255	178	208	265	221	265	Read 2:584,619 Read#35
C	515	581	655	501	491	712	302	236	278	442	283	432	Read 2:584,619 Read#35
D	858	1244	1235	744	922	1340	518	363	585	724	537	784	Read 2:584,619 Read#35
E	1234	1544	1645	1098	1317	1735	730	537	830	970	841	1027	Read 2:584,619 Read#35
F	1686	2358	2143	1670	1679	2619	978	699	1204	1567	1279	1592	Read 2:584,619 Read#35
G	1728	2206	2268	1548	1806	2527	982	745	1140	1535	1291	1595	Read 2:584,619 Read#35
H	1810	2573	2363	1575	1856	2483	1056	734	1203	1637	1521	1664	Read 2:584,619 Read#35
	1	2	3	4	5	6	7	8	9	10	11	12
A	65	113	153	74	80	127	77	61	101	65	86	57	Read 2:584,619 Read#36
B	219	471	350	240	376	429	229	157	215	287	216	217	Read 2:584,619 Read#36
C	536	547	729	467	478	753	305	224	356	387	345	410	Read 2:584,619 Read#36
D	962	1305	1332	802	975	1397	555	409	577	820	642	812	Read 2:584,619 Read#36
E	1345	1742	1780	1169	1352	1876	766	540	898	1152	927	1116	Read 2:584,619 Read#36
F	1789	2525	2307	1689	1847	2844	1035	774	1289	1463	1365	1659	Read 2:584,619 Read#36
G	1818	2361	2556	1700	1825	2678	1033	802	1137	1675	1384	1689	Read 2:584,619 Read#36
H	1854	2693	2426	1803	1923	2729	1106	818	1262	1616	1433	1757	Read 2:584,619 Read#36
	1	2	3	4	5	6	7	8	9	10	11	12
A	80	165	115	94	100	103	87	27	81	89	46	110	Read 2:584,619 Read#37
B	255	465	385	298	356	438	257	170	266	280	254	239	Read 2:584,619 Read#37
C	528	641	736	452	557	771	325	223	338	394	354	431	Read 2:584,619 Read#37
D	1010	1379	1399	811	1032	1389	505	407	641	840	605	894	Read 2:584,619 Read#37
E	1370	1736	1823	1333	1406	2007	767	572	937	1217	956	1299	Read 2:584,619 Read#37
F	1898	2528	2467	1913	1886	2870	1154	793	1307	1727	1475	1761	Read 2:584,619 Read#37
G	1878	2359	2556	1786	1974	2836	1087	837	1302	1814	1350	1835	Read 2:584,619 Read#37
H	2028	2776	2626	1888	2139	2828	1157	868	1352	1818	1575	1947	Read 2:584,619 Read#37
	1	2	3	4	5	6	7	8	9	10	11	12
A	113	115	152	100	67	109	79	64	70	99	92	98	Read 2:584,619 Read#38
B	243	534	367	322	384	493	255	170	235	281	232	251	Read 2:584,619 Read#38
C	639	701	713	523	528	752	375	255	418	472	382	468	Read 2:584,619 Read#38
D	1007	1425	1428	911	1061	1525	605	426	713	885	705	877	Read 2:584,619 Read#38
E	1515	1878	1863	1290	1529	2085	829	637	1001	1280	994	1305	Read 2:584,619 Read#38
F	1939	2596	2571	1881	2027	3068	1149	895	1447	1747	1545	1826	Read 2:584,619 Read#38
G	2030	2657	2796	1736	1996	2969	1180	911	1312	1944	1484	2025	Read 2:584,619 Read#38
H	2118	2963	2748	2023	2265	3052	1193	893	1380	1797	1723	2098	Read 2:584,619 Read#38
	1	2	3	4	5	6	7	8	9	10	11	12
A	99	97	110	105	47	134	83	0	63	96	84	55	Read 2:584,619 Read#39
B	282	504	385	281	404	406	260	175	251	318	230	260	Read 2:584,619 Read#39
C	585	711	889	590	554	820	386	235	443	456	382	477	Read 2:584,619 Read#39
D	964	1541	1524	874	1066	1467	646	483	720	937	671	940	Read 2:584,619 Read#39
E	1411	2024	2001	1327	1481	2243	899	613	920	1296	1071	1287	Read 2:584,619 Read#39
F	2030	2744	2779	1999	2192	3274	1176	941	1469	1817	1631	1965	Read 2:584,619 Read#39
G	2067	2676	2831	1853	2135	3043	1252	957	1459	1963	1607	2036	Read 2:584,619 Read#39
H	2206	3111	2860	2084	2356	3259	1275	1000	1511	1975	1762	2136	Read 2:584,619 Read#39
	1	2	3	4	5	6	7	8	9	10	11	12
A	101	102	137	88	110	152	30	36	55	107	59	120	Read 2:584,619 Read#40
B	252	498	430	308	407	493	309	190	243	326	203	287	Read 2:584,619 Read#40
C	580	727	821	603	552	840	353	250	390	461	405	503	Read 2:584,619 Read#40
D	1158	1537	1566	961	1092	1585	699	498	756	870	788	1010	Read 2:584,619 Read#40
E	1556	2080	2061	1412	1691	2287	897	633	1026	1354	1083	1410	Read 2:584,619 Read#40
F	2144	2979	2940	2055	2255	3344	1381	920	1574	2040	1656	2103	Read 2:584,619 Read#40
G	2138	2839	2998	1996	2281	3326	1293	962	1451	2070	1698	2107	Read 2:584,619 Read#40
H	2356	3245	3001	2186	2598	3325	1296	1038	1551	2073	1887	2287	Read 2:584,619 Read#40
	1	2	3	4	5	6	7	8	9	10	11	12
A	136	166	122	123	88	85	46	60	88	118	63	83	Read 2:584,619 Read#41
B	252	526	436	296	456	546	320	197	237	327	274	291	Read 2:584,619 Read#41
C	674	720	874	597	580	881	412	238	409	515	450	534	Read 2:584,619 Read#41
D	1110	1663	1719	1038	1210	1637	700	534	768	1028	747	1081	Read 2:584,619 Read#41
E	1621	2129	2166	1502	1788	2305	979	677	1098	1436	1204	1479	Read 2:584,619 Read#41
F	2298	2956	2956	2223	2246	3463	1291	1005	1636	2128	1774	2172	Read 2:584,619 Read#41
G	2334	3017	3165	2178	2301	3538	1381	1068	1511	2188	1811	2215	Read 2:584,619 Read#41
H	2411	3393	3235	2308	2661	3639	1486	1045	1582	2235	1963	2381	Read 2:584,619 Read#41
	1	2	3	4	5	6	7	8	9	10	11	12
A	135	118	137	119	83	133	107	61	100	77	104	146	Read 2:584,619 Read#42
B	277	567	416	378	440	460	312	192	263	290	258	295	Read 2:584,619 Read#42
C	704	758	857	633	610	950	419	249	441	514	458	540	Read 2:584,619 Read#42
D	1156	1706	1713	1006	1203	1711	738	507	805	961	823	1101	Read 2:584,619 Read#42
E	1716	2230	2268	1611	1796	2530	1054	711	1167	1511	1235	1530	Read 2:584,619 Read#42
F	2501	3104	3099	2375	2454	3655	1432	1012	1762	2092	1837	2240	Read 2:584,619 Read#42
G	2438	3169	3038	2158	2457	3518	1342	1048	1676	2370	1877	2332	Read 2:584,619 Read#42
H	2598	3610	3414	2407	2814	3630	1483	1124	1724	2376	2066	2529	Read 2:584,619 Read#42
	1	2	3	4	5	6	7	8	9	10	11	12
A	116	132	174	72	70	96	56	81	93	77	93	94	Read 2:584,619 Read#43
B	308	590	453	343	427	517	296	243	321	336	205	312	Read 2:584,619 Read#43
C	704	803	833	674	608	976	422	254	455	536	447	549	Read 2:584,619 Read#43
D	1241	1763	1884	1128	1274	1806	775	546	808	1140	950	1070	Read 2:584,619 Read#43
E	1724	2285	2308	1659	1908	2568	1062	741	1170	1512	1317	1561	Read 2:584,619 Read#43
F	2445	3254	3241	2459	2567	3904	1431	1081	1725	2289	2020	2409	Read 2:584,619 Read#43
G	2520	3358	3382	2288	2530	3781	1531	1096	1683	2460	1950	2491	Read 2:584,619 Read#43
H	2669	3740	3506	2529	2871	3793	1562	1144	1829	2542	2178	2629	Read 2:584,619 Read#43
	1	2	3	4	5	6	7	8	9	10	11	12
A	91	109	156	111	96	115	73	96	109	121	54	103	Read 2:584,619 Read#44
B	279	590	442	329	458	593	287	185	276	351	284	321	Read 2:584,619 Read#44
C	693	825	923	606	635	986	461	287	432	580	539	622	Read 2:584,619 Read#44
D	1236	1808	1935	1096	1336	1870	775	609	852	1144	933	1212	Read 2:584,619 Read#44
E	1883	2388	2451	1705	1985	2739	1097	741	1333	1590	1432	1674	Read 2:584,619 Read#44
F	2584	3459	3343	2517	2743	4035	1596	1104	1829	2324	2106	2476	Read 2:584,619 Read#44
G	2628	3475	3419	2416	2638	3830	1566	1103	1756	2413	2014	2665	Read 2:584,619 Read#44
H	2858	3869	3702	2762	2936	3920	1622	1213	1931	2644	2316	2787	Read 2:584,619 Read#44
	1	2	3	4	5	6	7	8	9	10	11	12
A	91	147	154	113	122	117	86	54	97	99	97	82	Read 2:584,619 Read#45
B	320	586	437	366	501	598	322	184	284	320	276	319	Read 2:584,619 Read#45
C	755	847	972	643	615	1053	450	303	461	574	454	590	Read 2:584,619 Read#45
D	1244	1864	1885	1185	1407	1883	858	601	932	1151	873	1180	Read 2:584,619 Read#45
E	1839	2500	2487	1730	2095	2805	1163	758	1272	1695	1389	1798	Read 2:584,619 Read#45
F	2614	3624	3544	2663	2755	4150	1594	1138	1959	2520	2131	2593	Read 2:584,619 Read#45
G	2732	3613	3778	2479	2761	4167	1685	1187	1866	2620	2200	2714	Read 2:584,619 Read#45
H	2936	4084	3905	2781	3145	4142	1732	1316	2037	2764	2395	2833	Read 2:584,619 Read#45
	1	2	3	4	5	6	7	8	9	10	11	12
A	78	124	189	111	115	126	133	65	102	60	56	103	Read 2:584,619 Read#46
B	291	643	475	368	556	604	376	197	299	374	307	340	Read 2:584,619 Read#46
C	771	839	1003	700	682	1103	431	319	444	552	520	610	Read 2:584,619 Read#46
D	1365	1933	1981	1153	1463	2074	883	651	958	1284	1008	1350	Read 2:584,619 Read#46
E	2003	2488	2562	1848	2113	2831	1207	840	1352	1800	1544	1857	Read 2:584,619 Read#46
F	2827	3818	3724	2643	2811	4457	1750	1130	2022	2546	2265	2710	Read 2:584,619 Read#46
G	2788	3546	3821	2587	2944	4299	1729	1225	1911	2797	2236	2927	Read 2:584,619 Read#46
H	3052	4226	3885	2825	3288	4286	1825	1340	2113	2879	2597	3138	Read 2:584,619 Read#46
	1	2	3	4	5	6	7	8	9	10	11	12
A	122	134	150	68	137	209	104	67	102	56	92	93	Read 2:584,619 Read#47
B	302	605	477	384	505	615	344	197	348	356	354	370	Read 2:584,619 Read#47
C	821	889	1047	696	715	1072	473	365	497	631	540	676	Read 2:584,619 Read#47
D	1476	2032	2026	1203	1442	2114	902	666	927	1319	1080	1335	Read 2:584,619 Read#47
E	2022	2654	2679	1836	2254	3039	1290	846	1354	1795	1542	1992	Read 2:584,619 Read#47
F	2865	3880	3827	2814	3101	4531	1778	1251	2167	2749	2397	2881	Read 2:584,619 Read#47
G	2926	3811	3929	2638	3076	4392	1893	1316	2127	2943	2394	2947	Read 2:584,619 Read#47
H	3007	4387	4114	2956	3428	4522	1935	1407	2193	3002	2718	3079	Read 2:584,619 Read#47
	1	2	3	4	5	6	7	8	9	10	11	12
A	92	151	137	109	106	126	52	105	87	104	83	119	Read 2:584,619 Read#48
B	309	678	501	364	546	601	338	202	331	406	317	357	Read 2:584,619 Read#48
C	860	924	1045	757	719	1124	493	339	456	656	541	681	Read 2:584,619 Read#48
D	1461	2090	2166	1244	1550	2156	926	656	1000	1299	1029	1419	Read 2:584,619 Read#48
E	2085	2870	2910	1934	2282	3183	1419	869	1469	1931	1633	2068	Read 2:584,619 Read#48
F	3052	3969	3998	2887	3192	4818	1922	1301	2284	2830	2448	3094	Read 2:584,619 Read#48
G	2991	4062	4188	2827	3167	4497	1863	1424	2037	2962	2523	3086	Read 2:584,619 Read#48
H	3191	4531	4293	3217	3530	4840	2010	1405	2190	3258	2830	3404	Read 2:584,619 Read#48
	1	2	3	4	5	6	7	8	9	10	11	12
A	140	147	161	87	81	159	102	37	80	100	73	139	Read 2:584,619 Read#49
B	292	699	529	437	497	594	362	244	341	414	331	405	Read 2:584,619 Read#49
C	848	1065	1082	744	705	1094	497	322	525	702	671	694	Read 2:584,619 Read#49
D	1480	2151	2298	1345	1633	2293	987	679	1009	1388	1076	1531	Read 2:584,619 Read#49
E	2185	2827	2957	1974	2380	3390	1472	938	1477	2095	1729	2222	Read 2:584,619 Read#49
F	3152	4145	4112	3018	3193	5000	1917	1348	2417	3101	2575	3144	Read 2:584,619 Read#49
G	3031	4153	4314	2946	3369	4738	1990	1409	2115	3144	2520	3323	Read 2:584,619 Read#49
H	3324	4866	4602	3239	3606	4879	2063	1511	2301	3212	2906	3441	Read 2:584,619 Read#49
	1	2	3	4	5	6	7	8	9	10	11	12
A	106	209	184	118	109	190	107	77	95	69	112	118	Read 2:584,619 Read#50
B	332	703	557	422	570	668	376	250	370	435	327	363	Read 2:584,619 Read#50
C	893	1012	1178	807	751	1129	504	363	545	703	634	749	Read 2:584,619 Read#50
D	1618	2240	2272	1311	1740	2393	996	719	1099	1515	1126	1561	Read 2:584,619 Read#50
E	2191	2969	3114	2087	2446	3451	1476	974	1585	2117	1756	2295	Read 2:584,619 Read#50
F	3258	4351	4276	3192	3368	5129	2097	1388	2516	3048	2674	3189	Read 2:584,619 Read#50
G	3349	4295	4411	3133	3397	4861	2068	1501	2264	3365	2708	3433	Read 2:584,619 Read#50
H	3463	4935	4531	3442	3825	5092	2135	1602	2477	3434	3118	3745	Read 2:584,619 Read#50
	1	2	3	4	5	6	7	8	9	10	11	12
A	147	194	123	90	135	134	56	72	90	76	117	149	Read 2:584,619 Read#51
B	352	755	560	418	564	679	399	251	346	462	355	392	Read 2:584,619 Read#51
C	907	981	1147	831	784	1225	534	406	573	713	651	808	Read 2:584,619 Read#51
D	1598	2308	2375	1384	1720	2423	994	767	1058	1604	1253	1591	Read 2:584,619 Read#51
E	2278	3137	3220	2146	2570	3564	1518	925	1622	2238	1835	2310	Read 2:584,619 Read#51
F	3355	4522	4487	3268	3457	5308	2109	1486	2483	3179	2891	3446	Read 2:584,619 Read#51
G	3461	4468	4626	3120	3598	5228	2128	1563	2366	3442	2843	3503	Read 2:584,619 Read#51
H	3524	5304	4700	3522	4030	5184	2265	1676	2586	3669	3148	3839	Read 2:584,619 Read#51
	1	2	3	4	5	6	7	8	9	10	11	12
A	129	151	141	132	125	134	104	71	101	99	88	108	Read 2:584,619 Read#52
B	298	767	640	431	611	685	419	255	304	444	361	422	Read 2:584,619 Read#52
C	919	1119	1221	882	847	1256	544	388	609	755	653	821	Read 2:584,619 Read#52
D	1655	2347	2406	1520	1850	2456	1074	753	1156	1674	1198	1719	Read 2:584,619 Read#52
E	2334	3152	3172	2248	2602	3620	1601	1012	1749	2322	1976	2377	Read 2:584,619 Read#52
F	3477	4597	4502	3388	3692	5499	2204	1534	2633	3441	2926	3517	Read 2:584,619 Read#52
G	3541	4580	4715	3307	3645	5412	2285	1507	2487	3577	2963	3879	Read 2:584,619 Read#52
H	3733	5210	4812	3658	4199	5580	2365	1719	2615	3710	3353	3984	Read 2:584,619 Read#52
	1	2	3	4	5	6	7	8	9	10	11	12
A	117	145	178	68	114	166	87	82	94	97	119	149	Read 2:584,619 Read#53
B	395	791	590	423	630	727	425	285	346	476	378	384	Read 2:584,619 Read#53
C	1012	1089	1274	758	884	1284	637	377	547	759	723	785	Read 2:584,619 Read#53
D	1717	2452	2533	1454	1887	2528	1141	824	1143	1689	1335	1757	Read 2:584,619 Read#53
E	2502	3322	3350	2407	2767	3801	1671	1069	1790	2313	1999	2560	Read 2:584,619 Read#53
F	3545	4821	4687	3695	3956	5840	2432	1614	2663	3484	3091	3855	Read 2:584,619 Read#53
G	3772	4732	5066	3467	3827	5527	2390	1627	2599	3693	2986	3835	Read 2:584,619 Read#53
H	3879	5456	5209	3901	4331	5711	2464	1693	2741	3900	3325	4239	Read 2:584,619 Read#53
	1	2	3	4	5	6	7	8	9	10	11	12
A	131	111	150	114	114	169	66	61	104	95	88	107	Read 2:584,619 Read#54
B	332	843	579	450	655	788	448	270	352	496	441	436	Read 2:584,619 Read#54
C	1044	1166	1290	899	807	1311	587	407	644	767	716	816	Read 2:584,619 Read#54
D	1688	2605	2639	1533	1935	2766	1169	841	1252	1720	1291	1827	Read 2:584,619 Read#54
E	2571	3423	3550	2527	2895	3901	1666	1153	1888	2489	2099	2668	Read 2:584,619 Read#54
F	3693	5034	4896	3618	3969	6041	2313	1695	2715	3711	3134	3936	Read 2:584,619 Read#54
G	3804	4840	5061	3608	4014	5688	2513	1632	2625	3933	3247	4028	Read 2:584,619 Read#54
H	4101	5711	5277	3963	4455	5958	2554	1939	2818	4039	3633	4374	Read 2:584,619 Read#54
	1	2	3	4	5	6	7	8	9	10	11	12
A	89	152	193	114	146	149	66	38	86	131	107	92	Read 2:584,619 Read#55
B	349	900	602	486	668	733	448	242	358	529	416	484	Read 2:584,619 Read#55
C	1028	1134	1303	907	953	1454	655	388	609	838	721	844	Read 2:584,619 Read#55
D	1871	2710	2714	1707	1884	2811	1220	821	1311	1857	1416	1850	Read 2:584,619 Read#55
E	2752	3529	3484	2467	2903	4126	1879	1149	1901	2592	2127	2705	Read 2:584,619 Read#55
F	3933	5079	5010	3888	4120	6228	2515	1698	2923	3708	3407	4186	Read 2:584,619 Read#55
G	3891	5034	5335	3624	4173	5872	2544	1743	2791	3992	3309	4226	Read 2:584,619 Read#55
H	4102	5807	5461	4072	4636	6031	2782	1870	2838	4338	3723	4503	Read 2:584,619 Read#55
	1	2	3	4	5	6	7	8	9	10	11	12
A	169	179	211	147	155	150	133	113	74	112	110	157	Read 2:584,619 Read#56
B	393	858	701	499	694	736	480	291	392	493	417	474	Read 2:584,619 Read#56
C	1117	1092	1306	898	978	1424	701	463	629	821	713	1001	Read 2:584,619 Read#56
D	1915	2799	2806	1587	1989	2903	1331	916	1432	1870	1433	2010	Read 2:584,619 Read#56
E	2770	3790	3759	2679	3057	4148	1916	1173	1953	2704	2244	2923	Read 2:584,619 Read#56
F	4042	5241	5220	3914	4292	6242	2653	1701	2999	4039	3459	4286	Read 2:584,619 Read#56
G	4071	5374	5416	3729	4198	6154	2656	1847	2819	4232	3474	4428	Read 2:584,619 Read#56
H	4322	6020	5570	4172	4953	6314	2772	2054	2994	4509	3881	4686	Read 2:584,619 Read#56
	1	2	3	4	5	6	7	8	9	10	11	12
A	123	118	174	111	138	146	85	83	77	108	81	146	Read 2:584,619 Read#57
B	343	917	652	575	666	809	449	255	396	552	423	532	Read 2:584,619 Read#57
C	1124	1200	1359	906	981	1463	654	417	691	896	741	979	Read 2:584,619 Read#57
D	1926	2963	2826	1662	2052	2952	1350	991	1368	2069	1576	2101	Read 2:584,619 Read#57
E	2873	3756	3836	2627	3126	4385	2021	1304	2068	2776	2376	3087	Read 2:584,619 Read#57
F	4125	5483	5346	4107	4333	6598	2735	1818	3128	4182	3569	4328	Read 2:584,619 Read#57
G	4089	5522	5559	3779	4501	6341	2854	1851	3024	4291	3523	4548	Read 2:584,619 Read#57
H	4391	6157	5916	4337	4967	6480	2914	2061	3239	4622	4082	4969	Read 2:584,619 Read#57
	1	2	3	4	5	6	7	8	9	10	11	12
A	101	231	256	125	85	177	57	79	99	86	86	203	Read 2:584,619 Read#58
B	425	911	694	500	719	771	478	331	451	563	495	537	Read 2:584,619 Read#58
C	1084	1266	1445	1012	953	1539	725	466	726	974	780	1062	Read 2:584,619 Read#58
D	2004	2888	3015	1727	2156	3116	1414	977	1430	2169	1564	2144	Read 2:584,619 Read#58
E	2890	3922	3986	2806	3256	4509	2114	1317	2154	2861	2514	3170	Read 2:584,619 Read#58
F	4250	5635	5521	4282	4436	6947	2883	1868	3235	4357	3696	4637	Read 2:584,619 Read#58
G	4381	5664	5725	3964	4599	6452	2870	1960	3069	4584	3738	4776	Read 2:584,619 Read#58
H	4490	6355	6021	4467	5142	6743	3166	2163	3326	4814	4244	5211	Read 2:584,619 Read#58
	1	2	3	4	5	6	7	8	9	10	11	12
A	129	162	191	110	138	192	99	96	70	111	143	98	Read 2:584,619 Read#59
B	400	874	709	580	759	836	485	320	440	646	442	507	Read 2:584,619 Read#59
C	1262	1354	1473	1037	1015	1610	762	486	744	1036	814	1110	Read 2:584,619 Read#59
D	2047	3092	3096	1846	2277	3134	1401	982	1471	2260	1719	2338	Read 2:584,619 Read#59
E	3094	4141	4102	2941	3337	4766	2023	1292	2254	3111	2655	3411	Read 2:584,619 Read#59
F	4401	5936	5755	4360	4669	7149	3027	1920	3358	4429	3888	4787	Read 2:584,619 Read#59
G	4348	5741	5928	4113	4841	6696	3044	2110	3177	4767	3958	4876	Read 2:584,619 Read#59
H	4644	6455	6104	4707	5455	7151	3182	2260	3438	5131	4400	5348	Read 2:584,619 Read#59
	1	2	3	4	5	6	7	8	9	10	11	12
A	138	217	227	169	123	180	119	77	88	81	103	147	Read 2:584,619 Read#60
B	412	935	680	550	787	917	476	347	457	649	468	538	Read 2:584,619 Read#60
C	1209	1378	1525	988	1049	1622	743	502	778	1025	909	1099	Read 2:584,619 Read#60
D	2133	3099	3178	1882	2274	3277	1586	1014	1615	2255	1701	2397	Read 2:584,619 Read#60
E	3131	4183	4251	3012	3420	4804	2174	1394	2287	3243	2733	3466	Read 2:584,619 Read#60
F	4548	5933	5907	4528	4783	7245	3121	2081	3472	4687	4102	5212	Read 2:584,619 Read#60
G	4540	5993	6090	4232	5022	6727	3182	2088	3328	4980	4136	5129	Read 2:584,619 Read#60
H	4895	6701	6343	4769	5517	7295	3310	2261	3497	5291	4530	5505	Read 2:584,619 Read#60
	1	2	3	4	5	6	7	8	9	10	11	12
A	129	218	177	117	141	176	64	72	97	105	94	161	Read 2:584,619 Read#61
B	437	995	732	551	784	891	528	377	498	642	509	612	Read 2:584,619 Read#61
C	1249	1375	1603	1035	1051	1712	765	561	768	1030	947	1183	Read 2:584,619 Read#61
D	2202	3229	3314	1928	2534	3372	1536	1090	1623	2344	1864	2504	Read 2:584,619 Read#61
E	3155	4356	4473	3159	3586	4881	2413	1461	2406	3357	2773	3597	Read 2:584,619 Read#61
F	4599	6174	6179	4661	5111	7463	3408	2160	3599	4835	4252	5128	Read 2:584,619 Read#61
G	4685	6295	6343	4426	5082	7394	3215	2146	3365	5100	4264	5299	Read 2:584,619 Read#61
H	5075	7187	6593	5200	5722	7365	3372	2407	3735	5481	4807	5620	Read 2:584,619 Read#61
	1	2	3	4	5	6	7	8	9	10	11	12
A	134	202	187	114	114	163	108	81	120	106	98	121	Read 2:584,619 Read#62
B	464	1020	727	547	817	909	569	333	535	641	511	668	Read 2:584,619 Read#62
C	1357	1455	1584	1130	1145	1741	852	516	819	1140	986	1196	Read 2:584,619 Read#62
D	2226	3370	3319	1966	2473	3508	1662	1074	1619	2510	2009	2594	Read 2:584,619 Read#62
E	3238	4424	4451	3260	3549	5040	2472	1572	2445	3527	2951	3800	Read 2:584,619 Read#62
F	5033	6332	6220	4758	5153	7730	3372	2141	3688	5058	4381	5387	Read 2:584,619 Read#62
G	4974	6413	6486	4519	5261	7538	3465	2273	3476	5231	4315	5641	Read 2:584,619 Read#62
H	5162	7158	6803	5259	6064	7891	3640	2441	3837	5714	4887	6095	Read 2:584,619 Read#62
	1	2	3	4	5	6	7	8	9	10	11	12
A	162	207	185	119	156	180	120	104	117	111	105	131	Read 2:584,619 Read#63
B	448	1002	801	577	781	950	547	395	482	716	528	603	Read 2:584,619 Read#63
C	1270	1483	1671	1127	1177	1744	837	527	826	1197	1048	1256	Read 2:584,619 Read#63
D	2285	3424	3448	2039	2548	3479	1696	1175	1710	2606	1992	2704	Read 2:584,619 Read#63
E	3352	4604	4617	3313	3898	5184	2478	1555	2560	3726	3088	4090	Read 2:584,619 Read#63
F	5052	6540	6403	4846	5311	8098	3427	2191	3887	5228	4562	5732	Read 2:584,619 Read#63
G	5048	6550	6682	4666	5644	7689	3487	2377	3739	5415	4509	5915	Read 2:584,619 Read#63
H	5276	7527	7037	5412	6201	8015	3713	2645	4005	6071	5146	6306	Read 2:584,619 Read#63
	1	2	3	4	5	6	7	8	9	10	11	12
A	145	222	188	136	159	167	94	51	87	132	85	156	Read 2:584,619 Read#64
B	496	1139	805	568	896	911	651	373	502	758	585	657	Read 2:584,619 Read#64
C	1443	1541	1733	1150	1223	1782	858	576	859	1196	1021	1302	Read 2:584,619 Read#64
D	2385	3503	3541	2097	2632	3675	1727	1155	1801	2730	2025	2830	Read 2:584,619 Read#64
E	3521	4571	4772	3505	3983	5380	2628	1561	2720	3881	3361	4170	Read 2:584,619 Read#64
F	5021	6875	6747	5068	5601	8308	3591	2332	4112	5556	4741	5978	Read 2:584,619 Read#64
G	5083	6715	6927	4854	5628	8090	3671	2413	3833	5830	4850	6167	Read 2:584,619 Read#64
H	5486	7739	7267	5642	6119	8200	3901	2693	3933	6237	5315	6446	Read 2:584,619 Read#64
	1	2	3	4	5	6	7	8	9	10	11	12
A	132	215	214	106	124	198	120	89	115	125	122	167	Read 2:584,619 Read#65
B	530	1118	812	628	852	986	611	337	483	743	529	680	Read 2:584,619 Read#65
C	1544	1572	1831	1135	1309	1920	884	568	904	1215	1125	1373	Read 2:584,619 Read#65
D	2535	3564	3765	2086	2700	3882	1846	1196	1839	2901	2206	2945	Read 2:584,619 Read#65
E	3660	4903	4810	3428	4158	5649	2747	1583	2703	4050	3348	4299	Read 2:584,619 Read#65
F	5296	6898	6775	5167	5828	8597	3712	2403	4178	5609	5034	6325	Read 2:584,619 Read#65
G	5505	6832	7141	5030	5907	8289	3756	2485	3973	5876	5107	6271	Read 2:584,619 Read#65
H	5559	8021	7421	5586	6502	8493	4010	2696	4202	6562	5676	6814	Read 2:584,619 Read#65
	1	2	3	4	5	6	7	8	9	10	11	12
A	159	232	176	109	130	153	107	81	118	120	104	148	Read 2:584,619 Read#66
B	511	1166	820	647	885	988	646	372	537	793	673	685	Read 2:584,619 Read#66
C	1503	1597	1816	1278	1333	1860	890	586	939	1357	1208	1378	Read 2:584,619 Read#66
D	2614	3754	3798	2393	2823	3994	1965	1281	1884	3024	2343	3125	Read 2:584,619 Read#66
E	3827	4940	4942	3610	4231	5659	2928	1694	3007	4202	3580	4519	Read 2:584,619 Read#66
F	5460	7190	7008	5465	5842	8899	3913	2465	4258	5899	4971	6366	Read 2:584,619 Read#66
G	5361	7041	7273	5161	5953	8452	3946	2613	3993	6140	5063	6577	Read 2:584,619 Read#66
H	5969	8066	7597	6007	6709	8785	4310	2834	4431	6738	5841	7059	Read 2:584,619 Read#66
	1	2	3	4	5	6	7	8	9	10	11	12
A	174	199	229	165	137	171	124	86	120	171	170	151	Read 2:584,619 Read#67
B	499	1152	825	664	904	1013	679	383	592	842	619	703	Read 2:584,619 Read#67
C	1486	1662	1877	1272	1408	1890	966	644	990	1385	1195	1471	Read 2:584,619 Read#67
D	2624	3788	3908	2367	2961	3890	2080	1289	2011	3113	2393	3208	Read 2:584,619 Read#67
E	3953	5063	5036	3827	4359	5991	3049	1787	2946	4336	3682	4714	Read 2:584,619 Read#67
F	5691	7351	7218	5482	6216	9065	4113	2621	4292	6134	5353	6741	Read 2:584,619 Read#67
G	5534	7255	7516	5266	6369	8702	4088	2743	4252	6421	5410	6842	Read 2:584,619 Read#67
H	5986	8279	7777	6018	7002	8975	4321	2922	4561	6934	6017	7313	Read 2:584,619 Read#67
	1	2	3	4	5	6	7	8	9	10	11	12
A	148	203	259	145	190	160	131	139	102	127	175	209	Read 2:584,619 Read#68
B	536	1208	931	681	883	1008	674	371	596	903	674	772	Read 2:584,619 Read#68
C	1637	1743	1912	1379	1359	1974	1017	572	1004	1438	1330	1467	Read 2:584,619 Read#68
D	2784	3931	4006	2383	2975	4072	2010	1318	2102	3182	2490	3494	Read 2:584,619 Read#68
E	3882	5256	5258	3915	4485	6137	3179	1797	3053	4504	3803	4791	Read 2:584,619 Read#68
F	5819	7412	7381	5673	6447	9444	4298	2649	4719	6475	5476	6946	Read 2:584,619 Read#68
G	5786	7633	7729	5368	6515	9016	4317	2714	4300	6598	5568	7091	Read 2:584,619 Read#68
H	6202	8482	7896	6168	7164	9165	4585	3059	4750	7226	6271	7614	Read 2:584,619 Read#68
	1	2	3	4	5	6	7	8	9	10	11	12
A	167	242	196	128	166	180	114	74	140	119	154	183	Read 2:584,619 Read#69
B	564	1165	816	703	978	1085	695	384	597	898	692	779	Read 2:584,619 Read#69
C	1650	1752	1952	1356	1400	2099	1006	639	1018	1518	1327	1564	Read 2:584,619 Read#69
D	2814	4043	4099	2509	3147	4137	2203	1403	2190	3366	2599	3477	Read 2:584,619 Read#69
E	4109	5504	5321	3876	4645	6216	3324	1875	3220	4666	3987	4943	Read 2:584,619 Read#69
F	5913	7834	7656	5895	6501	9459	4279	2700	4788	6658	5775	7416	Read 2:584,619 Read#69
G	6148	7716	7914	5535	6584	9357	4298	2758	4486	7127	5727	7399	Read 2:584,619 Read#69
H	6311	8781	8212	6379	7385	9570	4812	3098	4930	7510	6482	7859	Read 2:584,619 Read#69
	1	2	3	4	5	6	7	8	9	10	11	12
A	150	229	228	130	150	204	100	62	89	163	170	161	Read 2:584,619 Read#70
B	559	1311	915	742	974	1180	728	405	620	835	705	792	Read 2:584,619 Read#70
C	1682	1810	1994	1438	1444	2099	1062	650	1110	1540	1390	1621	Read 2:584,619 Read#70
D	2884	4104	4197	2580	3275	4291	2365	1446	2287	3582	2643	3540	Read 2:584,619 Read#70
E	4267	5609	5586	4201	4744	6405	3371	1827	3330	4977	4147	5349	Read 2:584,619 Read#70
F	6117	7935	7754	6091	6663	9661	4582	2805	4866	6986	5942	7589	Read 2:584,619 Read#70
G	6245	7781	8063	5749	6943	9593	4653	2913	4518	7130	6148	7779	Read 2:584,619 Read#70
H	6502	9014	8432	6527	7838	9785	4890	3095	5047	7880	6663	8187	Read 2:584,619 Read#70
	1	2	3	4	5	6	7	8	9	10	11	12
A	185	207	202	157	175	218	78	93	96	163	113	102	Read 2:584,619 Read#71
B	566	1365	946	727	1044	1119	758	438	668	938	707	853	Read 2:584,619 Read#71
C	1740	1863	2045	1418	1500	2197	1162	699	1132	1603	1336	1777	Read 2:584,619 Read#71
D	3030	4286	4313	2688	3208	4428	2360	1501	2360	3798	2837	3722	Read 2:584,619 Read#71
E	4258	5538	5742	4352	4981	6794	3614	2008	3420	5018	4315	5541	Read 2:584,619 Read#71
F	6134	8022	8047	6288	7031	10090	4841	2957	5032	7341	6303	7847	Read 2:584,619 Read#71
G	6236	8264	8455	5954	7192	9850	4684	3042	4690	7491	6242	7901	Read 2:584,619 Read#71
H	6664	9269	8731	6734	7880	10055	5217	3236	5322	7972	6974	8513	Read 2:584,619 Read#71
	1	2	3	4	5	6	7	8	9	10	11	12
A	171	238	255	136	178	183	92	63	132	166	178	148	Read 2:584,619 Read#72
B	564	1382	892	743	1071	1195	788	445	643	1008	771	879	Read 2:584,619 Read#72
C	1795	1917	2142	1508	1538	2277	1152	647	1175	1684	1476	1687	Read 2:584,619 Read#72
D	3098	4476	4443	2704	3440	4497	2448	1523	2425	3845	2940	3906	Read 2:584,619 Read#72
E	4542	5691	5843	4350	5099	6816	3722	2069	3574	5262	4617	5658	Read 2:584,619 Read#72
F	6351	8281	8211	6303	7234	10517	5009	3033	5223	7429	6463	8077	Read 2:584,619 Read#72
G	6570	8419	8563	6110	7271	9953	5023	3095	5037	7677	6362	8263	Read 2:584,619 Read#72
H	6894	9505	8979	6966	8103	10524	5318	3381	5337	8398	7206	8863	Read 2:584,619 Read#72
	1	2	3	4	5	6	7	8	9	10	11	12
A	211	214	250	141	167	223	130	93	110	191	134	206	Read 2:584,619 Read#73
B	595	1334	956	829	1098	1236	801	532	734	1042	786	910	Read 2:584,619 Read#73
C	1844	1945	2178	1544	1645	2283	1228	705	1226	1676	1560	1822	Read 2:584,619 Read#73
D	3105	4408	4404	2749	3530	4528	2593	1596	2552	4015	2993	4051	Read 2:584,619 Read#73
E	4701	6060	6032	4406	5304	7023	3820	2223	3654	5542	4729	5962	Read 2:584,619 Read#73
F	6537	8622	8416	6479	7264	10792	5035	3122	5490	7925	6765	8386	Read 2:584,619 Read#73
G	6668	8615	8724	6291	7613	10529	5141	3181	5031	8069	6660	8548	Read 2:584,619 Read#73
H	7051	9808	9208	7208	8427	10634	5716	3623	5477	8818	7440	9001	Read 2:584,619 Read#73
	1	2	3	4	5	6	7	8	9	10	11	12
A	166	235	215	173	125	202	102	72	166	154	101	193	Read 2:584,619 Read#74
B	616	1349	1030	695	1149	1241	866	421	717	1015	783	918	Read 2:584,619 Read#74
C	1860	1927	2200	1530	1595	2351	1332	654	1140	1745	1562	1799	Read 2:584,619 Read#74
D	3312	4637	4688	2839	3563	4717	2562	1584	2575	3992	3155	4094	Read 2:584,619 Read#74
E	4824	6151	6247	4435	5531	7125	4086	2185	3901	5809	4996	6158	Read 2:584,619 Read#74
F	6679	8836	8553	6861	7702	10984	5395	3196	5647	8180	6961	8825	Read 2:584,619 Read#74
G	6762	8978	8905	6385	7827	10698	5479	3318	5275	8325	6845	8635	Read 2:584,619 Read#74
H	7142	9979	9347	7266	8629	10973	5990	3665	5674	8962	7832	9402	Read 2:584,619 Read#74
	1	2	3	4	5	6	7	8	9	10	11	12
A	209	271	243	149	174	206	126	90	147	178	170	177	Read 2:584,619 Read#75
B	674	1450	1042	793	1169	1241	906	528	724	1051	814	929	Read 2:584,619 Read#75
C	1861	1971	2258	1606	1730	2409	1251	746	1214	1724	1684	1958	Read 2:584,619 Read#75
D	3261	4616	4798	2902	3722	4893	2807	1646	2702	4216	3248	4399	Read 2:584,619 Read#75
E	4966	6305	6352	4638	5652	7297	4200	2301	4004	5989	5134	6475	Read 2:584,619 Read#75
F	7068	9132	8856	7007	7879	11376	5551	3248	5838	8362	7135	8859	Read 2:584,619 Read#75
G	7012	9133	9083	6610	7879	11179	5617	3370	5367	8472	7208	9273	Read 2:584,619 Read#75
H	7468	10303	9511	7608	8889	11408	6037	3712	5863	9352	8019	9954	Read 2:584,619 Read#75
	1	2	3	4	5	6	7	8	9	10	11	12
A	195	247	220	151	178	188	124	91	141	144	182	187	Read 2:584,619 Read#76
B	662	1466	1099	814	1194	1314	914	522	777	1059	878	1039	Read 2:584,619 Read#76
C	1980	2116	2322	1604	1703	2444	1417	772	1257	1807	1671	2062	Read 2:584,619 Read#76
D	3464	4810	4952	3012	3778	5037	2894	1716	2757	4485	3424	4456	Read 2:584,619 Read#76
E	4959	6529	6467	4880	5873	7357	4328	2350	4111	6125	5405	6622	Read 2:584,619 Read#76
F	7134	9284	8889	7232	8004	11593	5726	3434	5983	8640	7477	9409	Read 2:584,619 Read#76
G	7090	9191	9385	6905	8202	11287	5763	3403	5609	8949	7480	9630	Read 2:584,619 Read#76
H	7662	10550	9719	7693	9273	11646	6338	3814	6078	9852	8414	10041	Read 2:584,619 Read#76
	1	2	3	4	5	6	7	8	9	10	11	12
A	191	313	241	165	179	244	146	99	99	177	140	203	Read 2:584,619 Read#77
B	738	1524	1137	818	1217	1326	979	467	808	1101	905	1032	Read 2:584,619 Read#77
C	1992	2144	2416	1705	1690	2561	1377	819	1265	1920	1814	2037	Read 2:584,619 Read#77
D	3586	4976	5077	3069	3864	5202	3042	1674	2958	4637	3603	4647	Read 2:584,619 Read#77
E	5268	6471	6606	4896	5969	7682	4471	2308	4297	6339	5456	6810	Read 2:584,619 Read#77
F	7264	9484	9153	7419	8368	12035	6061	3485	6275	8976	7704	9748	Read 2:584,619 Read#77
G	7519	9441	9668	6939	8290	11563	5951	3563	5758	9080	7947	9767	Read 2:584,619 Read#77
H	7817	10718	10065	8009	9300	11894	6526	3940	6292	10535	8780	10660	Read 2:584,619 Read#77
	1	2	3	4	5	6	7	8	9	10	11	12
A	178	259	279	195	202	234	140	73	115	198	181	173	Read 2:584,619 Read#78
B	676	1509	1116	833	1251	1375	1002	550	749	1194	945	1115	Read 2:584,619 Read#78
C	2150	2177	2534	1751	1824	2641	1444	787	1413	1993	1910	2071	Read 2:584,619 Read#78
D	3649	5043	5110	3254	4155	5248	3135	1650	2866	4777	3659	4748	Read 2:584,619 Read#78
E	5167	6873	6873	4892	6054	7986	4704	2451	4359	6676	5831	7289	Read 2:584,619 Read#78
F	7532	9734	9398	7688	8779	12280	6245	3443	6389	9486	8069	10146	Read 2:584,619 Read#78
G	7537	9688	9754	7248	8586	12000	6224	3677	6060	9490	7841	10306	Read 2:584,619 Read#78
H	8014	11117	10266	8206	9716	12359	6934	4007	6561	10488	9069	10860	Read 2:584,619 Read#78
	1	2	3	4	5	6	7	8	9	10	11	12
A	218	283	252	153	179	251	136	94	140	218	170	176	Read 2:584,619 Read#79
B	717	1560	1183	854	1268	1420	1020	550	847	1276	940	1071	Read 2:584,619 Read#79
C	2153	2253	2562	1764	1824	2696	1422	853	1405	2085	1940	2143	Read 2:584,619 Read#79
D	3741	5216	5208	3312	4134	5483	3205	1757	2979	4903	3830	4931	Read 2:584,619 Read#79
E	5559	6975	6929	5116	6115	8003	4934	2545	4514	6714	5947	7555	Read 2:584,619 Read#79
F	7659	9821	9699	7778	8802	12377	6564	3586	6671	9523	8487	10680	Read 2:584,619 Read#79
G	7631	9760	10068	7218	8792	12044	6481	3761	6223	9920	8397	10503	Read 2:584,619 Read#79
H	8249	11342	10325	8381	9948	12483	7059	4199	6759	11194	9171	11403	Read 2:584,619 Read#79
	1	2	3	4	5	6	7	8	9	10	11	12
A	228	279	290	160	168	228	139	101	150	207	184	257	Read 2:584,619 Read#80
B	726	1634	1181	968	1264	1447	1063	544	848	1232	989	1046	Read 2:584,619 Read#80
C	2222	2316	2630	1814	1857	2745	1572	846	1506	2183	1925	2242	Read 2:584,619 Read#80
D	3906	5227	5421	3427	4254	5533	3262	1880	3162	5137	3849	5150	Read 2:584,619 Read#80
E	5492	7014	7213	5286	6405	8133	5027	2562	4767	6936	6349	7699	Read 2:584,619 Read#80
F	7840	10187	9832	8234	9135	12927	6711	3873	6792	10127	8691	10909	Read 2:584,619 Read#80
G	8103	10089	10304	7657	9084	12463	6660	3892	6337	10360	8576	10920	Read 2:584,619 Read#80
H	8293	11390	10917	8618	10258	12930	7130	4295	6952	11541	9645	11551	Read 2:584,619 Read#80
	1	2	3	4	5	6	7	8	9	10	11	12
A	188	249	245	198	209	249	127	90	121	187	192	184	Read 2:584,619 Read#81
B	818	1606	1225	881	1382	1526	1129	579	876	1262	955	1105	Read 2:584,619 Read#81
C	2319	2395	2611	1872	1976	2708	1568	885	1568	2194	1999	2339	Read 2:584,619 Read#81
D	4040	5366	5579	3511	4347	5618	3469	1927	3282	5217	4058	5179	Read 2:584,619 Read#81
E	5698	7425	7263	5477	6716	8469	5077	2639	4767	7186	6502	7881	Read 2:584,619 Read#81
F	8060	10447	10137	8406	9401	13297	6907	3799	7153	10427	9128	11260	Read 2:584,619 Read#81
G	8266	10344	10610	8003	9525	12949	6818	4028	6472	10559	9095	11250	Read 2:584,619 Read#81
H	8645	11789	11162	8808	10684	13188	7603	4355	7187	12185	9939	12077	Read 2:584,619 Read#81
	1	2	3	4	5	6	7	8	9	10	11	12
A	245	286	297	167	200	264	162	95	165	181	176	197	Read 2:584,619 Read#82
B	853	1658	1219	959	1330	1441	1111	585	876	1260	1049	1224	Read 2:584,619 Read#82
C	2397	2490	2710	1916	2013	2761	1634	864	1601	2248	2078	2353	Read 2:584,619 Read#82
D	4024	5498	5678	3654	4496	5915	3631	1940	3339	5451	4262	5360	Read 2:584,619 Read#82
E	5848	7413	7436	5562	6801	8744	5462	2567	5126	7660	6534	8328	Read 2:584,619 Read#82
F	8048	10668	10401	8453	9655	13667	7272	3858	7227	10694	8994	11719	Read 2:584,619 Read#82
G	8125	10742	10748	8106	9670	13181	7100	4138	6703	11098	9140	11689	Read 2:584,619 Read#82
H	8862	12121	10957	9178	10965	13666	7944	4596	7406	12426	10226	12565	Read 2:584,619 Read#82
	1	2	3	4	5	6	7	8	9	10	11	12
A	213	290	331	196	160	190	160	117	124	192	194	211	Read 2:584,619 Read#83
B	816	1761	1240	930	1410	1541	1229	603	943	1316	1123	1116	Read 2:584,619 Read#83
C	2447	2606	2790	1998	2132	2980	1692	885	1594	2306	2149	2525	Read 2:584,619 Read#83
D	4136	5699	5876	3679	4589	5905	3733	1963	3532	5588	4328	5570	Read 2:584,619 Read#83
E	6005	7546	7580	5681	6991	8865	5668	2701	5231	7701	6889	8561	Read 2:584,619 Read#83
F	8488	10987	10812	8740	9997	13967	7309	4076	7571	11036	9489	11867	Read 2:584,619 Read#83
G	8393	10812	10897	8360	9940	13404	7421	4183	7021	11380	9587	11988	Read 2:584,619 Read#83
H	8936	12363	11550	9156	11147	13895	8128	4578	7659	12736	10480	12667	Read 2:584,619 Read#83
	1	2	3	4	5	6	7	8	9	10	11	12
A	219	286	288	190	207	257	88	105	169	189	189	232	Read 2:584,619 Read#84
B	912	1819	1265	996	1483	1527	1205	563	947	1375	1157	1169	Read 2:584,619 Read#84
C	2404	2599	2850	1973	2124	2863	1687	956	1725	2451	2229	2637	Read 2:584,619 Read#84
D	4351	5646	5988	3713	4614	6158	3893	2128	3581	5824	4476	5829	Read 2:584,619 Read#84
E	6092	7730	7717	5963	7136	9098	5746	2785	5340	7828	7258	8734	Read 2:584,619 Read#84
F	8682	10816	10777	9100	10193	14338	7623	4203	7650	11265	9636	12366	Read 2:584,619 Read#84
G	8735	11131	11203	8365	10193	13789	7734	4373	7266	11656	9905	12315	Read 2:584,619 Read#84
H	9068	12454	11823	9666	11396	14578	8290	4731	7918	13310	11060	12969	Read 2:584,619 Read#84
	1	2	3	4	5	6	7	8	9	10	11	12
A	214	308	290	164	198	273	158	138	135	210	205	202	Read 2:584,619 Read#85
B	841	1830	1266	1014	1514	1594	1177	618	990	1416	1094	1218	Read 2:584,619 Read#85
C	2604	2557	2887	2084	2184	3097	1775	917	1774	2491	2248	2584	Read 2:584,619 Read#85
D	4346	6015	6064	3823	4782	6248	3937	2059	3811	5959	4588	5980	Read 2:584,619 Read#85
E	6504	7859	7890	5965	7396	9320	5892	2882	5461	8198	7332	9213	Read 2:584,619 Read#85
F	8687	11451	11051	9228	10379	14376	8143	4237	7906	11794	10188	12811	Read 2:584,619 Read#85
G	9060	11250	11595	8725	10279	14051	7930	4309	7157	11961	10231	12556	Read 2:584,619 Read#85
H	9493	12637	12182	9816	11689	14808	8667	4853	8118	13202	11365	13714	Read 2:584,619 Read#85
	1	2	3	4	5	6	7	8	9	10	11	12
A	231	259	323	180	225	269	193	94	169	183	218	252	Read 2:584,619 Read#86
B	881	1916	1300	1037	1494	1651	1301	611	1024	1440	1108	1305	Read 2:584,619 Read#86
C	2696	2668	3075	2120	2266	3127	1818	934	1760	2569	2339	2671	Read 2:584,619 Read#86
D	4449	6112	6256	3819	4897	6470	4096	2092	3795	6089	4719	6017	Read 2:584,619 Read#86
E	6484	8207	8236	6218	7554	9586	6129	2927	5748	8525	7609	9342	Read 2:584,619 Read#86
F	8933	11661	11431	9261	10648	14939	8380	4271	8123	12198	10390	13058	Read 2:584,619 Read#86
G	9121	11476	11576	9032	10692	14643	7999	4351	7605	12056	10482	13205	Read 2:584,619 Read#86
H	9661	13068	12424	9956	12021	15255	9012	4952	8289	14066	11650	13881	Read 2:584,619 Read#86
	1	2	3	4	5	6	7	8	9	10	11	12
A	262	290	321	190	204	282	129	106	161	180	189	210	Read 2:584,619 Read#87
B	940	1908	1388	1118	1565	1648	1360	611	981	1484	1232	1301	Read 2:584,619 Read#87
C	2717	2726	3031	2218	2289	3124	1908	1034	1861	2473	2299	2731	Read 2:584,619 Read#87
D	4663	6393	6193	4029	5113	6569	4254	2140	3865	6330	4918	6139	Read 2:584,619 Read#87
E	6685	8342	8358	6338	7640	9710	6365	2975	5958	8761	7759	9683	Read 2:584,619 Read#87
F	9299	11920	11710	9655	11124	15491	8595	4543	8304	12556	10784	13616	Read 2:584,619 Read#87
G	9246	11705	11869	9105	10949	14778	8402	4520	7827	12779	10813	13675	Read 2:584,619 Read#87
H	9830	13534	12557	10422	12534	15593	9326	5158	8550	14222	12010	14505	Read 2:584,619 Read#87
	1	2	3	4	5	6	7	8	9	10	11	12
A	265	304	296	196	244	273	169	125	140	206	194	208	Read 2:584,619 Read#88
B	934	1904	1424	1111	1599	1651	1330	655	985	1453	1211	1283	Read 2:584,619 Read#88
C	2742	2811	3171	2149	2303	3198	1919	984	1877	2625	2478	2791	Read 2:584,619 Read#88
D	4715	6415	6451	4148	5289	6849	4354	2244	4064	6335	5050	6393	Read 2:584,619 Read#88
E	6902	8438	8495	6674	8069	10051	6514	3069	6015	8969	8069	10008	Read 2:584,619 Read#88
F	9300	12083	12004	10029	11107	15900	9185	4579	8755	12702	11253	13863	Read 2:584,619 Read#88
G	9289	12054	12401	9482	11268	15460	8653	4785	8112	13157	11320	14067	Read 2:584,619 Read#88
H	10255	13869	12876	10508	12776	16022	9675	5455	8939	15199	12629	15036	Read 2:584,619 Read#88
	1	2	3	4	5	6	7	8	9	10	11	12
A	257	324	260	211	253	247	162	119	176	212	176	273	Read 2:584,619 Read#89
B	922	1937	1389	1137	1615	1777	1358	695	1075	1566	1210	1356	Read 2:584,619 Read#89
C	2835	2815	3122	2348	2442	3296	2051	1034	1953	2720	2574	2798	Read 2:584,619 Read#89
D	4860	6429	6514	4255	5436	6814	4429	2179	4193	6617	5222	6528	Read 2:584,619 Read#89
E	7054	8697	8630	6711	8123	10079	6809	3164	6421	9203	8181	10103	Read 2:584,619 Read#89
F	9600	12411	12068	10270	11712	15719	9352	4710	9014	13046	11509	14324	Read 2:584,619 Read#89
G	9456	12336	12510	9666	11505	15619	9023	4821	8241	13435	11430	14307	Read 2:584,619 Read#89
H	10206	14045	13037	10935	12863	16190	9939	5288	9022	15440	13153	15177	Read 2:584,619 Read#89
	1	2	3	4	5	6	7	8	9	10	11	12
A	181	302	310	235	234	276	194	147	174	196	241	246	Read 2:584,619 Read#90
B	959	2014	1457	1156	1659	1758	1376	690	1064	1645	1239	1387	Read 2:584,619 Read#90
C	2852	3029	3198	2310	2442	3379	1955	1086	1917	2777	2561	2920	Read 2:584,619 Read#90
D	4998	6642	6665	4291	5625	6961	4691	2326	4230	6872	5232	6662	Read 2:584,619 Read#90
E	7285	8829	8897	6853	8311	10416	6928	3213	6525	9429	8626	10645	Read 2:584,619 Read#90
F	9877	12591	12372	10420	11948	16290	9523	4865	9135	13531	11932	14656	Read 2:584,619 Read#90
G	10130	12610	12690	9916	11956	15791	9090	4889	8441	13695	11872	14936	Read 2:584,619 Read#90
H	10540	14297	13082	11219	13291	16563	10353	5585	9357	15778	13161	15969	Read 2:584,619 Read#90
	1	2	3	4	5	6	7	8	9	10	11	12
A	271	340	324	226	233	295	165	93	136	283	230	250	Read 2:584,619 Read#91
B	955	2048	1440	1169	1777	1867	1400	664	1177	1660	1284	1447	Read 2:584,619 Read#91
C	2984	2998	3278	2381	2413	3370	2171	1126	2068	2807	2684	2951	Read 2:584,619 Read#91
D	5100	6819	6883	4487	5611	7232	4656	2425	4434	7192	5509	6894	Read 2:584,619 Read#91
E	7276	9202	9159	7002	8595	10606	7252	3328	6718	9611	8796	10746	Read 2:584,619 Read#91
F	9993	12931	12742	10716	12222	16619	9858	4867	9452	13920	12030	15254	Read 2:584,619 Read#91
G	10286	13028	13259	10077	12434	16304	9633	4973	8808	14251	12546	15456	Read 2:584,619 Read#91
H	10829	14714	13719	11321	13637	17090	10725	5666	9434	16318	13435	16405	Read 2:584,619 Read#91
	1	2	3	4	5	6	7	8	9	10	11	12
A	300	380	329	246	217	290	173	109	147	229	242	263	Read 2:584,619 Read#92
B	1018	2136	1420	1185	1734	1861	1422	680	1167	1592	1356	1461	Read 2:584,619 Read#92
C	2948	3039	3293	2399	2532	3436	2144	1079	2042	2825	2730	3113	Read 2:584,619 Read#92
D	5193	6938	6853	4579	5684	7457	4851	2466	4568	7190	5550	7129	Read 2:584,619 Read#92
E	7594	9325	9364	7375	8888	10787	7454	3347	6784	9970	9092	11215	Read 2:584,619 Read#92
F	10231	13181	13092	11107	12484	17210	10273	5087	9639	14235	12650	15574	Read 2:584,619 Read#92
G	10140	13078	13309	10332	12582	16690	9946	5187	8764	14590	12597	15764	Read 2:584,619 Read#92
H	11108	15087	13882	11573	14135	17317	11073	5800	9864	16779	14235	16891	Read 2:584,619 Read#92
	1	2	3	4	5	6	7	8	9	10	11	12
A	263	360	388	211	216	310	142	133	163	235	232	262	Read 2:584,619 Read#93
B	1103	2198	1548	1208	1839	1829	1570	705	1218	1655	1352	1457	Read 2:584,619 Read#93
C	3005	3074	3372	2472	2615	3590	2279	1121	2080	2949	2884	3116	Read 2:584,619 Read#93
D	5231	7062	7088	4641	5850	7546	4992	2520	4719	7454	5732	7268	Read 2:584,619 Read#93
E	7730	9557	9442	7285	8852	11183	7514	3363	6932	9995	9318	11563	Read 2:584,619 Read#93
F	10555	13567	13133	11133	12935	17462	10626	5125	9786	14612	13071	15875	Read 2:584,619 Read#93
G	10726	13428	13790	10748	12752	17258	10202	5132	9185	14940	12976	16124	Read 2:584,619 Read#93
H	11113	15502	14181	12028	14361	17887	11452	6043	10151	16893	14745	17403	Read 2:584,619 Read#93
	1	2	3	4	5	6	7	8	9	10	11	12
A	289	338	361	183	259	319	186	137	167	238	226	272	Read 2:584,619 Read#94
B	1106	2202	1547	1283	1906	1952	1456	705	1188	1744	1419	1533	Read 2:584,619 Read#94
C	3199	3108	3484	2486	2589	3665	2296	1175	2197	2941	2891	3317	Read 2:584,619 Read#94
D	5394	7184	7341	4803	6008	7587	5224	2542	4746	7572	5915	7345	Read 2:584,619 Read#94
E	7903	9772	9637	7576	9215	11388	7784	3453	7242	10346	9656	11652	Read 2:584,619 Read#94
F	10703	13872	13370	11494	13046	17929	10865	5219	10167	15185	13449	16473	Read 2:584,619 Read#94
G	10975	13533	13933	10796	12859	17591	10553	5371	9499	15243	13365	16495	Read 2:584,619 Read#94
H	11512	15369	14650	11940	14737	17959	12043	6196	10369	17549	15345	17988	Read 2:584,619 Read#94
	1	2	3	4	5	6	7	8	9	10	11	12
A	272	324	329	233	293	290	200	103	165	238	235	268	Read 2:584,619 Read#95
B	1128	2285	1575	1274	1903	1902	1560	798	1301	1770	1366	1627	Read 2:584,619 Read#95
C	3242	3229	3519	2640	2603	3629	2361	1154	2173	3059	2880	3197	Read 2:584,619 Read#95
D	5468	7399	7623	4989	6065	7714	5437	2566	4999	7828	6052	7734	Read 2:584,619 Read#95
E	7986	9897	9890	7579	9494	11674	7902	3589	7359	10737	10060	11890	Read 2:584,619 Read#95
F	10892	14293	13803	11698	13606	18133	11269	5343	10417	15731	13684	17122	Read 2:584,619 Read#95
G	11204	14019	14027	11339	13672	17777	10850	5370	9481	15602	13789	16942	Read 2:584,619 Read#95
H	11715	16118	14700	12358	15067	18641	12177	6233	10693	18239	15686	18561	Read 2:584,619 Read#95
	1	2	3	4	5	6	7	8	9	10	11	12
A	284	373	390	225	242	314	180	107	195	267	257	311	Read 2:584,619 Read#96
B	1144	2289	1666	1365	1879	1985	1623	761	1234	1739	1495	1600	Read 2:584,619 Read#96
C	3326	3223	3751	2669	2709	3697	2425	1190	2312	3104	2905	3395	Read 2:584,619 Read#96
D	5736	7673	7538	4892	6328	7907	5474	2656	4960	7911	6171	7790	Read 2:584,619 Read#96
E	8139	10208	10132	7854	9622	11774	8096	3569	7593	10994	10071	12388	Read 2:584,619 Read#96
F	11298	14648	13863	12067	13441	18458	11403	5602	10624	15782	14217	17327	Read 2:584,619 Read#96
G	11424	14178	14331	11371	13834	18411	11131	5547	9938	16177	14092	17691	Read 2:584,619 Read#96
H	11769	16297	15000	12821	15460	18984	12544	6385	10912	18737	16166	18750	Read 2:584,619 Read#96
	1	2	3	4	5	6	7	8	9	10	11	12
A	294	351	374	243	266	421	191	127	172	283	225	295	Read 2:584,619 Read#97
B	1167	2356	1721	1356	1947	1989	1671	791	1299	1876	1567	1650	Read 2:584,619 Read#97
C	3410	3326	3800	2772	2812	3816	2442	1154	2457	3174	3064	3375	Read 2:584,619 Read#97
D	5827	7853	7800	5342	6455	8232	5644	2647	5234	8312	6433	8139	Read 2:584,619 Read#97
E	8517	10235	10346	7990	9902	12351	8474	3763	7843	11212	10588	12596	Read 2:584,619 Read#97
F	11568	14659	14463	12461	14056	19152	11869	5539	10846	16433	14493	17878	Read 2:584,619 Read#97
G	11463	14520	14634	11821	14165	18847	11493	5683	10387	16739	14870	17949	Read 2:584,619 Read#97
H	12280	16865	15393	12917	15854	19980	12816	6710	11352	19265	16626	19187	Read 2:584,619 Read#97
	1	2	3	4	5	6	7	8	9	10	11	12
A	248	436	388	232	264	363	163	132	188	284	227	285	Read 2:584,619 Read#98
B	1138	2407	1698	1287	1976	2051	1723	837	1287	1895	1429	1638	Read 2:584,619 Read#98
C	3531	3374	3791	2770	3000	3933	2482	1273	2429	3265	3200	3446	Read 2:584,619 Read#98
D	5919	7767	7963	5220	6560	8263	5810	2652	5293	8434	6400	8143	Read 2:584,619 Read#98
E	8585	10276	10453	8195	10022	12222	8607	3948	7957	11339	10659	12813	Read 2:584,619 Read#98
F	11815	14954	14452	12554	14452	19790	12424	5509	11143	16804	14816	18345	Read 2:584,619 Read#98
G	11641	14777	14746	11950	14681	19174	11828	5731	10505	16875	14805	18598	Read 2:584,619 Read#98
H	12469	16786	15956	13264	16537	20125	13272	6671	11443	19858	16803	19900	Read 2:584,619 Read#98
	1	2	3	4	5	6	7	8	9	10	11	12
A	265	378	395	250	288	346	192	131	186	297	267	322	Read 2:584,619 Read#99
B	1187	2509	1703	1379	1954	2138	1735	803	1288	1850	1633	1722	Read 2:584,619 Read#99
C	3471	3562	3906	2795	2941	3917	2577	1286	2488	3288	3157	3584	Read 2:584,619 Read#99
D	6085	7999	8107	5246	6780	8470	5923	2812	5389	8889	6560	8362	Read 2:584,619 Read#99
E	8621	10760	10714	8493	10336	12554	8876	3963	8209	11915	10938	13298	Read 2:584,619 Read#99
F	12068	15261	14921	12859	14581	19964	12498	5865	11413	17032	14971	19055	Read 2:584,619 Read#99
G	12053	15385	15399	12143	14582	19525	12099	5978	10809	17447	15143	19106	Read 2:584,619 Read#99
H	12668	17219	16228	13600	16828	20180	13620	7003	11669	20665	17461	20508	Read 2:584,619 Read#99
	1	2	3	4	5	6	7	8	9	10	11	12
A	313	401	370	266	288	359	185	161	189	255	308	342	Read 2:584,619 Read#100
B	1233	2509	1712	1392	2104	2135	1803	859	1383	1895	1570	1785	Read 2:584,619 Read#100
C	3633	3546	3855	2985	3032	4026	2582	1247	2526	3356	3357	3601	Read 2:584,619 Read#100
D	6170	8314	8330	5498	6941	8609	6323	2926	5670	8828	6830	8880	Read 2:584,619 Read#100
E	8940	10841	10935	8557	10585	12981	9220	4019	8503	11995	11240	13691	Read 2:584,619 Read#100
F	12282	15476	15141	13242	15109	20472	12847	5985	11727	17365	15417	19434	Read 2:584,619 Read#100
G	12295	15373	15496	12553	15341	19971	12637	5862	10844	17504	15850	19617	Read 2:584,619 Read#100
H	13075	17206	16568	13888	17037	20790	14059	6968	12251	21158	18218	21285	Read 2:584,619 Read#100
	1	2	3	4	5	6	7	8	9	10	11	12
A	266	407	426	253	286	365	209	143	170	244	232	361	Read 2:584,619 Read#101
B	1222	2562	1785	1477	2217	2188	1820	850	1480	1987	1664	1818	Read 2:584,619 Read#101
C	3669	3561	4049	3036	3079	4059	2737	1332	2603	3535	3354	3859	Read 2:584,619 Read#101
D	6327	8409	8459	5618	6965	8816	6321	2898	5789	9358	6975	8880	Read 2:584,619 Read#101
E	9074	11219	11137	8742	10639	13053	9545	4094	8448	12297	11412	14330	Read 2:584,619 Read#101
F	12593	15659	15285	13289	15418	20769	13220	6106	11893	17897	15921	19695	Read 2:584,619 Read#101
G	12554	15559	16045	12974	15636	20597	12912	6143	11488	18070	16076	20251	Read 2:584,619 Read#101
H	13189	17852	16687	14087	17328	21382	14611	7137	12398	21377	18536	21899	Read 2:584,619 Read#101
	1	2	3	4	5	6	7	8	9	10	11	12
A	326	405	428	277	275	409	197	143	227	320	340	318	Read 2:584,619 Read#102
B	1276	2608	1875	1524	2198	2156	1832	819	1453	2020	1676	1754	Read 2:584,619 Read#102
C	3760	3739	4029	3166	3187	4186	2723	1397	2548	3654	3436	3909	Read 2:584,619 Read#102
D	6503	8603	8662	5757	7176	8975	6484	2962	5873	9662	7142	9220	Read 2:584,619 Read#102
E	9216	11611	11336	9264	10896	13417	9777	4110	8763	12803	11955	14347	Read 2:584,619 Read#102
F	13131	15887	15531	13522	15767	21495	13696	6113	12372	18365	16394	20361	Read 2:584,619 Read#102
G	12752	15972	16178	13175	15914	20840	13244	6214	11733	18634	16526	20565	Read 2:584,619 Read#102
H	13684	18059	16851	14611	17878	21919	14838	7478	12701	22117	19105	22347	Read 2:584,619 Read#102
	1	2	3	4	5	6	7	8	9	10	11	12
A	359	404	423	254	288	386	202	103	133	292	299	315	Read 2:584,619 Read#103
B	1391	2655	1875	1570	2198	2199	1907	812	1518	1995	1676	1869	Read 2:584,619 Read#103
C	3892	3824	4223	3097	3246	4424	2851	1390	2659	3776	3547	4020	Read 2:584,619 Read#103
D	6625	8776	8808	5867	7407	9182	6660	3065	5921	9869	7235	9500	Read 2:584,619 Read#103
E	9337	11628	11455	9260	11411	13848	9909	4294	9184	13283	12150	14794	Read 2:584,619 Read#103
F	13190	16266	15896	13911	16290	21657	13786	6245	12606	18754	16835	21183	Read 2:584,619 Read#103
G	12982	16471	16513	13185	16239	21359	13531	6465	11880	18875	17315	20913	Read 2:584,619 Read#103
H	13934	18518	17165	14647	18657	22235	15325	7478	13136	22660	19463	22867	Read 2:584,619 Read#103
	1	2	3	4	5	6	7	8	9	10	11	12
A	363	442	444	265	300	375	249	156	208	313	262	334	Read 2:584,619 Read#104
B	1365	2645	1915	1557	2322	2345	1935	875	1497	2123	1695	1937	Read 2:584,619 Read#104
C	3959	3767	4304	3196	3303	4468	2859	1345	2777	3888	3589	4119	Read 2:584,619 Read#104
D	6837	8913	8891	5875	7585	9404	6768	3230	5911	10114	7657	9536	Read 2:584,619 Read#104
E	9386	11970	11842	9385	11650	13809	10264	4326	9044	13615	12542	15442	Read 2:584,619 Read#104
F	13245	16759	16474	14100	16524	22206	14385	6502	12716	19256	17104	21503	Read 2:584,619 Read#104
G	13392	16491	16920	13578	16647	21801	13786	6466	12280	19677	17283	21606	Read 2:584,619 Read#104
H	14175	19128	17576	14957	18808	22864	15848	7767	13392	23250	20194	23391	Read 2:584,619 Read#104
	1	2	3	4	5	6	7	8	9	10	11	12
A	333	443	431	258	319	381	242	148	210	307	353	417	Read 2:584,619 Read#105
B	1417	2698	1970	1575	2341	2444	1916	913	1573	2132	1799	1862	Read 2:584,619 Read#105
C	4069	4045	4301	3266	3312	4550	2992	1460	2821	3939	3727	4222	Read 2:584,619 Read#105
D	6807	9076	9258	6064	7820	9652	6976	3268	6240	10525	7817	9807	Read 2:584,619 Read#105
E	9727	12030	12077	9591	11802	14168	10202	4427	9051	13763	12675	15784	Read 2:584,619 Read#105
F	13535	17156	16364	14293	16799	22875	14602	6570	12764	19596	17455	22101	Read 2:584,619 Read#105
G	13333	16656	17281	13914	17020	22239	14208	6602	12269	19730	17832	21991	Read 2:584,619 Read#105
H	14193	19261	17830	15309	19251	23362	16635	7953	13599	24006	20607	23828	Read 2:584,619 Read#105
	1	2	3	4	5	6	7	8	9	10	11	12
A	330	409	420	253	331	367	271	137	230	292	330	376	Read 2:584,619 Read#106
B	1354	2736	2044	1689	2326	2422	1975	946	1593	2173	1733	2057	Read 2:584,619 Read#106
C	4048	4013	4656	3282	3450	4723	3014	1442	2854	4013	3884	4283	Read 2:584,619 Read#106
D	7038	9345	9151	6284	8097	9893	7044	3365	6546	10625	7897	10268	Read 2:584,619 Read#106
E	10160	12221	12261	9977	12241	14319	10553	4534	9625	14170	13183	16071	Read 2:584,619 Read#106
F	13669	17412	16924	14711	17108	23092	15041	6635	13447	20030	18135	22543	Read 2:584,619 Read#106
G	13590	17025	17671	14202	17418	22887	14788	6596	12691	20344	18250	22503	Read 2:584,619 Read#106
H	14560	19655	18397	15924	20077	23918	16918	8224	13996	24147	20880	24666	Read 2:584,619 Read#106
	1	2	3	4	5	6	7	8	9	10	11	12
A	367	466	438	275	341	421	276	156	197	313	311	407	Read 2:584,619 Read#107
B	1436	2939	1987	1598	2414	2530	2136	926	1587	2263	1795	2085	Read 2:584,619 Read#107
C	4179	4100	4586	3390	3494	4597	3117	1491	2937	4106	3950	4537	Read 2:584,619 Read#107
D	7222	9551	9442	6334	8071	10058	7310	3376	6497	11025	8342	10569	Read 2:584,619 Read#107
E	10411	12562	12412	10100	12333	14864	10870	4674	9967	14511	13289	16635	Read 2:584,619 Read#107
F	14208	17928	17359	15253	17510	23314	15464	6711	13617	20812	18398	23314	Read 2:584,619 Read#107
G	14262	17531	17725	14371	17833	22862	15011	6872	12875	20617	18889	23413	Read 2:584,619 Read#107
H	14868	20038	18721	15936	20103	24395	17385	8274	14248	25244	21662	25442	Read 2:584,619 Read#107
	1	2	3	4	5	6	7	8	9	10	11	12
A	391	458	449	304	340	378	243	144	203	330	295	352	Read 2:584,619 Read#108
B	1539	2866	2072	1730	2504	2518	2122	942	1569	2318	1972	2080	Read 2:584,619 Read#108
C	4433	4214	4554	3488	3521	4780	3165	1515	2990	4225	4014	4731	Read 2:584,619 Read#108
D	7451	9592	9632	6500	8196	10138	7405	3404	6734	11104	8434	10855	Read 2:584,619 Read#108
E	10681	12685	12735	10091	12499	15208	11318	4822	10034	15148	13793	16996	Read 2:584,619 Read#108
F	14277	17829	17708	15370	17894	23926	15735	7005	13847	21158	18663	23547	Read 2:584,619 Read#108
G	14347	17951	17818	14668	18106	23593	15307	6912	13258	21561	19306	23703	Read 2:584,619 Read#108
H	15217	20333	19015	16514	20557	24842	17704	8299	14692	25951	22721	26194	Read 2:584,619 Read#108
	1	2	3	4	5	6	7	8	9	10	11	12
A	358	424	488	292	336	444	273	124	191	328	365	366	Read 2:584,619 Read#109
B	1470	2995	2111	1748	2527	2542	2192	961	1672	2409	1899	2124	Read 2:584,619 Read#109
C	4281	4356	4730	3534	3665	4838	3183	1621	2991	4573	4246	4903	Read 2:584,619 Read#109
D	7552	9763	9901	6617	8495	10480	7540	3555	6854	11351	8596	10909	Read 2:584,619 Read#109
E	10625	13130	13015	10566	12822	15335	11355	4976	10200	15067	14322	17443	Read 2:584,619 Read#109
F	14571	18599	17969	15723	18473	24455	16372	7017	14225	21805	19536	24705	Read 2:584,619 Read#109
G	14490	18108	18489	14834	18790	24018	15928	6999	13602	22072	19490	24355	Read 2:584,619 Read#109
H	15243	20580	19373	16848	21313	25355	18677	8505	14994	26306	23422	26712	Read 2:584,619 Read#109
	1	2	3	4	5	6	7	8	9	10	11	12
A	385	426	441	276	279	415	248	180	251	334	353	386	Read 2:584,619 Read#110
B	1614	3024	2114	1763	2589	2661	2165	978	1772	2428	2005	2271	Read 2:584,619 Read#110
C	4441	4398	4898	3543	3585	4898	3254	1629	3214	4552	4276	4966	Read 2:584,619 Read#110
D	7649	10115	10129	6689	8762	10707	7712	3598	6959	11605	8889	11254	Read 2:584,619 Read#110
E	10761	13294	13261	10780	13205	15562	11569	5000	10326	15811	14325	18169	Read 2:584,619 Read#110
F	14928	18809	18044	16003	18938	25103	16649	7182	14389	22040	20108	24858	Read 2:584,619 Read#110
G	15092	18602	18588	15083	18702	24740	16184	7414	13894	21904	20107	25296	Read 2:584,619 Read#110
H	15789	21035	19687	17175	21512	26233	18948	8838	15248	26882	23727	27498	Read 2:584,619 Read#110
	1	2	3	4	5	6	7	8	9	10	11	12
A	420	481	477	308	332	408	242	140	256	387	332	382	Read 2:584,619 Read#111
B	1531	3081	2139	1850	2716	2611	2277	1069	1805	2604	2096	2322	Read 2:584,619 Read#111
C	4575	4538	4807	3634	3664	5058	3402	1600	3208	4679	4378	5058	Read 2:584,619 Read#111
D	7976	10229	10364	6946	8808	10874	7895	3768	7240	11705	9196	11716	Read 2:584,619 Read#111
E	11250	13469	13432	10980	13498	16066	12076	5247	10722	15901	14747	18094	Read 2:584,619 Read#111
F	15726	19066	18453	16232	19078	25332	17101	7476	14753	22611	20393	25433	Read 2:584,619 Read#111
G	15468	18676	18841	15587	19353	24709	16802	7463	14259	22898	20738	26028	Read 2:584,619 Read#111
H	16084	21461	20378	17345	22081	26118	19692	8908	15925	27943	24392	28159	Read 2:584,619 Read#111
	1	2	3	4	5	6	7	8	9	10	11	12
A	399	561	522	291	352	443	275	146	204	366	355	420	Read 2:584,619 Read#112
B	1596	3161	2124	1803	2601	2769	2362	999	1670	2617	2162	2257	Read 2:584,619 Read#112
C	4740	4521	5073	3726	3842	5088	3482	1699	3239	4864	4465	5234	Read 2:584,619 Read#112
D	7909	10367	10483	7069	9110	10998	8257	3771	7216	12005	9170	11888	Read 2:584,619 Read#112
E	11493	13893	13637	11047	13648	16442	12147	5254	10813	16411	15292	18611	Read 2:584,619 Read#112
F	15292	19520	18962	16517	19477	25743	17274	7542	15070	23259	20692	26323	Read 2:584,619 Read#112
G	15291	18952	19348	15573	19905	25540	16987	7599	14360	23498	21390	26374	Read 2:584,619 Read#112
H	16383	21632	20593	17698	22738	27291	19785	9128	15942	28072	24815	28404	Read 2:584,619 Read#112
	1	2	3	4	5	6	7	8	9	10	11	12
A	458	516	513	305	385	468	266	194	209	421	360	399	Read 2:584,619 Read#113
B	1690	3267	2260	1935	2686	2744	2334	1078	1728	2779	2216	2456	Read 2:584,619 Read#113
C	4727	4637	5065	3892	3918	5283	3578	1756	3574	4884	4567	5403	Read 2:584,619 Read#113
D	8063	10813	10857	7099	9078	11269	8412	3948	7438	12427	9760	12017	Read 2:584,619 Read#113
E	11454	14205	13858	11391	13845	16453	12477	5481	10920	16574	15659	18946	Read 2:584,619 Read#113
F	15898	19744	19276	16972	20332	26572	18078	7710	15166	23883	21318	27154	Read 2:584,619 Read#113
G	15970	19483	19629	16260	20120	26050	17553	7644	14519	23687	21232	26756	Read 2:584,619 Read#113
H	16712	22396	20853	18304	23366	27836	20303	9389	16477	28718	25090	29413	Read 2:584,619 Read#113
	1	2	3	4	5	6	7	8	9	10	11	12
A	422	523	507	328	374	480	248	106	241	334	397	449	Read 2:584,619 Read#114
B	1579	3250	2126	1860	2776	2771	2467	1108	1800	2770	2312	2561	Read 2:584,619 Read#114
C	4871	4715	5122	3766	4087	5428	3640	1785	3464	4937	4701	5543	Read 2:584,619 Read#114
D	8460	10879	10814	7278	9243	11188	8633	4096	7447	12413	9786	12142	Read 2:584,619 Read#114
E	11985	14288	14090	11614	14087	16702	13123	5528	11396	16860	15917	19401	Read 2:584,619 Read#114
F	16421	20132	19292	17286	20497	26677	18384	7838	15691	24306	21970	27605	Read 2:584,619 Read#114
G	16160	19597	20145	16270	20729	26774	18027	7961	14865	24381	22040	27817	Read 2:584,619 Read#114
H	16840	22493	21309	18376	23668	28120	20939	9718	16714	29606	26351	30303	Read 2:584,619 Read#114
	1	2	3	4	5	6	7	8	9	10	11	12
A	400	539	534	283	356	466	346	161	227	341	363	396	Read 2:584,619 Read#115
B	1712	3306	2277	1924	2828	2837	2442	1111	1882	2773	2274	2621	Read 2:584,619 Read#115
C	5031	4882	5237	3905	4053	5404	3658	1763	3497	4971	4874	5687	Read 2:584,619 Read#115
D	8571	11165	11092	7578	9515	11729	8794	4309	7820	12622	9878	12393	Read 2:584,619 Read#115
E	12038	14531	14497	11736	14568	16859	13336	5697	11745	17227	16173	19790	Read 2:584,619 Read#115
F	16612	20506	19834	17712	20957	27465	18771	7975	15974	24758	22498	28062	Read 2:584,619 Read#115
G	16515	20055	20255	16765	21248	27172	18078	7942	15148	25209	22543	28196	Read 2:584,619 Read#115
H	17301	23102	21493	18662	23965	28619	22040	9936	16948	30150	26756	30849	Read 2:584,619 Read#115
	1	2	3	4	5	6	7	8	9	10	11	12
A	431	576	506	342	396	479	274	195	243	407	397	479	Read 2:584,619 Read#116
B	1794	3404	2354	2039	2886	2905	2462	1156	2023	2956	2335	2626	Read 2:584,619 Read#116
C	5075	4933	5572	4017	4228	5408	3854	1833	3485	5128	4979	5608	Read 2:584,619 Read#116
D	8873	11188	11258	7491	9557	11771	9212	4332	7947	12665	10211	12503	Read 2:584,619 Read#116
E	12495	15007	14702	12159	14772	17647	13581	5919	11575	17330	16594	19702	Read 2:584,619 Read#116
F	16679	20648	20019	17888	21340	27637	19691	8133	16448	25588	23007	29057	Read 2:584,619 Read#116
G	16826	20703	20867	17057	21759	27980	18741	8241	15328	25698	22784	28766	Read 2:584,619 Read#116
H	17293	23177	21735	19214	24469	29243	22538	10062	17100	30710	27387	31972	Read 2:584,619 Read#116
	1	2	3	4	5	6	7	8	9	10	11	12
A	400	525	550	331	382	498	310	149	252	364	370	502	Read 2:584,619 Read#117
B	1754	3417	2402	1980	2856	2940	2605	1199	1969	2937	2514	2778	Read 2:584,619 Read#117
C	5251	5092	5605	4078	4158	5602	3772	1921	3608	5305	5043	5805	Read 2:584,619 Read#117
D	8860	11449	11522	7776	9990	12213	9504	4440	8168	12727	10265	12659	Read 2:584,619 Read#117
E	12561	15513	14929	12431	14955	17781	13920	6047	12134	17540	16789	20012	Read 2:584,619 Read#117
F	17256	21038	20372	18300	21376	28113	19964	8400	16914	26117	23385	29438	Read 2:584,619 Read#117
G	17049	21019	21183	17299	22053	28164	18828	8482	15758	26089	23675	29786	Read 2:584,619 Read#117
H	17636	23863	22652	19420	25135	29910	22654	10435	17852	31686	28194	32801	Read 2:584,619 Read#117
	1	2	3	4	5	6	7	8	9	10	11	12
A	461	572	537	306	387	458	301	180	281	425	396	498	Read 2:584,619 Read#118
B	1794	3511	2476	1997	2959	3021	2618	1278	1949	3103	2537	2795	Read 2:584,619 Read#118
C	5410	5044	5668	4223	4295	5807	3920	2006	3682	5285	5077	5812	Read 2:584,619 Read#118
D	9028	11745	11380	7842	10207	12473	9719	4604	8303	13011	10231	12707	Read 2:584,619 Read#118
E	12798	15279	15273	12611	15314	17771	14862	6215	12375	18092	17235	20230	Read 2:584,619 Read#118
F	17542	21443	20799	18596	22261	28780	20492	8678	16827	26622	24203	30349	Read 2:584,619 Read#118
G	17181	21189	21236	17634	22461	28605	19772	8446	16364	26960	24109	30222	Read 2:584,619 Read#118
H	17737	24234	22835	19659	25742	30981	23580	10670	18104	32663	28823	32832	Read 2:584,619 Read#118
	1	2	3	4	5	6	7	8	9	10	11	12
A	428	504	579	354	478	529	327	168	265	400	396	554	Read 2:584,619 Read#119
B	1905	3586	2409	2082	3109	3051	2588	1298	2063	3028	2565	2847	Read 2:584,619 Read#119
C	5446	5178	5688	4231	4392	5905	3972	2017	3788	5413	5107	5999	Read 2:584,619 Read#119
D	9213	11849	12109	8107	10381	12558	9926	4755	8613	13007	10487	12942	Read 2:584,619 Read#119
E	12884	15651	15605	12552	15619	18359	14729	6382	12753	17808	17139	20458	Read 2:584,619 Read#119
F	17832	21873	21187	18730	22733	29252	20955	8695	17507	26927	24581	30556	Read 2:584,619 Read#119
G	17505	21479	21994	17963	22926	29342	20361	8728	16208	27529	24656	31061	Read 2:584,619 Read#119
H	18311	24592	22955	20167	26439	31362	24216	10951	18325	33223	29782	34482	Read 2:584,619 Read#119
	1	2	3	4	5	6	7	8	9	10	11	12
A	499	556	560	366	408	449	288	213	284	433	377	488	Read 2:584,619 Read#120
B	1931	3628	2448	2107	3133	3099	2720	1291	2084	3171	2624	2947	Read 2:584,619 Read#120
C	5545	5250	5726	4364	4406	5939	4264	2126	3842	5443	5304	6145	Read 2:584,619 Read#120
D	9642	12146	12169	8110	10615	12839	10209	4813	8832	13245	10566	13246	Read 2:584,619 Read#120
E	13557	15972	15865	13018	16183	18595	15266	6612	12956	18301	17403	20706	Read 2:584,619 Read#120
F	17982	22300	21541	19102	23184	29868	21401	8845	17719	27479	25460	31761	Read 2:584,619 Read#120
G	17984	21943	21857	18081	23557	29771	20605	8997	16608	28093	25187	31522	Read 2:584,619 Read#120
H	18941	24967	23945	20708	26964	31757	25085	10966	18653	34033	29921	34730	Read 2:584,619 Read#120
	1	2	3	4	5	6	7	8	9	10	11	12
A	440	600	626	397	403	516	263	220	256	444	438	479	Read 2:584,619 Read#121
B	1928	3659	2529	2153	3132	3315	2841	1375	2120	3259	2717	2907	Read 2:584,619 Read#121
C	5575	5369	5939	4425	4674	6153	4218	2062	3924	5461	5373	5996	Read 2:584,619 Read#121
D	9454	12357	12487	8393	10747	13146	10532	4893	9221	13351	10895	13110	Read 2:584,619 Read#121
E	13461	16153	16226	13156	16378	18998	15557	6552	13392	18540	17800	20935	Read 2:584,619 Read#121
F	18527	22602	22120	19498	23450	30167	22345	9223	17801	27872	26350	31450	Read 2:584,619 Read#121
G	18723	22131	22597	18321	24072	30030	21088	9201	16964	28482	25788	31959	Read 2:584,619 Read#121
H	19033	25312	24116	21102	27354	32515	25710	11206	19248	35026	30836	35271	Read 2:584,619 Read#121
	1	2	3	4	5	6	7	8	9	10	11	12
A	488	642	583	384	417	577	377	178	257	461	437	567	Read 2:584,619 Read#122
B	1902	3722	2588	2188	3205	3303	2880	1308	2110	3272	2729	3065	Read 2:584,619 Read#122
C	5804	5418	5976	4427	4601	6379	4315	2213	4045	5516	5394	6243	Read 2:584,619 Read#122
D	9657	12545	12497	8437	10790	13556	10684	5058	9395	13479	10732	13130	Read 2:584,619 Read#122
E	13852	16712	16399	13477	16317	19202	16035	6765	13753	18658	17841	21116	Read 2:584,619 Read#122
F	18636	23392	22227	19673	23828	31096	22839	9211	18428	28428	26211	31984	Read 2:584,619 Read#122
G	18460	23058	23157	18745	24217	31055	21466	9387	17182	28515	26521	32645	Read 2:584,619 Read#122
H	19478	25840	24252	21138	27797	33177	26511	11581	19390	35754	32226	36313	Read 2:584,619 Read#122
	1	2	3	4	5	6	7	8	9	10	11	12
A	491	668	648	428	415	527	339	204	281	486	436	548	Read 2:584,619 Read#123
B	1942	3881	2583	2214	3255	3320	2957	1444	2256	3219	2754	3055	Read 2:584,619 Read#123
C	5825	5569	6066	4660	4657	6481	4431	2196	4108	5518	5320	6190	Read 2:584,619 Read#123
D	10002	12736	12621	8589	11290	13690	11045	5003	9641	13414	10689	13462	Read 2:584,619 Read#123
E	14203	16772	16889	13549	16960	19762	16389	6792	14035	18868	18366	21560	Read 2:584,619 Read#123
F	19081	23160	22382	19757	24237	31801	23174	9613	18743	28609	26856	32747	Read 2:584,619 Read#123
G	18897	23031	23061	19330	25024	31521	22318	9328	17444	28997	26609	33189	Read 2:584,619 Read#123
H	19778	26427	24758	21652	28750	34312	27427	11755	19795	36530	32832	36958	Read 2:584,619 Read#123
	1	2	3	4	5	6	7	8	9	10	11	12
A	480	629	654	393	438	523	365	191	257	465	434	568	Read 2:584,619 Read#124
B	2157	3920	2631	2288	3269	3468	3052	1354	2283	3345	2778	3201	Read 2:584,619 Read#124
C	6063	5719	6302	4656	4856	6548	4617	2189	4212	5507	5562	6258	Read 2:584,619 Read#124
D	10437	12788	12769	8829	11487	14033	11207	5205	9813	13502	11161	13701	Read 2:584,619 Read#124
E	14356	17090	17081	13800	17288	20194	16460	6993	14600	18973	18362	21571	Read 2:584,619 Read#124
F	19382	23792	23107	20640	24892	31740	23597	9543	19112	29144	26903	33282	Read 2:584,619 Read#124
G	19336	23424	23768	19502	24749	32312	22738	9482	17738	29547	26884	33610	Read 2:584,619 Read#124
H	19910	26757	25273	21987	29165	34455	27908	11848	20308	37632	33170	37170	Read 2:584,619 Read#124
	1	2	3	4	5	6	7	8	9	10	11	12
A	498	683	636	412	440	598	336	174	256	511	455	589	Read 2:584,619 Read#125
B	2093	3979	2743	2319	3390	3571	2999	1427	2280	3478	2858	3283	Read 2:584,619 Read#125
C	6202	5850	6288	4728	4901	6649	4676	2311	4263	5555	5349	6237	Read 2:584,619 Read#125
D	10656	13311	13031	8991	11617	14236	11420	5340	10142	13560	11169	13498	Read 2:584,619 Read#125
E	14557	17418	17406	14001	18019	20566	16762	7174	14859	18899	18326	21672	Read 2:584,619 Read#125
F	19781	24163	23267	20890	25476	32235	24368	9717	19333	29795	27538	33898	Read 2:584,619 Read#125
G	19788	24045	24129	19724	25384	33024	23471	9886	18289	30152	28035	33927	Read 2:584,619 Read#125
H	20339	27236	25992	22252	29709	35105	28421	12027	20917	38251	34285	38734	Read 2:584,619 Read#125
	1	2	3	4	5	6	7	8	9	10	11	12
A	491	655	694	370	458	542	342	207	276	501	467	569	Read 2:584,619 Read#126
B	2069	4069	2755	2321	3446	3644	3154	1463	2303	3389	2867	3243	Read 2:584,619 Read#126
C	6333	6020	6435	4904	4942	6800	4916	2339	4450	5820	5562	6140	Read 2:584,619 Read#126
D	10837	13541	13544	9194	11800	14717	11533	5382	10439	13672	11265	13636	Read 2:584,619 Read#126
E	14924	17598	17460	14549	17989	21062	17099	7266	15399	19015	18515	21796	Read 2:584,619 Read#126
F	20043	24410	23317	21137	25866	32952	24631	9854	19717	30030	27823	33918	Read 2:584,619 Read#126
G	19845	24290	24523	19812	25946	33043	23791	9844	18239	30160	28443	34634	Read 2:584,619 Read#126
H	20927	27547	26047	22879	30279	36377	29021	12245	21006	38364	34952	38982	Read 2:584,619 Read#126
	1	2	3	4	5	6	7	8	9	10	11	12
A	491	700	699	491	450	595	306	232	299	573	505	626	Read 2:584,619 Read#127
B	2190	4266	2770	2413	3486	3562	3213	1512	2319	3486	3015	3310	Read 2:584,619 Read#127
C	6299	6081	6475	4851	5174	7032	5075	2387	4642	5705	5522	6389	Read 2:584,619 Read#127
D	10826	13666	13596	9254	12037	14969	11764	5517	10502	13639	11424	13559	Read 2:584,619 Read#127
E	15141	18131	17971	14600	18138	21239	17422	7370	15567	19285	18726	22171	Read 2:584,619 Read#127
F	20292	24647	24129	21674	26242	33515	24783	10041	20407	29881	28467	34438	Read 2:584,619 Read#127
G	20207	24721	24692	20472	27076	33591	23970	9948	18617	31096	28591	34786	Read 2:584,619 Read#127
H	20910	27451	26146	23207	30767	36424	29246	12338	21226	39377	35595	39305	Read 2:584,619 Read#127
	1	2	3	4	5	6	7	8	9	10	11	12
A	525	685	696	408	457	636	371	205	316	595	488	603	Read 2:584,619 Read#128
B	2220	4235	2889	2431	3610	3710	3455	1548	2417	3421	3041	3221	Read 2:584,619 Read#128
C	6368	6330	6866	4950	5135	7009	5111	2390	4798	5806	5631	6445	Read 2:584,619 Read#128
D	10988	13972	13780	9261	12351	15134	12098	5439	10681	13620	11483	13621	Read 2:584,619 Read#128
E	15509	18583	18153	15098	18750	21793	17535	7386	16036	19405	18845	22088	Read 2:584,619 Read#128
F	20659	25272	24086	21618	26788	33611	25604	9996	20521	30147	28590	34704	Read 2:584,619 Read#128
G	20592	25172	25562	20820	27446	34795	24852	10332	19404	31497	28802	35255	Read 2:584,619 Read#128
H	21491	28198	26611	23407	31485	36903	30485	12507	21877	40287	35710	39900	Read 2:584,619 Read#128
	1	2	3	4	5	6	7	8	9	10	11	12
A	567	662	648	395	465	640	345	222	342	453	513	591	Read 2:584,619 Read#129
B	2253	4369	2934	2458	3630	3599	3448	1525	2533	3510	3002	3326	Read 2:584,619 Read#129
C	6575	6374	6734	5075	5263	7117	5297	2444	4892	5856	5735	6359	Read 2:584,619 Read#129
D	11040	14301	14098	9754	12564	15609	12163	5515	10928	13875	11420	13716	Read 2:584,619 Read#129
E	15827	18484	18641	15161	18858	22266	17801	7407	16301	19514	19171	22201	Read 2:584,619 Read#129
F	20766	25687	24649	21814	27331	34936	26061	10212	21399	30413	29028	35158	Read 2:584,619 Read#129
G	20672	24972	25434	21136	27368	34790	25244	10400	19909	31621	29510	35956	Read 2:584,619 Read#129
H	21630	28873	27121	23914	31975	37692	30094	12959	22152	40981	37174	41137	Read 2:584,619 Read#129
	1	2	3	4	5	6	7	8	9	10	11	12
A	556	718	744	441	506	633	354	211	332	514	556	579	Read 2:584,619 Read#130
B	2234	4504	3022	2575	3732	3877	3531	1624	2545	3490	3031	3416	Read 2:584,619 Read#130
C	6704	6457	6922	5198	5428	7508	5360	2386	5033	5852	5785	6522	Read 2:584,619 Read#130
D	11516	14430	14418	9752	12752	15943	12382	5823	11045	13783	11517	13744	Read 2:584,619 Read#130
E	16264	19140	18673	15546	19343	22888	18266	7604	16388	19441	19016	22364	Read 2:584,619 Read#130
F	21501	26105	25254	22320	27897	35309	26144	10457	21282	30645	29292	35605	Read 2:584,619 Read#130
G	21140	25612	26004	21618	27847	35681	25512	10239	20155	31708	29736	35676	Read 2:584,619 Read#130
H	22168	29553	27675	24052	32681	39078	31349	13148	22738	41356	37635	41208	Read 2:584,619 Read#130
	1	2	3	4	5	6	7	8	9	10	11	12
A	616	671	723	394	512	633	412	215	355	583	566	611	Read 2:584,619 Read#131
B	2340	4561	3067	2499	3661	3952	3713	1640	2653	3562	3163	3293	Read 2:584,619 Read#131
C	6902	6689	7127	5294	5488	7481	5650	2442	5162	5919	5771	6494	Read 2:584,619 Read#131
D	11760	14728	14594	9908	13046	16166	12535	5884	11418	13780	11548	13922	Read 2:584,619 Read#131
E	16337	19485	19104	15933	19880	23511	18205	7584	16914	19604	19292	22511	Read 2:584,619 Read#131
F	21820	26279	25644	23197	28436	36405	26596	10369	21997	31304	29805	35113	Read 2:584,619 Read#131
G	21654	26172	26357	21836	28712	36204	25441	10514	20501	32347	30077	35866	Read 2:584,619 Read#131
H	22745	29677	28087	24900	33503	39562	31716	13089	23160	42213	37979	41592	Read 2:584,619 Read#131
	1	2	3	4	5	6	7	8	9	10	11	12
A	535	733	700	394	483	571	432	173	331	612	572	710	Read 2:584,619 Read#132
B	2457	4634	3130	2602	3783	3844	3751	1528	2688	3531	3122	3426	Read 2:584,619 Read#132
C	7041	6780	7099	5260	5659	7640	5727	2447	5347	5767	5784	6533	Read 2:584,619 Read#132
D	11950	15015	14797	9992	13227	16166	12862	5784	11660	13872	11245	13926	Read 2:584,619 Read#132
E	16679	19500	19409	16001	20404	23802	18265	7732	17093	19642	19383	22326	Read 2:584,619 Read#132
F	22165	27070	25949	23242	28679	36554	27047	10563	22446	31038	29944	35331	Read 2:584,619 Read#132
G	21996	26332	26775	22251	29375	37442	26306	10509	21049	32749	30145	36852	Read 2:584,619 Read#132
H	22782	30572	28470	25081	33991	39611	31767	13005	23920	41813	38875	42210	Read 2:584,619 Read#132
	1	2	3	4	5	6	7	8	9	10	11	12
A	557	684	784	440	526	592	385	220	387	544	591	646	Read 2:584,619 Read#133
B	2537	4696	3179	2699	3956	4058	3931	1613	2829	3577	3099	3445	Read 2:584,619 Read#133
C	7000	6746	7327	5539	5862	7668	5802	2506	5469	5888	5839	6623	Read 2:584,619 Read#133
D	12262	15316	15152	10394	13927	16493	13004	5955	11951	13821	11652	14024	Read 2:584,619 Read#133
E	16866	19901	19844	16301	20612	23839	18601	7761	17316	19637	19384	22303	Read 2:584,619 Read#133
F	22242	27285	26364	23636	29414	37815	27403	10539	23204	31300	30432	35837	Read 2:584,619 Read#133
G	22253	26663	26794	22720	30450	37580	26491	10679	21673	33236	30259	36969	Read 2:584,619 Read#133
H	23274	30926	29027	25472	34838	41242	32921	13203	24204	42580	39381	42308	Read 2:584,619 Read#133
	1	2	3	4	5	6	7	8	9	10	11	12
A	616	765	822	456	512	624	420	197	385	600	626	636	Read 2:584,619 Read#134
B	2649	4733	3257	2659	3978	4037	3963	1641	2806	3580	3159	3491	Read 2:584,619 Read#134
C	7252	7014	7443	5755	5967	7793	6087	2477	5514	5798	5808	6516	Read 2:584,619 Read#134
D	12221	15621	15361	10485	14082	17004	12923	5833	11862	13992	11634	14165	Read 2:584,619 Read#134
E	17147	20279	20034	16577	21158	24573	18430	7811	17319	19532	19319	22418	Read 2:584,619 Read#134
F	22711	27678	26741	23761	29805	38271	27369	10609	23193	31891	30597	36216	Read 2:584,619 Read#134
G	22243	27396	27665	22846	30675	38541	26980	10825	21775	33437	30818	37092	Read 2:584,619 Read#134
H	23370	31271	29698	25995	35824	41314	33512	13307	24406	43724	39971	42613	Read 2:584,619 Read#134
	1	2	3	4	5	6	7	8	9	10	11	12
A													Read 2:584,619 Read#135
B													Read 2:584,619 Read#135
C													Read 2:584,619 Read#135
D													Read 2:584,619 Read#135
E													Read 2:584,619 Read#135
F													Read 2:584,619 Read#135
G													Read 2:584,619 Read#135
H													Read 2:584,619 Read#135
	1	2	3	4	5	6	7	8	9	10	11	12
A													Read 2:584,619 Read#136
B													Read 2:584,619 Read#136
C													Read 2:584,619 Read#136
D													Read 2:584,619 Read#136
E													Read 2:584,619 Read#136
F													Read 2:584,619 Read#136
G													Read 2:584,619 Read#136
H													Read 2:584,619 Read#136
	1	2	3	4	5	6	7	8	9	10	11	12
A													Read 2:584,619 Read#137
B													Read 2:584,619 Read#137
C													Read 2:584,619 Read#137
D													Read 2:584,619 Read#137
E													Read 2:584,619 Read#137
F													Read 2:584,619 Read#137
G													Read 2:584,619 Read#137
H													Read 2:584,619 Read#137
	1	2	3	4	5	6	7	8	9	10	11	12
A													Read 2:584,619 Read#138
B													Read 2:584,619 Read#138
C													Read 2:584,619 Read#138
D													Read 2:584,619 Read#138
E													Read 2:584,619 Read#138
F													Read 2:584,619 Read#138
G													Read 2:584,619 Read#138
H													Read 2:584,619 Read#138
	1	2	3	4	5	6	7	8	9	10	11	12
A													Read 2:584,619 Read#139
B													Read 2:584,619 Read#139
C													Read 2:584,619 Read#139
D													Read 2:584,619 Read#139
E													Read 2:584,619 Read#139
F													Read 2:584,619 Read#139
G													Read 2:584,619 Read#139
H													Read 2:584,619 Read#139
	1	2	3	4	5	6	7	8	9	10	11	12
A													Read 2:584,619 Read#140
B													Read 2:584,619 Read#140
C													Read 2:584,619 Read#140
D													Read 2:584,619 Read#140
E													Read 2:584,619 Read#140
F													Read 2:584,619 Read#140
G													Read 2:584,619 Read#140
H													Read 2:584,619 Read#140
	1	2	3	4	5	6	7	8	9	10	11	12
A													Read 2:584,619 Read#141
B													Read 2:584,619 Read#141
C													Read 2:584,619 Read#141
D													Read 2:584,619 Read#141
E													Read 2:584,619 Read#141
F													Read 2:584,619 Read#141
G													Read 2:584,619 Read#141
H													Read 2:584,619 Read#141
	1	2	3	4	5	6	7	8	9	10	11	12
A													Read 2:584,619 Read#142
B													Read 2:584,619 Read#142
C													Read 2:584,619 Read#142
D													Read 2:584,619 Read#142
E													Read 2:584,619 Read#142
F													Read 2:584,619 Read#142
G													Read 2:584,619 Read#142
H													Read 2:584,619 Read#142
	1	2	3	4	5	6	7	8	9	10	11	12
A													Read 2:584,619 Read#143
B													Read 2:584,619 Read#143
C													Read 2:584,619 Read#143
D													Read 2:584,619 Read#143
E													Read 2:584,619 Read#143
F													Read 2:584,619 Read#143
G													Read 2:584,619 Read#143
H													Read 2:584,619 Read#143
	1	2	3	4	5	6	7	8	9	10	11	12
A													Read 2:584,619 Read#144
B													Read 2:584,619 Read#144
C													Read 2:584,619 Read#144
D													Read 2:584,619 Read#144
E													Read 2:584,619 Read#144
F													Read 2:584,619 Read#144
G													Read 2:584,619 Read#144
H													Read 2:584,619 Read#144
	1	2	3	4	5	6	7	8	9	10	11	12
A													Read 2:584,619 Read#145
B													Read 2:584,619 Read#145
C													Read 2:584,619 Read#145
D													Read 2:584,619 Read#145
E													Read 2:584,619 Read#145
F													Read 2:584,619 Read#145
G													Read 2:584,619 Read#145
H													Read 2:584,619 Read#145
	1	2	3	4	5	6	7	8	9	10	11	12
A													Read 2:584,619 Read#146
B													Read 2:584,619 Read#146
C													Read 2:584,619 Read#146
D													Read 2:584,619 Read#146
E													Read 2:584,619 Read#146
F													Read 2:584,619 Read#146
G													Read 2:584,619 Read#146
H													Read 2:584,619 Read#146
	1	2	3	4	5	6	7	8	9	10	11	12
A													Read 2:584,619 Read#147
B													Read 2:584,619 Read#147
C													Read 2:584,619 Read#147
D													Read 2:584,619 Read#147
E													Read 2:584,619 Read#147
F													Read 2:584,619 Read#147
G													Read 2:584,619 Read#147
H													Read 2:584,619 Read#147
	1	2	3	4	5	6	7	8	9	10	11	12
A													Read 2:584,619 Read#148
B													Read 2:584,619 Read#148
C													Read 2:584,619 Read#148
D													Read 2:584,619 Read#148
E													Read 2:584,619 Read#148
F													Read 2:584,619 Read#148
G													Read 2:584,619 Read#148
H													Read 2:584,619 Read#148
	1	2	3	4	5	6	7	8	9	10	11	12
A													Read 2:584,619 Read#149
B													Read 2:584,619 Read#149
C													Read 2:584,619 Read#149
D													Read 2:584,619 Read#149
E													Read 2:584,619 Read#149
F													Read 2:584,619 Read#149
G													Read 2:584,619 Read#149
H													Read 2:584,619 Read#149
	1	2	3	4	5	6	7	8	9	10	11	12
A													Read 2:584,619 Read#150
B													Read 2:584,619 Read#150
C													Read 2:584,619 Read#150
D													Read 2:584,619 Read#150
E													Read 2:584,619 Read#150
F													Read 2:584,619 Read#150
G													Read 2:584,619 Read#150
H													Read 2:584,619 Read#150
	1	2	3	4	5	6	7	8	9	10	11	12
A													Read 2:584,619 Read#151
B													Read 2:584,619 Read#151
C													Read 2:584,619 Read#151
D													Read 2:584,619 Read#151
E													Read 2:584,619 Read#151
F													Read 2:584,619 Read#151
G													Read 2:584,619 Read#151
H													Read 2:584,619 Read#151
