# Supplementary material for: Feedforward growth rate control mitigates gene activation burden
Source: Nat Commun. 2022 Nov 17;13:7054. doi: 10.1038/s41467-022-34647-1 (PMC9672102; doi:10.1038/s41467-022-34647-1)
Supplement: Supplementary file 5 — Supplementary Software [file 41467_2022_34647_MOESM5_ESM.zip › Supplementary Software/linear_poly.m]

function [yfit, dyfit , rsq] = linear_poly(x,y )

% Performs linear regression on data
% alpha = slope of linear line
% inter = y intercept of linear line
% rsq of regression 

[l ,w ] = size(y);

 yfit = ones(l,w);  
 dyfit = ones(w,1); 
 rsq  =  ones(w,1); 

for count = 1:w
    p = polyfit(x,y(:,count),1); 
    yfit(:,count) =  p(1) * x + p(2);
     dyfit(count) = p(1); 
    yresid = y(:,count) - yfit(:,count);
    SSresid = sum(yresid.^2);
    SStotal = (length(y(:,count))-1) * var(y(:,count));
    rsq(count) = 1 - SSresid/SStotal;

end
