# Supplementary material for: Feedforward growth rate control mitigates gene activation burden
Source: Nat Commun. 2022 Nov 17;13:7054. doi: 10.1038/s41467-022-34647-1 (PMC9672102; doi:10.1038/s41467-022-34647-1)
Supplement: Supplementary file 5 — Supplementary Software [file 41467_2022_34647_MOESM5_ESM.zip › Supplementary Software/README.txt]

The MATLAB scripts in this folder were used to process the experimental data to generate figures in the paper "Feedforward growth rate control mitigates gene activation burden" by C. Barajas, H.-H Huang, M. J. Gibson, L. Sandoval, and D. Del Vecchio submitted for publication in Nature Communications.  

This set of codes processes the OD and fluorescence data generated in this study (Plate reader Biotek, Winooski, VT). Example data are labeled OD, GFP, and RFP. 

Output.mat is the workspace of running the code with the example data. 

Process_OD_mu.m is the main script to run to process the data and generates workspace from Output.mat

The rest of the functions are called by Process_OD_mu.m to process the data.

All code should run in less than 1 minute
