# Supplementary material for: Feedforward growth rate control mitigates gene activation burden
Source: Nat Commun. 2022 Nov 17;13:7054. doi: 10.1038/s41467-022-34647-1 (PMC9672102; doi:10.1038/s41467-022-34647-1)
Supplement: Supplementary file 6 — Source data [file 41467_2022_34647_MOESM6_ESM.zip]

Archive with 30 entries (27 files):
- Source_Data_and_PlasmidMaps_and_PrimersList/
- __MACOSX/._Source_Data_and_PlasmidMaps_and_PrimersList
- Source_Data_and_PlasmidMaps_and_PrimersList/.DS_Store
- __MACOSX/Source_Data_and_PlasmidMaps_and_PrimersList/._.DS_Store
- Source_Data_and_PlasmidMaps_and_PrimersList/Plasmid Maps/
- __MACOSX/Source_Data_and_PlasmidMaps_and_PrimersList/._Plasmid Maps
- Source_Data_and_PlasmidMaps_and_PrimersList/Primers List/
- __MACOSX/Source_Data_and_PlasmidMaps_and_PrimersList/._Primers List
- Source_Data_and_PlasmidMaps_and_PrimersList/Source Data.xlsx
- __MACOSX/Source_Data_and_PlasmidMaps_and_PrimersList/._Source Data.xlsx
- Source_Data_and_PlasmidMaps_and_PrimersList/Plasmid Maps/P_BFP.gb
- __MACOSX/Source_Data_and_PlasmidMaps_and_PrimersList/Plasmid Maps/._P_BFP.gb
- Source_Data_and_PlasmidMaps_and_PrimersList/Plasmid Maps/P_GFP_SPOTH.gb
- __MACOSX/Source_Data_and_PlasmidMaps_and_PrimersList/Plasmid Maps/._P_GFP_SPOTH.gb
- Source_Data_and_PlasmidMaps_and_PrimersList/Plasmid Maps/P_OL.gb
- __MACOSX/Source_Data_and_PlasmidMaps_and_PrimersList/Plasmid Maps/._P_OL.gb
- Source_Data_and_PlasmidMaps_and_PrimersList/Plasmid Maps/P_IFFL_RelA.gb
- __MACOSX/Source_Data_and_PlasmidMaps_and_PrimersList/Plasmid Maps/._P_IFFL_RelA.gb
- Source_Data_and_PlasmidMaps_and_PrimersList/Plasmid Maps/P_GFP_SPOTH_RFP.gb
- __MACOSX/Source_Data_and_PlasmidMaps_and_PrimersList/Plasmid Maps/._P_GFP_SPOTH_RFP.gb
- Source_Data_and_PlasmidMaps_and_PrimersList/Plasmid Maps/P_GFP_SPOTH_RelA.gb
- __MACOSX/Source_Data_and_PlasmidMaps_and_PrimersList/Plasmid Maps/._P_GFP_SPOTH_RelA.gb
- Source_Data_and_PlasmidMaps_and_PrimersList/Plasmid Maps/P_GFP_SPOTH_dCas9.gb
- __MACOSX/Source_Data_and_PlasmidMaps_and_PrimersList/Plasmid Maps/._P_GFP_SPOTH_dCas9.gb
- Source_Data_and_PlasmidMaps_and_PrimersList/Plasmid Maps/P_IFFL.gb
- __MACOSX/Source_Data_and_PlasmidMaps_and_PrimersList/Plasmid Maps/._P_IFFL.gb
- Source_Data_and_PlasmidMaps_and_PrimersList/Plasmid Maps/P_Control.gb
- __MACOSX/Source_Data_and_PlasmidMaps_and_PrimersList/Plasmid Maps/._P_Control.gb
- Source_Data_and_PlasmidMaps_and_PrimersList/Primers List/PrimerList.csv
- __MACOSX/Source_Data_and_PlasmidMaps_and_PrimersList/Primers List/._PrimerList.csv
