# Supplementary material for: Feedforward growth rate control mitigates gene activation burden
Source: Nat Commun. 2022 Nov 17;13:7054. doi: 10.1038/s41467-022-34647-1 (PMC9672102; doi:10.1038/s41467-022-34647-1)
Supplement: Supplementary file 6 — Source data [file 41467_2022_34647_MOESM6_ESM.zip › Source_Data_and_PlasmidMaps_and_PrimersList/Source Data.xlsx]

## Sheet: Fig.2C and SI Fig 7C
MG1655									MG1655
replicate	rep #1	rep #2	rep #3	rep #4	sample size	mean	std		replicate	rep #1	rep #2	rep #3	rep #4	sample size	mean	std
aTc (nM)	Growth Rate (1/hr)				N				aTc (nM)	GFP Production rate (A.U./hr)				N
0	0.489161	0.484502	0.468357	0.476852	4	0.479718	0.00911656		0	12038.9	10274.2	13265	12259.6	4	11959.4	1243.79
75	0.458637	0.443021	0.454537	0.450359	4	0.451639	0.00666507		75	11263.4	10264.7	13018.6	13117.2	4	11916	1391.78
165	0.441785	0.427607	0.466362	0.435275	4	0.442757	0.0167695		165	14162.5	12306.5	16731.2	15328.3	4	14632.1	1872.61
215	0.44209	0.410854	0.422642	0.407216	4	0.4207	0.0157064		215	13479.1	10867.6	16117.8	15258.9	4	13930.8	2319.06
300	0.433829	0.42116	0.418563	0.403517	4	0.419267	0.0124392		300	10402.1	9291.39	12050.4	10522.4	4	10566.6	1133.84
500	0.446371	0.437892	0.429774	0.426546	4	0.435146	0.00887641		500	9275.56	8747.7	11893.5	10758.7	4	10168.9	1430.63
600	0.457767	0.444574	0.438427	0.435468	4	0.444059	0.00989444		600	9878.37	8039.01	11707.4	10897.3	4	10130.5	1582.46
1500	0.454437	0.427296	0.426319	0.417252	4	0.431326	0.0160573		1500	10206.3	9411.86	12932.2	10624.3	4	10793.7	1511.76
CF944									CF944
replicate	rep #1	rep #2	rep #3	rep #4	sample size	mean	std		replicate	rep #1	rep #2	rep #3	rep #4	sample size	mean	std
aTc (nM)	Growth Rate (1/hr)				N				aTc (nM)	GFP Production rate (A.U./hr)				N
0	0.389103	0.384514	0.384772	0.379161	4	0.384387	0.0040709		0	13121.3	12297.1	13749.8	12481.8	4	12912.5	660.525
75	0.380246	0.398118	0.39058	0.397079	4	0.391506	0.00821421		75	17273.5	12849.5	14952.2	14307.6	4	14845.7	1842.09
165	0.3628	0.363265	0.375613	0.368745	4	0.367606	0.00598205		165	19105.6	14408.6	20655.7	16326.2	4	17624	2793.42
215	0.379245	0.375446	0.381811	0.370064	4	0.376641	0.00510545		215	18454.2	18510.8	18611.8	19480.5	4	18764.3	481.871
300	0.37771	0.390299	0.392354	0.398012	4	0.389594	0.00856741		300	18012.1	17133.3	19335.3	17810.2	4	18072.7	921.814
500	0.383536	0.387636	0.405194	0.400824	4	0.394298	0.0103521		500	17852	15786.7	17838.9	15823.5	4	16825.3	1178.11
600	0.367661	0.376006	0.383075	0.383453	4	0.377549	0.00742819		600	16059.8	14769.6	16325.7	15952.9	4	15777	689.651
1500	0.387874	0.377309	0.374405	0.375165	4	0.378688	0.00624608		1500	14949.1	14051.5	15769.3	14434.1	4	14801	742.934
CF945									CF945
replicate	rep #1	rep #2	rep #3	rep #4	sample size	mean	std		replicate	rep #1	rep #2	rep #3	rep #4	sample size	mean	std
aTc (nM)	Growth Rate (1/hr)				N				aTc (nM)	GFP Production rate (A.U./hr)				N
0	0.227084	0.207091	0.217619	0.218414	4	0.217552	0.00818622		0	13207.6	12190.8	11368.4	10363.7	4	11782.6	1208.59
75	0.241902	0.247184	0.24547	0.241791	4	0.244087	0.00268007		75	15315.3	14125	13023.7	11493.9	4	13489.5	1626.53
165	0.307278	0.298742	0.274091	0.314249	4	0.29859	0.0175207		165	22716.1	21371.4	15750.5	19127.6	4	19741.4	3044.62
215	0.317307	0.32788	0.370699	0.378867	4	0.348688	0.0306212		215	24477.4	22826	22373.1	20278.7	4	22488.8	1728.8
300	0.334436	0.340859	0.383675	0.389023	4	0.361998	0.0283241		300	25199.2	20656	20895.1	19185.7	4	21484	2589.56
500	0.365333	0.357254	0.393227	0.400572	4	0.379097	0.0210351		500	22167.2	21287.2	18919.1	19360.9	4	20433.6	1546.88
600	0.362998	0.360297	0.386242	0.380777	4	0.372579	0.0128649		600	21057.5	19605	17359.6	16368.6	4	18597.7	2126.59
1500	0.370572	0.367177	0.374738	0.385391	4	0.374469	0.00791027		1500	18916.5	17005.6	16940.4	16326.7	4	17297.3	1121.95
CF946									CF946
replicate	rep #1	rep #2	rep #3	rep #4	sample size	mean	std		replicate	rep #1	rep #2	rep #3	rep #4	sample size	mean	std
aTc (nM)	Growth Rate (1/hr)				N				aTc (nM)	Growth Rate (1/hr)				N
0	0.154857	0.148154	0.131738	0.131047	4	0.141449	0.0119338		0	12461.5	10975.5	8596.54	8490.23	4	10130.9	1931.4
75	0.144929	0.14764	0.137799	0.139707	4	0.142519	0.00455441		75	10361.2	9698.25	7510.97	6838.47	4	8602.21	1692.81
165	0.14381	0.145219	0.176203	0.162263	4	0.156874	0.0153746		165	9957.29	9080.91	10797.3	8448.95	4	9571.12	1025.06
215	0.164388	0.168752	0.200055	0.205618	4	0.184703	0.0211366		215	13594.7	12864.1	13430.6	13625.4	4	13378.7	353.537
300	0.175738	0.182077	0.218292	0.217682	4	0.198447	0.0227119		300	15638	14590	14925.1	13290.9	4	14611	982.598
500	0.203227	0.199185	0.234827	0.233141	4	0.217595	0.0190087		500	18785.6	17412.9	16078	14900.9	4	16794.3	1677.89
600	0.209123	0.214061	0.233597	0.242193	4	0.224743	0.015716		600	18560.7	17410.7	14329.8	14551.5	4	16213.2	2101.86
1500	0.209491	0.207877	0.226145	0.220729	4	0.216061	0.00882486		1500	17475.7	15408.1	14006.4	12895.2	4	14946.3	1975.01

## Sheet: Fig.2D and SI Fig 7D
Lactose									Lactose
replicate	rep #1	rep #2	rep #3	rep #4	sample size	mean	std		replicate	rep #1	rep #2	rep #3	rep #4	sample size	mean	std
aTc (nM)	Growth Rate (1/hr)				N				aTc (nM)	GFP Production rate (A.U./hr)				N
0	0.115777	0.118392	0.140844	0.145579	4	0.130148	0.0152453		0	5993.22	5434.92	5505.25	5943.91	4	5719.32	289.928
50	0.136667	0.139051	0.159263	0.157054	4	0.148009	0.0117948		50	7026.5	7112.45	7919.58	7454.17	4	7378.17	405.457
75	0.143982	0.143026	0.170731	0.175007	4	0.158186	0.0170482		75	7867.65	7316.8	8293.94	8362.7	4	7960.27	481.634
95	0.155852	0.153388	0.196993	0.189307	4	0.173885	0.022488		95	9044.46	8588.11	9429.75	9588.02	4	9162.59	445.851
140	0.165861	0.141872	0.199888	0.19291	4	0.175133	0.02659		140	10802.3	7916.05	11201.4	10921.6	4	10210.3	1538.64
175	0.173646	0.168944	0.209134	0.20041	4	0.188034	0.0197468		175	11774.5	10898.4	12987.9	11974.9	4	11908.9	857.847
200	0.179156	0.171689	0.204635	0.207643	4	0.190781	0.018036		200	12886.6	10902	12942	11821.4	4	12138	972.036
250	0.190786	0.188474	0.215227	0.209372	4	0.200964	0.013338		250	13359	12432.2	15960	13469.9	4	13805.3	1509.94
300	0.197816	0.202794	0.228307	0.227956	4	0.214218	0.0161942		300	13383.1	13492.7	16700	14932.2	4	14627	1551.82
500	0.216435	0.216165	0.235265	0.218457	4	0.221581	0.00917983		500	10210.9	11461.4	14655.9	10746.8	4	11768.8	1991.74
800	0.224403	0.227871	0.236909	0.228101	4	0.229321	0.00533412		800	11181.7	10953.6	15102.8	13302.5	4	12635.2	1955.72
2000	0.235859	0.231738	0.220363	0.213159	4	0.22528	0.0104038		2000	11808.6	10005.1	12825.3	10237.4	4	11219.1	1337.25
Glycerol									Glycerol
replicate	rep #1	rep #2	rep #3	rep #4	sample size	mean	std		replicate	rep #1	rep #2	rep #3	rep #4	sample size	mean	std
aTc (nM)	Growth Rate (1/hr)				N				aTc (nM)	GFP Production rate (A.U./hr)				N
0	0.212451	0.213431	0.216386	0.216553	4	0.214705	0.00207734		0	12570.4	11310.2	11301.3	10810.3	4	11498.1	752.122
50	0.228353	0.231778	0.226917	0.233946	4	0.230249	0.00319909		50	13636.2	12793.9	12303.6	12629.9	4	12840.9	568.013
75	0.277393	0.271151	0.24141	0.255195	4	0.261287	0.0162161		75	16139.4	15009.3	12859.3	13059.5	4	14266.9	1580.81
95	0.291428	0.251014	0.275636	0.273055	4	0.272784	0.0166308		95	18437.5	13847.2	15571.3	14404.1	4	15565	2045.3
140	0.299427	0.308954	0.295788	0.295881	4	0.300012	0.006197		140	22843	19225.7	18472.9	17797.8	4	19584.8	2249.07
175	0.323835	0.310396	0.320082	0.31805	4	0.318091	0.00566202		175	23850.9	21526.2	20706	20377.7	4	21615.2	1566.77
200	0.31885	0.31724	0.303164	0.306117	4	0.311343	0.00786007		200	24601.7	21587.2	19233.4	18182.8	4	20901.3	2848.13
250	0.325674	0.328952	0.328997	0.330279	4	0.328476	0.00196626		250	25196.6	23378.9	22781.2	21846	4	23300.7	1412.63
300	0.338678	0.346319	0.344359	0.355917	4	0.346318	0.00717265		300	24867.8	25131	25206	22417.8	4	24405.7	1333.15
500	0.377024	0.379683	0.361893	0.363461	4	0.370515	0.00913829		500	26350.9	21897.1	22767.1	20615.4	4	22907.6	2459.77
800	0.400096	0.403037	0.392893	0.395089	4	0.397779	0.00462297		800	23044.9	22546.3	19885.7	19655	4	21283	1760.92
2000	0.403268	0.399575	0.390271	0.394961	4	0.397018	0.00563787		2000	21375.6	20496.6	18925.3	18508.8	4	19826.6	1341.26
Glucose									Glucose
replicate	rep #1	rep #2	rep #3	rep #4	sample size	mean	std		replicate	rep #1	rep #2	rep #3	rep #4	sample size	mean	std
aTc (nM)	Growth Rate (1/hr)				N				aTc (nM)	GFP Production rate (A.U./hr)				N
0	0.35964	0.348848	0.348983	0.350431	4	0.351976	0.00515978		0	14858.9	14607.4	14945.4	14264.5	4	14669	305.44
50	0.367474	0.365367	0.364216	0.365666	4	0.365681	0.00134918		50	15742.1	15138.4	15913.3	15387.1	4	15545.2	348.686
75	0.391067	0.370053	0.376732	0.376565	4	0.378604	0.00887137		75	16497.3	15016	17029.6	15623.7	4	16041.6	896.308
95	0.414114	0.4001	0.409695	0.40737	4	0.40782	0.00585771		95	19287	17761.9	20209.9	17652.2	4	18727.8	1238.13
140	0.44467	0.441037	0.429317	0.432152	4	0.436794	0.00724571		140	22345.3	20731.4	21762.5	20478.2	4	21329.4	875.945
175	0.476258	0.390401	0.464897	0.469049	4	0.450151	0.0401092		175	23058.2	16281.3	23486.2	22208	4	21258.4	3360.33
200	0.47492	0.462928	0.461154	0.457952	4	0.464238	0.00741281		200	23626.8	22432.7	23407	23089.6	4	23139	519.93
250	0.493941	0.488881	0.485546	0.476658	4	0.486256	0.00727023		250	24582.4	24827.4	24144.6	22929.2	4	24120.9	843.151
300	0.512552	0.499718	0.50707	0.51134	4	0.50767	0.00579918		300	25476.5	23321.1	26408	24397	4	24900.6	1335.72
500	0.504199	0.495779	0.501696	0.503069	4	0.501186	0.00374676		500	21158.4	20414.1	23145.1	21574.4	4	21573	1152.74
800	0.486528	0.484937	0.479264	0.475785	4	0.481628	0.00498973		800	19501.9	18064.9	18850.4	17351.4	4	18442.1	934.849
2000	0.486266	0.491347	0.467322	0.501563	4	0.486624	0.0143544		2000	17698.9	15623.5	18346.2	16923.9	4	17148.1	1170.97
Fructose									Fructose
replicate	rep #1	rep #2	rep #3	rep #4	sample size	mean	std		replicate	rep #1	rep #2	rep #3	rep #4	sample size	mean	std
aTc (nM)	Growth Rate (1/hr)				N				aTc (nM)	GFP Production rate (A.U./hr)				N
0	0.323793	0.310549	0.304757	0.328263	4	0.316841	0.0110214		0	16701.8	14815.8	17212.8	16728.3	4	16364.7	1058.94
50	0.328858	0.346124	0.322489	0.329537	4	0.331752	0.0100936		50	19952.1	16723.9	17984.9	17038.6	4	17924.9	1453.82
75	0.348739	0.34966	0.351953	0.342892	4	0.348311	0.00385712		75	18139	17690	19451.7	18476.5	4	18439.3	747.888
95	0.363527	0.375967	0.362736	0.37586	4	0.369522	0.00738696		95	20198.1	19342.2	21876.5	21520.1	4	20734.2	1175.79
140	0.421554	0.428852	0.416363	0.417862	4	0.421158	0.00557419		140	24061.7	22335.3	24586.6	24931.9	4	23978.9	1152.65
175	0.448849	0.455884	0.433954	0.437473	4	0.44404	0.0101367		175	25463.3	24174.3	27453.3	26275.3	4	25841.5	1379.42
200	0.485902	0.456087	0.433582	0.439361	4	0.453733	0.0234733		200	27095.1	27100.7	27127.9	27046.4	4	27092.5	33.9326
250	0.468487	0.473558	0.45897	0.465937	4	0.466738	0.00607059		250	30159.3	25910.8	27835.9	27592.5	4	27874.6	1747.14
300	0.462485	0.490727	0.483481	0.467076	4	0.475943	0.0133556		300	26447.9	22711.6	29940.4	25157	4	26064.2	3013.03
500	0.475659	0.48656	0.475511	0.470059	4	0.476947	0.00691815		500	21151	20315.6	26731.7	22980.6	4	22794.7	2850.85
800	0.48498	0.468729	0.474775	0.471831	4	0.475079	0.00704704		800	22021.2	21275.3	22974.8	19316.6	4	21397	1551.56
2000	0.447919	0.463518	0.472214	0.470667	4	0.463579	0.0111059		2000	20009.8	17216.8	20650.3	17634.6	4	18877.9	1705.63

## Sheet: Fig.3E, SI Fig. 8A, SI Fig 9B
Open loop								Open loop								Open loop
replicate	rep #1	rep #2	rep #3	sample size	mean	std		replicate	rep #1	rep #2	rep #3	sample size	mean	std		replicate	rep #1	rep #2	rep #3	sample size	mean	std
AHL (nM)	Growth Rate (1/hr)			N				AHL (nM)	RFP Production Rate (A.U./hr)			N				AHL (nM)	GFP Production Rate (A.U./hr)			N
0	0.271246	0.264955	0.282192	3	0.272798	0.00872273		0	594.773	86.3033	463.203	3	381.427	263.915		0	31942.5	32796.1	31862.2	3	32200.2	517.567
2	0.248862	0.276023	0.274698	3	0.266528	0.0153133		2	2584.64	3999.79	2580.63	3	3055.02	818.194		2	31019.1	26686.2	27081	3	28262.1	2395.76
3.5	0.257123	0.275328	0.268224	3	0.266891	0.00917523		3.5	7766.22	5944.39	6486.31	3	6732.31	935.492		3.5	23101	25704.8	21611.1	3	23472.3	2071.98
7	0.235943	0.257467	0.253727	3	0.249045	0.0115005		7	13892.4	13570.9	13895.8	3	13786.4	186.625		7	15772.7	14864.8	15299.4	3	15312.3	454.099
12	0.219937	0.247225	0.237284	3	0.234815	0.0138105		12	19111.1	18466.3	19911.4	3	19163	723.934		12	9384.85	10004.4	9950.53	3	9779.93	343.207
35	0.205343	0.221079	0.214793	3	0.213738	0.00792126		35	25998.2	27040.7	26154.8	3	26397.9	562.159		35	3778.28	4227.23	3470.68	3	3825.4	380.471
50	0.194426	0.21782	0.213778	3	0.208675	0.0125043		50	28324.1	26616.8	27100.4	3	27347.1	880.008		50	3092.37	2733.25	2777.67	3	2867.76	195.782
100	0.202462	0.209397	0.2023	3	0.20472	0.00405133		100	28951.7	30575.8	27850.7	3	29126.1	1370.87		100	2458.29	2455.71	2130.06	3	2348.02	188.766
CL 2								CL 2								CL 2
replicate	rep #1	rep #2	rep #3	sample size	mean	std		replicate	rep #1	rep #2	rep #3	sample size	mean	std		replicate	rep #1	rep #2	rep #3	sample size	mean	std
AHL (nM)	Growth Rate (1/hr)			N				AHL (nM)	RFP Production Rate (A.U./hr)			N				AHL (nM)	GFP Production Rate (A.U./hr)			N
0	0.288048	0.286723	0.282737	3	0.285836	0.00276429		0	270.625	379.554	304.288	3	318.156	55.7729		0	31607	32509.7	30646.6	3	31587.7	931.702
2	0.286463	0.28928	0.286226	3	0.287323	0.00169885		2	2457.59	3448.49	2990.23	3	2965.43	495.914		2	27449.9	28739.3	28286.3	3	28158.5	654.134
3.5	0.282197	0.277911	0.291556	3	0.283888	0.00697837		3.5	5359.77	5519.92	5523.34	3	5467.68	93.4698		3.5	27160.6	28832.1	25493	3	27161.9	1669.53
7	0.289145	0.302984	0.287119	3	0.293083	0.00863422		7	10437.5	12217.5	12116.1	3	11590.4	999.699		7	18285	21877.9	20083.1	3	20082	1796.44
12	0.2679	0.296756	0.288683	3	0.284446	0.014887		12	17373.9	18242.2	18881.3	3	18165.8	756.594		12	14285	15469.1	16969.2	3	15574.5	1345.2
35	0.266594	0.29687	0.281091	3	0.281518	0.0151429		35	25252.3	25596.5	26940.3	3	25929.7	891.957		35	7815.25	8056.37	7535.51	3	7802.38	260.669
50	0.274801	0.287897	0.291312	3	0.28467	0.00871571		50	22682.7	26022.3	25705.2	3	24803.4	1843.41		50	5100.82	7108.92	5916.73	3	6042.16	1009.91
100	0.279	0.283596	0.285389	3	0.282661	0.00329536		100	25783.9	29233	26815.6	3	27277.5	1770.34		100	3798.83	6160.45	4982.37	3	4980.55	1180.81
CL 3								CL 3								CL 3
replicate	rep #1	rep #2	rep #3	sample size	mean	std		replicate	rep #1	rep #2	rep #3	sample size	mean	std		replicate	rep #1	rep #2	rep #3	sample size	mean	std
AHL (nM)	Growth Rate (1/hr)			N				AHL (nM)	RFP Production Rate (A.U./hr)			N				AHL (nM)	GFP Production Rate (A.U./hr)			N
0	0.320667	0.3464	0.3046	3	0.323889	0.0210858		0	231.463	209.9	-2.18322	3	146.393	129.122		0	36585.5	13764.5	31609.8	3	27319.9	12000
2	0.348383	0.349242	0.319185	3	0.338937	0.017111		2	3533.01	1434.49	2660.12	3	2542.54	1054.19		2	33467.9	14089.3	29232.7	3	25596.7	10188.1
3.5	0.366877	0.360792	0.330452	3	0.352707	0.0195124		3.5	4493.15	1585.78	4253.2	3	3444.04	1613.77		3.5	34173.4	14565	29916.5	3	26218.3	10314.1
7	0.404666	0.36042	0.384528	3	0.383205	0.0221524		7	9307.8	4031.86	9239.77	3	7526.47	3026.62		7	23053.9	13011	24082.4	3	20049.1	6116.84
12	0.491483	0.373727	0.380972	3	0.415394	0.0659945		12	12730.3	5712.94	12577.3	3	10340.2	4008.04		12	19202.5	9164.15	17990.3	3	15452.3	5479.31
35	0.402798	0.351288	0.360085	3	0.37139	0.0275532		35	18394.7	8146.31	18923.6	3	15154.9	6075.36		35	11096.5	4309.57	8979.14	3	8128.4	3472.51
50	0.401784	0.348367	0.340045	3	0.363399	0.0335022		50	17699.8	8860.93	16796.6	3	14452.5	4863.43		50	9708.83	3600.68	7419.14	3	6909.55	3085.79
100	0.405638	0.366516	0.350668	3	0.374274	0.0282944		100	21021.3	9911.21	18950.9	3	16627.8	5908.13		100	9021.29	3165.04	5549.34	3	5911.89	2944.91
CL 4								CL 4								CL 4
replicate	rep #1	rep #2	rep #3	sample size	mean	std		replicate	rep #1	rep #2	rep #3	sample size	mean	std		replicate	rep #1	rep #2	rep #3	sample size	mean	std
AHL (nM)	Growth Rate (1/hr)			N				AHL (nM)	RFP Production Rate (A.U./hr)			N				AHL (nM)	GFP Production Rate (A.U./hr)			N
0	0.321982	0.316586	0.301041	3	0.313203	0.0108723		0	457.528	453.465	408.896	3	439.963	26.9813		0	33590.5	37261.8	36923.9	3	35925.4	2029.09
2	0.391105	0.389565	0.378101	3	0.386257	0.00710501		2	2336.06	2259.48	2092.72	3	2229.42	124.422		2	33757	35919.2	34902.8	3	34859.7	1081.73
3.5	0.415207	0.428127	0.41	3	0.417778	0.00933277		3.5	3872.52	4398.9	4122.01	3	4131.14	263.308		3.5	32503.7	33649.9	33709.6	3	33287.7	679.643
7	0.428966	0.435616	0.421799	3	0.428794	0.00691009		7	9438.45	8598.75	9671.12	3	9236.11	564.093		7	26691.4	24617	26041.2	3	25783.2	1061.02
12	0.427995	0.434124	0.423476	3	0.428531	0.00534428		12	12062.2	12030.8	12374.3	3	12155.8	189.863		12	17945.8	18487.7	17102	3	17845.2	698.323
35	0.406512	0.397751	0.407552	3	0.403938	0.00538364		35	17439.9	17543.7	18353.3	3	17779	500.093		35	9547.3	10015.6	9444.59	3	9669.15	304.361
50	0.375066	0.397927	0.396857	3	0.38995	0.0129014		50	18512.5	19372.1	20604.4	3	19496.3	1051.46		50	8051.98	8116.71	8207.87	3	8125.52	78.319
100	0.388658	0.382104	0.383922	3	0.384895	0.00338354		100	20883.5	21270.1	21921.3	3	21358.3	524.472		100	5988.03	6432.61	6117.06	3	6179.23	228.715

## Sheet: Fig.3F, SI Fig. 8B, SI Fig 9C 
Open loop								Open loop								Open loop
replicate	rep #1	rep #2	rep #3	sample size	mean	std		replicate	rep #1	rep #2	rep #3	sample size	mean	std		replicate	rep #1	rep #2	rep #3	sample size	mean	std
AHL (nM)	Growth Rate (1/hr)			N				AHL (nM)	RFP Production Rate (A.U./hr)			N				AHL (nM)	GFP Production Rate (A.U./hr)			N
0	0.194509	0.19348	0.196908	3	0.194966	0.00175912		0	580.977	671.14	653.416	3	635.178	47.7689		0	23024.1	26191.7	23561.7	3	24259.2	1695.08
1	0.196982	0.199205	0.205182	3	0.200457	0.00424077		1	2935.62	2752.7	2225.05	3	2637.79	368.957		1	22111.6	22039.4	23194.6	3	22448.5	647.109
2	0.196313	0.197971	0.188464	3	0.194249	0.00507817		2	4623.32	3360.88	7022.13	3	5002.11	1859.78		2	19940.6	21190.4	18008.2	3	19713.1	1603.26
3.5	0.180215	0.185285	0.178834	3	0.181445	0.00339665		3.5	9946.15	8284.2	9098.26	3	9109.53	831.033		3.5	15112.4	14648.4	16096.3	3	15285.7	739.363
7	0.159878	0.160748	0.163475	3	0.161367	0.00187682		7	15872.3	13918.1	13998.5	3	14596.3	1105.78		7	8253.42	8762.37	9367.3	3	8794.36	557.631
10	0.151311	0.14375	0.137728	3	0.144263	0.00680577		10	16609	17826.8	17552	3	17329.3	638.722		10	5446.36	6236.23	5915.38	3	5865.99	397.245
15	0.126717	0.128802	0.122723	3	0.126081	0.00308903		15	19390.1	18141.1	19110.4	3	18880.6	655.449		15	3322.58	3609.47	3526.37	3	3486.14	147.619
35	0.105863	0.104386	0.104761	3	0.105003	0.000767934		35	22963.1	22977.9	22244.7	3	22728.5	419.097		35	1647.63	1642.87	1576.1	3	1622.2	39.9938
CL 1								CL 1								CL 1
replicate	rep #1	rep #2	rep #3	sample size	mean	std		replicate	rep #1	rep #2	rep #3	sample size	mean	std		replicate	rep #1	rep #2	rep #3	sample size	mean	std
AHL (nM)	Growth Rate (1/hr)			N				AHL (nM)	RFP Production Rate (A.U./hr)			N				AHL (nM)	GFP Production Rate (A.U./hr)			N
0	0.207722	0.20162	0.207883	3	0.205742	0.00357001		0	583.59	699.057	526.374	3	603.007	87.9636		0	25722.2	29685.8	27479.5	3	27629.2	1986.01
1	0.206551	0.209715	0.212703	3	0.209656	0.00307614		1	2485.84	1925.67	2506.43	3	2305.98	329.517		1	24127.3	25911.1	24598	3	24878.8	924.474
2	0.210637	0.204305	0.213537	3	0.209493	0.00472089		2	4198.32	4277.67	5652.51	3	4709.5	817.633		2	23120.5	24360	22784	3	23421.5	829.985
3.5	0.204553	0.206123	0.207346	3	0.206007	0.00139996		3.5	9107	9275.12	8538.01	3	8973.38	386.296		3.5	17609.1	18299.5	17913.8	3	17940.8	346.025
7	0.196106	0.19755	0.194758	3	0.196138	0.00139666		7	16720.5	14680.4	18659.1	3	16686.7	1989.6		7	11025.1	13090.1	11886.8	3	12000.7	1037.22
10	0.184197	0.183982	0.189402	3	0.18586	0.00306884		10	21638.7	17816.6	23793	3	21082.8	3026.7		10	9034.88	8496.2	9194.26	3	8908.45	365.8
15	0.176589	0.176487	0.178323	3	0.177133	0.0010318		15	22401.5	20114.5	22361.2	3	21625.8	1308.94		15	5233.44	5521.25	5474.33	3	5409.67	154.416
35	0.167911	0.153759	0.165119	3	0.162263	0.0074958		35	27475.6	22207.1	26573.3	3	25418.7	2817.68		35	2797	2590.84	3003.05	3	2796.96	206.105
CL 2								CL 2								CL 2
replicate	rep #1	rep #2	rep #3	sample size	mean	std		replicate	rep #1	rep #2	rep #3	sample size	mean	std		replicate	rep #1	rep #2	rep #3	sample size	mean	std
AHL (nM)	Growth Rate (1/hr)			N				AHL (nM)	RFP Production Rate (A.U./hr)			N				AHL (nM)	GFP Production Rate (A.U./hr)			N
0	0.195893	0.212455	0.21125	3	0.206532	0.00923399		0	519.128	432.809	419.542	3	457.16	54.0746		0	26223.1	26688.2	25198.7	3	26036.7	762.05
1	0.209009	0.211156	0.212699	3	0.210955	0.00185371		1	1717.4	1931.41	1666.29	3	1771.7	140.654		1	25455.1	22619.9	21669.5	3	23248.2	1969.46
2	0.21024	0.214594	0.212342	3	0.212392	0.00217754		2	3057.99	2777.29	3290.87	3	3042.05	257.161		2	23854	21683.9	20987.2	3	22175	1495.17
3.5	0.206393	0.20475	0.215068	3	0.208737	0.00554397		3.5	8529.17	6507.53	6553.14	3	7196.61	1154.25		3.5	19045.5	16946.3	16696.2	3	17562.7	1290.24
7	0.198327	0.207909	0.200265	3	0.202167	0.00506629		7	15980.7	11977.3	12912.2	3	13623.4	2094.34		7	11868.9	12528.9	10807.7	3	11735.2	868.36
10	0.191738	0.196068	0.19931	3	0.195706	0.00379894		10	18121.8	15836	16412.9	3	16790.2	1188.68		10	9845.19	8903.25	8990.63	3	9246.35	520.443
15	0.181547	0.188266	0.191942	3	0.187251	0.00527134		15	20725.2	18224.1	18998.4	3	19315.9	1280.39		15	5421.02	5778.28	5442.6	3	5547.3	200.328
35	0.168261	0.170335	0.172876	3	0.170491	0.00231102		35	25167.6	21167.5	21023.7	3	22452.9	2352.11		35	3212.71	2562.07	2350.11	3	2708.29	449.508
CL 3								CL 3								CL 3
replicate	rep #1	rep #2	rep #3	sample size	mean	std		replicate	rep #1	rep #2	rep #3	sample size	mean	std		replicate	rep #1	rep #2	rep #3	sample size	mean	std
AHL (nM)	Growth Rate (1/hr)			N				AHL (nM)	RFP Production Rate (A.U./hr)			N				AHL (nM)	GFP Production Rate (A.U./hr)			N
0	0.226202	0.22344	0.223937	3	0.224526	0.00147193		0	496.8	446.436	453.267	3	465.501	27.3204		0	28669.8	29326.6	28955.1	3	28983.8	329.375
1	0.231009	0.242267	0.231466	3	0.234914	0.00637222		1	1405.57	2380.69	1998.58	3	1928.28	491.35		1	27001.1	27753.1	26812.9	3	27189.1	497.497
2	0.253692	0.253896	0.254262	3	0.25395	0.000288915		2	4914.5	5134.17	4504.72	3	4851.13	319.474		2	26097.6	25558.5	26949.1	3	26201.7	701.107
3.5	0.265027	0.259585	0.273592	3	0.266068	0.00706125		3.5	7979.4	8020.41	9154.12	3	8384.64	666.704		3.5	21400.6	21924.2	21839.4	3	21721.4	281.022
7	0.289669	0.282978	0.294798	3	0.289149	0.00592707		7	14614.7	14169.7	15663.4	3	14815.9	766.941		7	15055.9	15515.1	15659.1	3	15410	315.026
10	0.29562	0.289919	0.300876	3	0.295472	0.00548		10	19174.5	19134.9	20419	3	19576.1	730.232		10	10738.7	10159.7	10564.4	3	10487.6	297.049
15	0.290333	0.284357	0.300959	3	0.291883	0.008409		15	21949.5	21754.6	23971.7	3	22558.6	1227.61		15	7451.17	7267.92	7347.93	3	7355.68	91.8687
35	0.262331	0.266225	0.273236	3	0.267264	0.00552607		35	23462.6	25053.8	25577.1	3	24697.8	1101.3		35	4505.9	4278.45	4541.59	3	4441.98	142.745

## Sheet: Fig.3G, SI Fig. 8C, SI Fig 9D
Open loop								Open loop								Open loop
replicate	rep #1	rep #2	rep #3	sample size	mean	std		replicate	rep #1	rep #2	rep #3	sample size	mean	std		replicate	rep #1	rep #2	rep #3	sample size	mean	std
AHL (nM)	Growth Rate (1/hr)			N				AHL (nM)	RFP Production Rate (A.U./hr)			N				AHL (nM)	GFP Production Rate (A.U./hr)			N
0	0.1035	0.0950128	0.0933983	3	0.0973038	0.00542665		0	588.003	553.339	409.449	3	516.93	94.6817		0	13167.3	11062.4	10351.8	3	11527.2	1464.17
1	0.111239	0.0995951	0.0987066	3	0.10318	0.0069934		1	1527	1942.21	1226.71	3	1565.31	359.289		1	12238.3	9649.24	8752.46	3	10213.3	1810.08
2	0.104802	0.0919017	0.0954163	3	0.0973735	0.00666937		2	3445.79	3384.11	2270.31	3	3033.4	661.574		2	10565.6	8311.29	7003.24	3	8626.7	1801.99
3.5	0.0980662	0.0899134	0.0812156	3	0.0897317	0.00842679		3.5	4958.18	4674.03	3552.99	3	4395.07	742.969		3.5	8615.65	7149.65	6929.64	3	7564.98	916.537
7	0.098671	0.0851309	0.0743548	3	0.0860523	0.0121842		7	6091.3	6733	4617.58	3	5813.96	1084.64		7	6861.64	5246.92	4370.78	3	5493.12	1263.55
10	0.0752588	0.065271	0.0629585	3	0.0678294	0.00653706		10	8311.87	9283.45	6357.75	3	7984.36	1490.1		10	3360.2	3559.7	2527.97	3	3149.29	547.247
15	0.0630958	0.0598063	0.0519259	3	0.058276	0.00574004		15	8236.91	9309.39	7105.97	3	8217.42	1101.84		15	2201.16	2385.4	1520.43	3	2035.67	455.616
35	0.0480463	0.0429671	0.041712	3	0.0442418	0.003354		35	8964.64	8907.17	7592.6	3	8488.14	776.091		35	1565.78	1815.36	1347.6	3	1576.25	234.058
CL 1								CL 1								CL 1
replicate	rep #1	rep #2	rep #3	sample size	mean	std		replicate	rep #1	rep #2	rep #3	sample size	mean	std		replicate	rep #1	rep #2	rep #3	sample size	mean	std
AHL (nM)	Growth Rate (1/hr)			N				AHL (nM)	RFP Production Rate (A.U./hr)			N				AHL (nM)	GFP Production Rate (A.U./hr)			N
0	0.102482	0.0994993	0.0919553	3	0.0979787	0.00542537		0	403.008	547.006	497.259	3	482.424	73.1364		0	12609.5	13465.1	10206.1	3	12093.6	1689.65
1	0.115234	0.113101	0.103076	3	0.11047	0.00649218		1	1459.5	1816.17	1352.29	3	1542.65	242.866		1	12147.1	11095.9	12346.3	3	11863.1	671.821
2	0.109511	0.115826	0.101842	3	0.10906	0.00700262		2	3450.19	3278.91	2668.1	3	3132.4	411.111		2	11755.3	10137.5	13391.1	3	11761.3	1626.82
3	0.115669	0.108529	0.10389	3	0.109363	0.00593371		3	4841.41	4958.71	4169.51	3	4656.54	425.838		3	9605.65	10309.6	11902.6	3	10606	1176.83
4	0.115486	0.121076	0.114621	3	0.117061	0.00350401		4	6663.9	6087.35	5587.38	3	6112.88	538.71		4	8969.67	8658.81	8539.16	3	8722.55	222.216
7	0.115413	0.115369	0.112849	3	0.114544	0.00146765		7	10821.1	10426.4	10415.2	3	10554.2	231.209		7	6915.64	6814.13	8037.58	3	7255.79	678.957
10	0.109087	0.110273	0.104359	3	0.107906	0.00312895		10	12999.2	12917.4	10990.9	3	12302.5	1136.62		10	4996.84	5432.8	6289.78	3	5573.14	657.796
15	0.098336	0.0995306	0.0926259	3	0.0968308	0.00369026		15	15115.5	15311.9	13024.3	3	14483.9	1267.87		15	2787.78	3338.16	3464.38	3	3196.77	359.778
CL 2								CL 2								CL 2
replicate	rep #1	rep #2	rep #3	sample size	mean	std		replicate	rep #1	rep #2	rep #3	sample size	mean	std		replicate	rep #1	rep #2	rep #3	sample size	mean	std
AHL (nM)	Growth Rate (1/hr)			N				AHL (nM)	RFP Production Rate (A.U./hr)			N				AHL (nM)	GFP Production Rate (A.U./hr)			N
0	0.0963323	0.10239	0.107009	3	0.10191	0.00535425		0	485.528	375.209	400.219	3	420.319	57.8408		0	13855.3	14657.7	13897	3	14136.7	451.745
1	0.10816	0.112041	0.109703	3	0.109968	0.00195419		1	1304.3	1206.75	1387.47	3	1299.51	90.4548		1	11711.9	12474.5	12001.2	3	12062.5	384.987
2	0.102589	0.100775	0.109565	3	0.10431	0.00464061		2	2796.06	2409.34	2562.27	3	2589.22	194.76		2	11915.2	9547.01	11670.8	3	11044.3	1302.48
3	0.109589	0.10033	0.107321	3	0.105747	0.00482627		3	4301.57	3455.57	4271.98	3	4009.71	480.127		3	8921.93	10146	9133.18	3	9400.37	654.313
4	0.11043	0.110442	0.10947	3	0.110114	0.000557454		4	5790.41	4962.95	5710.84	3	5488.06	456.503		4	8065.64	10255.9	7831.11	3	8717.56	1337.42
7	0.113499	0.110479	0.116952	3	0.113643	0.00323897		7	8812.32	8289.18	10148.2	3	9083.24	958.665		7	6920.51	8042.15	7524.79	3	7495.82	561.381
10	0.108409	0.103613	0.111273	3	0.107765	0.00387038		10	10712	10463.2	11513.4	3	10896.2	548.775		10	5087.08	5948.81	5622.91	3	5552.93	435.107
15	0.100002	0.105093	0.0976462	3	0.100914	0.00380627		15	13553.7	13109.2	14162.9	3	13608.6	529		15	3185.3	4091.93	2945.89	3	3407.71	604.522
CL 3								CL 3								CL 3
replicate	rep #1	rep #2	rep #3	sample size	mean	std		replicate	rep #1	rep #2	rep #3	sample size	mean	std		replicate	rep #1	rep #2	rep #3	sample size	mean	std
AHL (nM)	Growth Rate (1/hr)			N				AHL (nM)	RFP Production Rate (A.U./hr)			N				AHL (nM)	GFP Production Rate (A.U./hr)			N
0	0.135753	0.123705	0.128555	3	0.129338	0.00606187		0	287.493	257.245	445.685	3	330.141	101.2		0	14302.7	13132.2	15032.8	3	14155.9	958.77
1	0.14967	0.130193	0.140007	3	0.139957	0.00973855		1	1032.66	1168.2	1108.54	3	1103.14	67.9343		1	14381.4	12650.1	14382.9	3	13804.8	1000.03
2	0.170922	0.14378	0.155598	3	0.156767	0.013609		2	2391.69	2258.13	2282.01	3	2310.61	71.2249		2	16302.5	12968.1	15629.6	3	14966.7	1763.25
3	0.178683	0.158503	0.173394	3	0.170194	0.0104637		3	3208.42	3658.53	4273.92	3	3713.62	534.885		3	15336.2	14715.9	15929.9	3	15327.3	607.05
4	0.184121	0.17366	0.182703	3	0.180161	0.00567452		4	5590.6	5228.04	6052.01	3	5623.55	412.975		4	16604.3	14923.5	15799	3	15775.6	840.643
7	0.176477	0.179638	0.189298	3	0.181804	0.00667924		7	12494.9	12452.2	13541.4	3	12829.5	616.889		7	11026.2	13701.8	11235.4	3	11987.8	1488.08
10	0.158605	0.175323	0.170397	3	0.168109	0.00859076		10	16559.5	16378.2	17687.8	3	16875.2	709.603		10	5450.14	7451.77	6385.54	3	6429.15	1001.53
15	0.156309	0.149348	0.148029	3	0.151229	0.00444854		15	18973.1	20679.2	21580.6	3	20411	1324.29		15	5523.95	3806.46	3430.26	3	4253.56	1116.16

## Sheet: Fig.4C and SI Fig.11C
TOP10								TOP10
replicate	rep #1	rep #2	rep #3	sample size	mean	std		replicate	rep #1	rep #2	rep #3	sample size	mean	std
SAL (uM)	Growth Rate (1/hr)			N				SAL (uM)	GFP Production Rate (A.U./hr)			N
0	0.447591	0.466507	0.487933	3	0.467344	0.020184		0	7543.05	7650.01	8111.89	3	7768.32	302.314
5	0.42585	0.455914	0.454299	3	0.445355	0.0169103		5	7486.11	8793.31	8591.04	3	8290.15	703.625
10	0.387669	0.407596	0.415399	3	0.403555	0.0143001		10	7090.06	8118.32	8052.49	3	7753.62	575.609
20	0.353888	0.37167	0.395886	3	0.373815	0.0210813		20	7330.07	8539.53	7705.27	3	7858.29	619.076
40	0.339483	0.350725	0.376267	3	0.355492	0.0188494		40	7451.17	7853.15	7301.1	3	7535.14	285.443
75	0.313972	0.339928	0.362728	3	0.338876	0.024395		75	7085.53	7414.7	7087.82	3	7196.02	189.391
150	0.287398	0.307945	0.330189	3	0.308511	0.0214012		150	5500.54	6225.34	6293.74	3	6006.54	439.538
250	0.24809	0.273314	0.276632	3	0.266012	0.0156094		250	4718.63	5105.17	5248.8	3	5024.2	274.201
375	0.215609	0.233222	0.238264	3	0.229032	0.0118946		375	3957.06	4412.56	4089.04	3	4152.89	234.367
500	0.185109	0.205115	0.197685	3	0.19597	0.0101126		500	3093.23	3415.09	3095.76	3	3201.36	185.101
750	0.157307	0.162371	0.186579	3	0.168752	0.0156444		750	2682.24	2788.51	3024.53	3	2831.76	175.193
1000	0.127892	0.140139	0.161335	3	0.143122	0.0169198		1000	1920.18	2162.21	2297.25	3	2126.55	191.049
NEB									NEB
replicate	rep #1	rep #2	rep #3	rep #4	sample size	mean	std		replicate	rep #1	rep #2	rep #3	rep #4	sample size	mean	std
SAL (uM)	Growth Rate (1/hr)				N				SAL (uM)	GFP production rate (A.U./hr)				N
0	0.423083	0.432769	0.441379	0.432521	4	0.432438	0.00747382		0	6715.72	7406.61	7473.84	7275.85	4	7218.01	344.8
5	0.409497	0.397463	0.415192	0.418971	4	0.410281	0.00939048		5	7655.57	6856.32	7806.85	7120.56	4	7359.83	446.491
10	0.35894	0.361566	0.372773	0.372552	4	0.366458	0.00724486		10	6410.61	6891.52	7402.12	7167	4	6967.81	426.066
20	0.325595	0.334439	0.333528	0.337395	4	0.332739	0.00504085		20	6389.21	6686.15	7038.63	6845.69	4	6739.92	274.655
40	0.313192	0.315454	0.324568	0.313058	4	0.316568	0.00544519		40	6871.33	6340.78	6786.27	6597.85	4	6649.06	235.149
75	0.297197	0.296055	0.300072	0.296775	4	0.297525	0.00176228		75	5852.5	5846.26	6176.17	6452.61	4	6081.88	291.241
150	0.27382	0.266299	0.278237	0.287613	4	0.276492	0.00890264		150	5409.86	5367.42	5854.69	6063.24	4	5673.8	340.546
250	0.240901	0.248578	0.244949	0.249237	4	0.245916	0.00383826		250	4697.3	4866.28	4602.33	4914.72	4	4770.16	145.618
375	0.210587	0.217015	0.215856	0.219442	4	0.215725	0.0037372		375	3865.9	4211.6	4138.45	4068.31	4	4071.07	148.761
500	0.190201	0.199718	0.194529	0.19637	4	0.195205	0.00396739		500	3220.91	3554.2	3736.11	3522.59	4	3508.45	213.544
750	0.168058	0.168282	0.176142	0.171808	4	0.171072	0.00379106		750	2938.44	2816.15	3147.42	3012.42	4	2978.61	138.62
1000	0.140247	0.138693	0.151696	0.14784	4	0.144619	0.00618287		1000	2320.42	2186.39	2517.94	2483.19	4	2376.98	153.485
MG1655								MG1655
replicate	rep #1	rep #2	rep #3	sample size	mean	std		replicate	rep #1	rep #2	rep #3	sample size	mean	std
SAL (uM)	Growth Rate (1/hr)			N				SAL (uM)	GFP Production Rate (A.U./hr)			N
0	0.371945	0.363143	0.390763	3	0.375284	0.0141091		0	7608.16	7998.18	7970.66	3	7859	217.668
10	0.356055	0.358998	0.370021	3	0.361691	0.00736229		10	9349.37	9953.96	9089.68	3	9464.34	443.461
20	0.375645	0.355858	0.377652	3	0.369719	0.012045		20	10011.9	9639.09	9580.6	3	9743.85	233.942
30	0.345706	0.347812	0.372495	3	0.355338	0.0148958		30	9888.36	10280.8	9199.91	3	9789.7	547.165
50	0.360271	0.326009	0.368619	3	0.351633	0.0225805		50	9644.38	9563.96	9326.43	3	9511.59	165.32
100	0.355954	0.308606	0.34676	3	0.337107	0.0251071		100	10038.3	8761.97	8783.32	3	9194.54	730.823
175	0.323112	0.316647	0.33238	3	0.324046	0.00790791		175	9241.89	9506.63	8410.04	3	9052.85	572.213
250	0.320147	0.29534	0.316477	3	0.310655	0.013389		250	9291.07	8361.42	8163.27	3	8605.25	602.143
375	0.28661	0.283713	0.292691	3	0.287671	0.0045825		375	8162.91	8233.46	7207.63	3	7868	572.982
500	0.290219	0.265442	0.256722	3	0.270794	0.0173781		500	8143.14	7528.55	6341.99	3	7337.89	915.585
750	0.260537	0.24887	0.259613	3	0.25634	0.00648577		750	7204.6	6732.85	6643.9	3	6860.45	301.344
1000	0.23258	0.229877	0.23026	3	0.230906	0.00146274		1000	6234.44	5745.32	4852.37	3	5610.71	700.796

## Sheet: Fig.4D and SI Fig.11D
TOP10								TOP10
replicate	rep #1	rep #2	rep #3	sample size	mean	std		replicate	rep #1	rep #2	rep #3	sample size	mean	std
aTc (nM)	Growth Rate (1/hr)			N				aTc (nM)	GFP Production Rate (A.U./hr)			N
0	0.236289	0.254044	0.308583	3	0.266306	0.0376745		0	3913.44	4724.51	5604.5	3	4747.48	845.765
20	0.263622	0.281778	0.258225	3	0.267875	0.0123391		20	4535.11	5265.18	4263.25	3	4687.85	518.134
30	0.263941	0.267833	0.24718	3	0.259652	0.0109746		30	4816.49	5315.26	4380.13	3	4837.29	467.91
40	0.263809	0.276276	0.260421	3	0.266835	0.00834955		40	4715.49	5169.46	4658.63	3	4847.86	279.959
45	0.287127	0.29665	0.278254	3	0.287344	0.00919997		45	5255.29	5718.58	5497.84	3	5490.57	231.731
50	0.303508	0.330727	0.302394	3	0.31221	0.0160463		50	6026.93	6093.67	5370.24	3	5830.28	399.799
60	0.336599	0.372325	0.355289	3	0.354738	0.0178697		60	6727.53	7367.28	6694.65	3	6929.82	379.206
70	0.371904	0.412802	0.40277	3	0.395825	0.021315		70	7469.61	8200.65	7907.47	3	7859.24	367.897
80	0.400584	0.431391	0.40855	3	0.413508	0.0159909		80	7628.58	7527.27	7407.61	3	7521.15	110.614
90	0.406872	0.432991	0.42295	3	0.420938	0.0131752		90	7000.12	7692.09	7664.41	3	7452.21	391.765
NEB								NEB
replicate	rep #1	rep #2	rep #3	sample size	mean	std		replicate	rep #1	rep #2	rep #3	sample size	mean	std
aTc (nM)	Growth Rate (1/hr)			N				aTc (nM)	GFP Production Rate (A.U./hr)			N
0	0.211752	0.201079	0.222997	3	0.211942	0.0109603		0	3033.85	3197.03	3666.79	3	3299.22	328.616
20	0.237692	0.244905	0.226957	3	0.236518	0.00903143		20	3638.21	4206.14	3841.26	3	3895.2	287.779
30	0.235259	0.239091	0.235158	3	0.236503	0.00224199		30	4028.47	4298.58	3879.95	3	4069	212.238
40	0.257436	0.252352	0.245212	3	0.251666	0.00614076		40	4530.36	4425.19	4276.08	3	4410.54	127.768
50	0.28109	0.287005	0.291905	3	0.286667	0.0054153		50	5166.77	5835.94	5588.8	3	5530.5	338.373
60	0.322386	0.332897	0.329587	3	0.32829	0.00537451		60	6584.66	6571.66	6639.49	3	6598.6	35.9988
70	0.353633	0.360806	0.360831	3	0.358423	0.00414833		70	7100.63	7169.13	7026.59	3	7098.79	71.2887
80	0.382629	0.387411	0.376043	3	0.382028	0.00570797		80	7189.56	7716.07	6916.74	3	7274.12	406.318
90	0.377973	0.385851	0.398899	3	0.387575	0.0105691		90	6506.84	6931.93	7416.34	3	6951.7	455.072
100	0.38331	0.399733	0.403215	3	0.395419	0.0106306		100	6692.7	7373.97	7276.74	3	7114.47	368.483
MG1655								MG1655
replicate	rep #1	rep #2	rep #3	sample size	mean	std		replicate	rep #1	rep #2	rep #3	sample size	mean	std
aTc (nM)	Growth Rate (1/hr)			N				aTc (nM)	GFP Production Rate (A.U./hr)			N
0	0.204145	0.203406	0.238166	3	0.215239	0.019859		0	3033.85	3197.03	3666.79	3	3299.22	328.616
40	0.277597	0.28762	0.261423	3	0.275547	0.0132183		40	3638.21	4206.14	3841.26	3	3895.2	287.779
80	0.314619	0.303979	0.29869	3	0.305763	0.00811292		80	4028.47	4298.58	3879.95	3	4069	212.238
120	0.33206	0.299374	0.315024	3	0.315486	0.0163481		120	4530.36	4425.19	4276.08	3	4410.54	127.768
160	0.330838	0.31623	0.323541	3	0.323537	0.00730397		160	5166.77	5835.94	5588.8	3	5530.5	338.373
200	0.350491	0.324697	0.340204	3	0.338464	0.0129848		200	6584.66	6571.66	6639.49	3	6598.6	35.9988
240	0.38137	0.338064	0.353783	3	0.357739	0.0219225		240	7100.63	7169.13	7026.59	3	7098.79	71.2887
280	0.362144	0.359516	0.355904	3	0.359188	0.00313288		280	7189.56	7716.07	6916.74	3	7274.12	406.318
320	0.377499	0.356748	0.334123	3	0.356123	0.0216947		320	6506.84	6931.93	7416.34	3	6951.7	455.072
360	0.357452	0.352291	0.344509	3	0.351417	0.0065157		360	6692.7	7373.97	7276.74	3	7114.47	368.483

## Sheet: Fig.5C, SI Fig. 12A, SI Fig 13B
Open loop								Open loop								Open loop
replicate	rep #1	rep #2	rep #3	sample size	mean	std		replicate	rep #1	rep #2	rep #3	sample size	mean	std		replicate	rep #1	rep #2	rep #3	sample size	mean	std
AHL (nM)	Growth Rate (1/hr)			N				AHL (nM)	RFP Production Rate (A.U./hr)			N				AHL (nM)	GFP Production Rate (A.U./hr)			N
0	0.307	0.289848	0.316323	3	0.30439	0.0134293		0	307.49	403.396	225.934	3	312.273	88.8276		0	25747.2	23526.6	25057.8	3	24777.2	1136.59
2	0.301897	0.291415	0.304924	3	0.299412	0.00708902		2	4413.83	4287.4	3745.08	3	4148.77	355.274		2	21017.5	19737.6	21536.2	3	20763.7	925.749
3.5	0.301418	0.288055	0.300847	3	0.296773	0.00755582		3.5	8208.38	7699.23	7137.32	3	7681.64	535.75		3.5	18074.9	18480.8	18871.6	3	18475.8	398.363
7	0.288805	0.281833	0.294562	3	0.2884	0.00637417		7	15575.9	14161.8	14806.3	3	14848	707.993		7	12538.3	12334.7	13292.9	3	12722	504.82
12.5	0.275526	0.269236	0.280828	3	0.275197	0.00580279		12.5	21128	20521.5	20626	3	20758.5	324.25		12.5	7803.11	7558.04	8268.62	3	7876.59	360.942
35	0.257613	0.255787	0.262482	3	0.258627	0.00346078		35	30646.5	30955.3	30507.1	3	30702.9	229.378		35	3137.15	3522.97	3143.27	3	3267.8	221.01
50	0.239247	0.252059	0.257455	3	0.249587	0.00935237		50	29384.5	31474.3	30139.2	3	30332.7	1058.26		50	2293.3	2281.71	2297.1	3	2290.71	8.01582
100	0.247703	0.248512	0.25458	3	0.250265	0.00375881		100	32709.8	34091.2	33042.8	3	33281.3	720.883		100	1783.49	1901.46	1707.53	3	1797.49	97.7164
CL 2								CL 2								CL 2
replicate	rep #1	rep #2	rep #3	sample size	mean	std		replicate	rep #1	rep #2	rep #3	sample size	mean	std		replicate	rep #1	rep #2	rep #3	sample size	mean	std
AHL (nM)	Growth Rate (1/hr)			N				AHL (nM)	RFP Production Rate (A.U./hr)			N				AHL (nM)	GFP Production Rate (A.U./hr)			N
0	0.321079	0.328164	0.326945	3	0.325396	0.002		0	353.353	626.127	484.041	3	487.84	136.427		0	15313.9	14996	14707.7	3	15005.9	303.202
2	0.303272	0.318336	0.312582	3	0.311397	0.004		2	7021.44	6772.63	7029.93	3	6941.34	146.163		2	10723.6	11832.4	11349.4	3	11301.8	555.94
3.5	0.313424	0.315631	0.314551	3	0.314535	0.005		3.5	12406.1	10945.4	11874.1	3	11741.9	739.242		3.5	9543.06	9647.31	9471.09	3	9553.82	88.6049
7	0.318283	0.322416	0.318208	3	0.319636	0.004		7	17656.5	16815.7	18383.6	3	17618.6	784.672		7	7187.29	8065	7344.61	3	7532.3	467.991
12.5	0.316602	0.319612	0.310606	3	0.315607	0		12.5	21312	20533.4	20479.3	3	20774.9	465.957		12.5	6274.06	6606.55	6140.95	3	6340.52	239.809
35	0.312634	0.313377	0.3168	3	0.314271	0.004		35	23166	23031	22925.7	3	23040.9	120.437		35	5135.26	5333.85	5270.3	3	5246.47	101.42
50	0.312367	0.313524	0.318198	3	0.314696	0.005		50	22994.5	22712.5	22860.3	3	22855.8	141.099		50	4952.88	5014.44	4929.49	3	4965.6	43.8812
100	0.312276	0.311114	0.316478	3	0.313289	0.004		100	23791	23947	23780.9	3	23839.6	93.1007		100	4709.33	4977.98	5029.02	3	4905.44	171.747
CL 3								CL 3								CL 3
replicate	rep #1	rep #2	rep #3	sample size	mean	std		replicate	rep #1	rep #2	rep #3	sample size	mean	std		replicate	rep #1	rep #2	rep #3	sample size	mean	std
AHL (nM)	Growth Rate (1/hr)			N				AHL (nM)	RFP Production Rate (A.U./hr)			N				AHL (nM)	GFP Production Rate (A.U./hr)			N
0	0.305704	0.320844	0.323693	3	0.316747	0.002		0	312.625	246.301	64.7827	3	207.903	128.305		0	13740.7	14382.5	15349.7	3	14491	809.958
2	0.338343	0.347665	0.346609	3	0.344206	0.004		2	4336.58	3644.87	4137.95	3	4039.8	356.146		2	12947.5	13310.3	13440.6	3	13232.8	255.533
3.5	0.368435	0.374721	0.373655	3	0.37227	0.005		3.5	7120.4	6298.72	7032.68	3	6817.27	451.211		3.5	12398.8	13282.9	12959.1	3	12880.3	447.29
7	0.393979	0.405479	0.4015	3	0.40032	0.004		7	10516.8	9438	9937.19	3	9963.99	539.88		7	10799.7	12021.1	10700.4	3	11173.8	735.496
12.5	0.40355	0.421817	0.415484	3	0.413617	0		12.5	12499	11304.6	11940.3	3	11914.6	597.62		12.5	8966.18	10193.7	9680.42	3	9613.43	616.494
35	0.409288	0.417416	0.420601	3	0.415768	0.004		35	14037.5	12845.4	14353.5	3	13745.5	795.32		35	7543.13	8237.52	8688.23	3	8156.29	576.856
50	0.415008	0.421202	0.417122	3	0.417777	0.005		50	14092.9	13173.4	13363.8	3	13543.4	485.368		50	7507.81	7857.93	7985.52	3	7783.76	247.343
100	0.417168	0.416211	0.416302	3	0.41656	0.004		100	14475.9	14224.5	13051.5	3	13917.3	760.275		100	7135.31	7651.82	7076.76	3	7287.97	316.467
CL 4								CL 4								CL 4
replicate	rep #1	rep #2	rep #3	sample size	mean	std		replicate	rep #1	rep #2	rep #3	sample size	mean	std		replicate	rep #1	rep #2	rep #3	sample size	mean	std
AHL (nM)	Growth Rate (1/hr)			N				AHL (nM)	RFP Production Rate (A.U./hr)			N				AHL (nM)	GFP Production Rate (A.U./hr)			N
0	0.352397	0.347898	0.339547	3	0.346614	0.002		0	271.358	365.549	277.39	3	304.766	52.7264		0	10667.7	10861.9	10751.6	3	10760.4	97.4033
2	0.474508	0.475176	0.470203	3	0.473296	0.004		2	3586.24	3520.2	4157.41	3	3754.62	350.392		2	9795.56	9909.26	9604.4	3	9769.74	154.06
3.5	0.493333	0.489348	0.489977	3	0.490886	0.005		3.5	5976.37	6162.11	5941.03	3	6026.5	118.758		3.5	8296.04	9056.62	7989.96	3	8447.54	549.234
7	0.499752	0.503366	0.496881	3	0.499999	0.004		7	9126.58	8828.21	9006.57	3	8987.12	150.131		7	6204.42	6117.03	6244.48	3	6188.64	65.1748
12	0.489196	0.496015	0.484053	3	0.489755	0		12	11072.7	11967.7	11824	3	11621.4	480.639		12	4417.62	4670.22	4517.29	3	4535.04	127.23
35	0.481309	0.482312	0.487905	3	0.483842	0.004		35	13480.8	14771.6	13643.1	3	13965.2	703.108		35	3132.22	3121.24	2926.22	3	3059.89	115.894
50	0.468872	0.47153	0.477664	3	0.472689	0.005		50	14155	13756.9	14646.9	3	14186.3	445.814		50	3034.13	2966.82	3272.96	3	3091.3	160.884
100	0.465899	0.464599	0.490746	3	0.473748	0.004		100	14355.6	14096.9	14148.3	3	14200.3	136.942		100	2287.45	2796.82	2400.51	3	2494.93	267.492

## Sheet: Fig.5D, SI Fig. 12B, SI Fig13C
Open loop								Open loop								Open loop
replicate	rep #1	rep #2	rep #3	sample size	mean	std		replicate	rep #1	rep #2	rep #3	sample size	mean	std		replicate	rep #1	rep #2	rep #3	sample size	mean	std
AHL (nM)	Growth Rate (1/hr)			N				AHL (nM)	RFP Production Rate (A.U./hr)			N				AHL (nM)	GFP Production Rate (A.U./hr)			N
0	0.202177	0.204533	0.205023	3	0.203911	0.00152171		0	514.396	624.8	426.511	3	521.902	99.3573		0	22785.4	22909.9	22503.3	3	22732.9	208.31
1	0.196991	0.202789	0.203871	3	0.201217	0.00369968		1	2598.8	2670.7	1620.9	3	2296.8	586.45		1	22717.5	22338.6	24601.5	3	23219.2	1212.03
2	0.194106	0.203576	0.195462	3	0.197714	0.00512106		2	4746.47	4190.48	6009.6	3	4982.18	932.189		2	20231.1	20574.4	18369.6	3	19725	1186.3
3.5	0.18047	0.187482	0.187997	3	0.185316	0.00420476		3.5	9157.74	9049.87	8733.12	3	8980.24	220.708		3.5	14979.6	14843.7	15094.7	3	14972.7	125.662
7	0.161548	0.160582	0.160979	3	0.161037	0.000485491		7	14515.6	14429.2	15446.9	3	14797.2	564.28		7	9077.63	8591.12	8129.92	3	8599.55	473.909
10	0.141486	0.150437	0.146021	3	0.145981	0.00447553		10	18056.1	17209.5	16725.9	3	17330.5	673.319		10	5702.9	6756.93	6415.13	3	6291.65	537.755
15	0.125551	0.121626	0.132468	3	0.126548	0.00548922		15	18876	17883.3	18553.9	3	18437.7	506.426		15	3984.83	3873.53	4246.8	3	4035.05	191.635
35	0.100687	0.0940014	0.0992662	3	0.0979848	0.00352207		35	21839.9	19952.8	21822.1	3	21204.9	1084.41		35	1826.07	1974.14	1952.74	3	1917.65	80.0252
CL 2								CL 2								CL 2
replicate	rep #1	rep #2	rep #3	sample size	mean	std		replicate	rep #1	rep #2	rep #3	sample size	mean	std		replicate	rep #1	rep #2	rep #3	sample size	mean	std
AHL (nM)	Growth Rate (1/hr)			N				AHL (nM)	RFP Production Rate (A.U./hr)			N				AHL (nM)	GFP Production Rate (A.U./hr)			N
0	0.185966	0.191796	0.212429	3	0.19673	0.0139047		0	412.652	442.469	337.316	3	397.479	54.1936		0	7115.13	7251.4	8441.27	3	7602.6	729.496
1	0.180183	0.199561	0.18814	3	0.189295	0.00974041		1	2488.56	1251.79	2326.47	3	2022.27	672.164		1	5752.08	6855.02	6344.57	3	6317.23	551.979
2	0.181402	0.187633	0.178102	3	0.182379	0.00484003		2	5071.04	5333.32	4098.95	3	4834.43	650.311		2	5123.59	5157.81	5689.3	3	5323.57	317.194
3.5	0.190486	0.201131	0.184732	3	0.192116	0.00831997		3.5	8164.61	6331.79	8042.49	3	7512.97	1024.75		3.5	4772.95	5610.94	4578.03	3	4987.3	548.803
7	0.196531	0.211948	0.195584	3	0.201354	0.00918684		7	15100.3	12522.9	12916	3	13513	1388.55		7	3630.95	4469.07	3874.24	3	3991.42	431.173
10	0.19591	0.201234	0.196035	3	0.197727	0.0030383		10	15385.4	14574.1	15260.6	3	15073.4	436.834		10	3404.84	3405.03	3628.01	3	3479.29	128.794
15	0.198925	0.204299	0.191364	3	0.198196	0.00649804		15	17258.5	17267	16593	3	17039.5	386.715		15	2932.74	2952.54	2926.1	3	2937.13	13.7593
35	0.199025	0.204145	0.197214	3	0.200128	0.00359511		35	20449.1	20649.6	20246.4	3	20448.4	201.57		35	2428.05	2509.93	2366.29	3	2434.76	72.0529
CL 3								CL 3								CL 3
replicate	rep #1	rep #2	rep #3	sample size	mean	std		replicate	rep #1	rep #2	rep #3	sample size	mean	std		replicate	rep #1	rep #2	rep #3	sample size	mean	std
AHL (nM)	Growth Rate (1/hr)			N				AHL (nM)	RFP Production Rate (A.U./hr)			N				AHL (nM)	GFP Production Rate (A.U./hr)			N
0	0.200096	0.190649	0.205844	3	0.198863	0.002		0	331.819	295.036	315.58	3	314.145	18.4339		0	7528.46	7623.88	7952.72	3	7701.68	222.575
1	0.212643	0.201184	0.216364	3	0.210064	0.004		1	1349.21	1269.81	1232.64	3	1283.89	59.5455		1	7638.09	7156.21	7762.56	3	7518.95	320.254
2	0.212371	0.207824	0.224273	3	0.214823	0.005		2	2747.23	2700.83	2898.35	3	2782.13	103.284		2	7118.38	7143.82	7791.73	3	7351.31	381.629
3.5	0.228401	0.217238	0.232661	3	0.2261	0.004		3.5	4722.62	4810.84	5036.22	3	4856.56	161.723		3.5	6952.83	6639.17	6962.38	3	6851.46	183.911
7	0.242753	0.229203	0.25283	3	0.241595	0		7	6946.18	6674.86	7019.28	3	6880.11	181.471		7	6559.22	6268.04	7059.91	3	6629.06	400.529
10	0.255893	0.249069	0.26592	3	0.256961	0.004		10	9445.46	9878.49	9787.05	3	9703.67	228.238		10	6109.07	6522.5	6786.27	3	6472.61	341.345
15	0.276207	0.260856	0.269994	3	0.269019	0.005		15	11354.6	11056.7	11487.7	3	11299.7	220.718		15	5899.22	5914.91	5881.5	3	5898.54	16.7158
35	0.298119	0.292548	0.298737	3	0.296468	0.004		35	15094.4	14309.8	14479.5	3	14627.9	412.803		35	5893.47	5657.98	6011.17	3	5854.2	179.835
CL 4								CL 4								CL 4
replicate	rep #1	rep #2	rep #3	sample size	mean	std		replicate	rep #1	rep #2	rep #3	sample size	mean	std		replicate	rep #1	rep #2	rep #3	sample size	mean	std
AHL (nM)	Growth Rate (1/hr)			N				AHL (nM)	RFP Production Rate (A.U./hr)			N				AHL (nM)	GFP Production Rate (A.U./hr)			N
0	0.235621	0.224544	0.230762	3	0.230309	0.00555194		0	364.686	496.612	287.78	3	383.026	105.617		0	6986.24	6779.73	6618.82	3	6794.93	184.182
1	0.329786	0.313466	0.31487	3	0.319374	0.00904443		1	2165.07	1662.09	1869.22	3	1898.79	252.789		1	7750.01	8008.29	8182.72	3	7980.34	217.704
2	0.355437	0.364275	0.370628	3	0.363446	0.00762936		2	3061.01	3517.64	4630.67	3	3736.44	807.379		2	8490.77	7932.82	7438.22	3	7953.94	526.596
3.5	0.37477	0.383699	0.384391	3	0.380953	0.0053661		3.5	5442.85	5901.28	5747.07	3	5697.07	233.273		3.5	6575.42	6769.96	7158.61	3	6834.66	296.933
7	0.382662	0.388752	0.385524	3	0.385646	0.00304673		7	8664.95	9471.65	8932.45	3	9023.01	410.906		7	5006.41	5232.14	5342.27	3	5193.61	171.216
10	0.383038	0.380225	0.385006	3	0.382756	0.00240319		10	10723.8	11258.7	12050.8	3	11344.4	667.628		10	3902.89	4164.97	4280.67	3	4116.18	193.559
15	0.376539	0.37329	0.366106	3	0.371978	0.00533909		15	12531.1	12041.1	12265.9	3	12279.4	245.263		15	2610.43	3170.52	2915.72	3	2898.89	280.424
35	0.363928	0.374328	0.36958	3	0.369279	0.0052064		35	14538.3	14686.7	15154.4	3	14793.1	321.531		35	2279.26	2213.35	2075.58	3	2189.39	103.931

## Sheet: Fig.5E, SI Fig. 12C, SI Fig13D
Open loop										Open loop										Open loop
replicate	rep #1	rep #2	rep #3	rep #4	rep #5	sample size	mean	std		replicate	rep #1	rep #2	rep #3	rep #4	rep #5	sample size	mean	std		replicate	rep #1	rep #2	rep #3	rep #4	rep #5	sample size	mean	std
AHL (nM)	Growth Rate (1/hr)					N				AHL (nM)	RFP Production Rate (A.U./hr)					N				AHL (nM)	RFP Production Rate (A.U./hr)					N
0	0.14033	0.141929	0.142319	0.143175	0.141258	5	0.141802	0.00107619		0	629.343	659.313	711.644	718.641	723.996	5	688.587	41.9983		0	18553.6	18686.2	18623	18954.6	20284.9	5	19020.5	722.999
1	0.140116	0.141086	0.141434	0.140622	0.140264	5	0.140704	0.000553572		1	2027.83	1759.21	2021.57	1931.35	1934.86	5	1934.96	108.429		1	15626	16319.1	16631.4	16250.3	16771.6	5	16319.7	443.687
2.5	0.134903	0.135724	0.13717	0.13525	0.136046	5	0.135819	0.000873154		2.5	4492.8	4130.52	5009.55	4052.94	4539.01	5	4444.96	381.592		2.5	13849.8	13893.7	14196	13325.3	13947.9	5	13842.5	318.689
5	0.126599	0.127141	0.127853	0.125208	0.12628	5	0.126616	0.000987536		5	7746.43	8074.64	8814.44	9048.78	8574.9	5	8451.84	534.519		5	10012.9	10106.5	9634.34	9959.81	9786.02	5	9899.93	188.783
7.5	0.116445	0.11582	0.118271	0.116641	0.115554	5	0.116546	0.0010613		7.5	10994	9392.57	11472.3	11679.3	10425.5	5	10792.7	919.718		7.5	7533.87	7436.67	7105.81	7176.01	7194.17	5	7289.31	185.126
10	0.108905	0.110409	0.111289	0.107296	0.107993	5	0.109178	0.00165755		10	13067.9	12423.9	14917.1	13594.1	13641	5	13528.8	918.92		10	6144.92	6368.18	6050.49	5483.09	5729.24	5	5955.18	349.846
20	0.092411	0.094335	0.0981023	0.0902796	0.0917866	5	0.0933829	0.00301257		20	15829.5	18712.9	16711.8	15307.1	15616.4	5	16435.5	1376.06		20	3146.17	3016.99	2685.56	2699.52	2916.3	5	2892.91	200.299
30	0.0871178	0.0905877	0.0955385	0.0914339	0.0889537	5	0.0907263	0.00315597		30	17966.8	19156.1	19286.9	19316	19558.7	5	19056.9	626.521		30	2339.95	2502.28	1977.3	2015.93	2093.39	5	2185.77	226.268
CL 2								CL 2								CL 2
replicate	rep #1	rep #2	rep #3	sample size	mean	std		replicate	rep #1	rep #2	rep #3	sample size	mean	std		replicate	rep #1	rep #2	rep #3	sample size	mean	std
AHL (nM)	Growth Rate (1/hr)			N				AHL (nM)	RFP Production Rate (A.U./hr)			N				AHL (nM)	GFP Production Rate (A.U./hr)			N
0	0.165945	0.163573	0.158357	3	0.162625	0.00388224		0	392.505	260.661	284.35	3	312.506	70.2869		0	5786.5	5589.91	5031.33	3	5469.25	391.777
1	0.164324	0.166446	0.156959	3	0.162576	0.00497916		1	1366.72	1517.49	1432.84	3	1439.02	75.5733		1	4466.57	4748.76	4562.59	3	4592.64	143.475
2.5	0.163024	0.160143	0.158301	3	0.160489	0.00238039		2.5	3883.37	3823.72	4070.4	3	3925.83	128.706		2.5	4334.48	4161.48	4236.49	3	4244.15	86.754
5	0.158096	0.154005	0.14913	3	0.153744	0.00448857		5	7739.58	7235.26	7203.32	3	7392.72	300.815		5	3452.84	3041.68	3015.29	3	3169.93	245.355
7.5	0.147274	0.152656	0.147054	3	0.148995	0.00317266		7.5	9742.43	10338.1	10268	3	10116.2	325.568		7.5	2502.44	2727.15	2577.31	3	2602.3	114.417
10	0.148817	0.139928	0.145412	3	0.144719	0.00448469		10	12356.6	11506.7	12372.1	3	12078.4	495.216		10	2388.03	2194.23	2284.71	3	2288.99	96.9685
20	0.143382	0.136382	0.138565	3	0.139443	0.00358188		20	15139.4	14861.9	15528	3	15176.4	334.559		20	1695.93	1492.42	1596.24	3	1594.87	101.762
30	0.14194	0.138333	0.138441	3	0.139572	0.0020522		30	18483.1	17879	17889.9	3	18084	345.681		30	1471.07	1329.57	1468.72	3	1423.12	81.0215
CL 3								CL 3								CL 3
replicate	rep #1	rep #2	rep #3	sample size	mean	std		replicate	rep #1	rep #2	rep #3	sample size	mean	std		replicate	rep #1	rep #2	rep #3	sample size	mean	std
AHL (nM)	Growth Rate (1/hr)			N				AHL (nM)	RFP Production Rate (A.U./hr)			N				AHL (nM)	GFP Production Rate (A.U./hr)			N
0	0.161532	0.162964	0.167136	3	0.163877	0.0029118		0	336.286	308.998	252.202	3	299.162	42.896		0	5103.58	5562.64	5621.62	3	5429.28	283.601
1	0.166836	0.172302	0.165097	3	0.168078	0.00375983		1	1166.9	1059.06	1230.46	3	1152.14	86.6457		1	5156.82	5502.43	5172.87	3	5277.37	195.071
2.5	0.170705	0.175834	0.170508	3	0.172349	0.00301997		2.5	3090.14	3196.05	3381.39	3	3222.53	147.419		2.5	4972.21	5185.56	4989.19	3	5048.99	118.578
5	0.181861	0.172389	0.180997	3	0.178416	0.00523727		5	6319.29	6223.56	7412.51	3	6651.78	660.543		5	4350.86	4219.26	4880.82	3	4483.65	350.198
7.5	0.1968	0.195521	0.194233	3	0.195518	0.00128344		7.5	9641.5	9636.41	9976.43	3	9751.45	194.856		7.5	4400.33	4350.15	4065.06	3	4271.84	180.832
10	0.209332	0.213074	0.202491	3	0.208299	0.00536695		10	11974.9	12831.3	11978.9	3	12261.7	493.291		10	4471.59	4785.86	4148.46	3	4468.64	318.708
20	0.225454	0.221089	0.218079	3	0.22154	0.00370794		20	13573.2	14452.9	15706.7	3	14577.6	1072.22		20	3429.57	3658.04	3689.25	3	3592.29	141.777
30	0.202424	0.232568	0.217832	3	0.217608	0.0150732		30	14027.1	16453.7	16939.2	3	15806.7	1560.13		30	2951.36	3731.62	3272.08	3	3318.35	392.186

[truncated: 1 more sheets: Fig 6]
