# Supplementary material for: Feedforward growth rate control mitigates gene activation burden
Source: Nat Commun. 2022 Nov 17;13:7054. doi: 10.1038/s41467-022-34647-1 (PMC9672102; doi:10.1038/s41467-022-34647-1)
Supplement: Supplementary file 6 — Source data [file 41467_2022_34647_MOESM6_ESM.zip › Source_Data_and_PlasmidMaps_and_PrimersList/Plasmid Maps/P_BFP.gb]

LOCUS       P_BFP                   5663 bp ds-DNA     circular     06-JUN-2022
DEFINITION  .
KEYWORDS    "marker:AmpR, AmpR"
FEATURES             Location/Qualifiers
     rep_origin      18..563
                     /label="p15A ori"
                     /ApEinfo_revcolor="#ffef86"
                     /ApEinfo_fwdcolor="#ffef86"
                     /note="direction: RIGHT label: p15A ori"
     misc_feature    564..655
                     /label="3'-end flanking"
                     /ApEinfo_revcolor="#85dae9"
                     /ApEinfo_fwdcolor="#85dae9"
                     /note="label: 3'-end flanking"
     misc_feature    679..713
                     /label="J23104"
                     /ApEinfo_revcolor="#c6c9d1"
                     /ApEinfo_fwdcolor="#c6c9d1"
     misc_feature    715..742
                     /label="RBS BFP"
                     /ApEinfo_revcolor="#d6b295"
                     /ApEinfo_fwdcolor="#d6b295"
     misc_feature    715..742
                     /label="TIR=9499, not 2503 by Cameron"
                     /ApEinfo_revcolor="#b4abac"
                     /ApEinfo_fwdcolor="#b4abac"
     CDS             743..1444
                     /label="TagBFP"
                     /ApEinfo_revcolor="#3366ff"
                     /ApEinfo_fwdcolor="#3366ff"
                     /note="codon_start: 1 transl_table: 1 translation: MSELIKENMHMKLYMEGTVDNHHFKCTSEGEGKPYEGTQTMRIKVVEGGPLPFAFDILATSFLYGSKTFINHTQGIPDFFKQSFPEGFTWERVTTYEDGGVLTATQDTSLQDGCLIYNVKIRGVNFTSNGPVMQKKTLGWEAFTETLYPADGGLEGRNDMALKLVGGSHLIANIKTTYRSKKPAKNLKMPGVYYVDYRLERIKEANNETYVEQHEVAVARYCDLPSKLGHKLN*"
     misc_feature    1448..1504
                     /label="ECK120033737"
                     /ApEinfo_revcolor="#b4abac"
                     /ApEinfo_fwdcolor="#b4abac"
     misc_feature    1621..1720
                     /label="SGS left arm"
                     /ApEinfo_revcolor="#85dae9"
                     /ApEinfo_fwdcolor="#85dae9"
                     /note="label: SGS left arm "
     promoter        1694..1798
                     /label="AmpR promoter"
                     /ApEinfo_revcolor="#c6c9d1"
                     /ApEinfo_fwdcolor="#c6c9d1"
                     /note="label: AmpR promoter"
     CDS             1799..1867
                     /label="AmpR"
                     /ApEinfo_revcolor="#b7e6d7"
                     /ApEinfo_fwdcolor="#b7e6d7"
                     /note="label: AmpR"
     CDS             1868..2659
                     /label="AmpR"
                     /ApEinfo_revcolor="#b7e6d7"
                     /ApEinfo_fwdcolor="#b7e6d7"
                     /note="label: AmpR"
     terminator      2660..2706
                     /label="L3S3P11 terminator"
                     /ApEinfo_revcolor="#ff0000"
                     /ApEinfo_fwdcolor="#ff0000"
                     /note="label: L3S3P11 terminator"
     promoter        2776..2826
                     /label="P040"
                     /ApEinfo_revcolor="#c6c9d1"
                     /ApEinfo_fwdcolor="#c6c9d1"
                     /note="note: \cite{Kosuri2013}"
     RBS             2836..2847
                     /label="RBS_B0034"
                     /ApEinfo_revcolor="#b1ff67"
                     /ApEinfo_fwdcolor="#b1ff67"
                     /note="label: RBS_B0034"
     CDS             2854..3759
                     /label="nahR^AM"
                     /ApEinfo_revcolor="#993366"
                     /ApEinfo_fwdcolor="#993366"
                     /note="codon_start: 1 transl_table: 1 translation: MELRDLDLNLLVVFNQLLVDRRVSVTAENLGLTQPAVSNALKRLRTSLQDPLFVRTHQGMEPTPYAAHLAEHVTSAMHALRNALQHHESFDPLTSERTFTLAMTDIGEIYFMPRLMDALAHQAPNCVISTVRDSSMSLMQALQNGTVDLAVGLLPNLQTGFFQRRLLQNHYVCLCRKDHPVTREPLTLERFCSYGHVRVIAAGTGHGEVDTYMTRVGIRRDIRLEVPHFAAVGHILQRTDLLATVPICLADCCVEPFGLSALPHPVVLPEIAINMFWHAKYHKDLANIWLRQLMFDLFTD**"
     misc_feature    3760..3792
                     /label="L2U1H04"
                     /ApEinfo_revcolor="#b4abac"
                     /ApEinfo_fwdcolor="#b4abac"
     misc_feature    3793..3827
                     /label="L1U4H04mut"
                     /ApEinfo_revcolor="#b4abac"
                     /ApEinfo_fwdcolor="#b4abac"
     misc_feature    3828..3874
                     /label="L3S3P55 NO BsaI"
                     /ApEinfo_revcolor="#b4abac"
                     /ApEinfo_fwdcolor="#b4abac"
     misc_feature    3875..3905
                     /label="L2U1H07 mut"
                     /ApEinfo_revcolor="#b4abac"
                     /ApEinfo_fwdcolor="#b4abac"
     misc_feature    3986..4004
                     /label="common pAJM plasmid sequence"
                     /ApEinfo_revcolor="#b4abac"
                     /ApEinfo_fwdcolor="#b4abac"
     promoter        4005..4120
                     /label="PsalTTC"
                     /ApEinfo_revcolor="#c6c9d1"
                     /ApEinfo_fwdcolor="#c6c9d1"
                     /note="note: \cite{Meyer2019}"
     misc_feature    4121..4144
                     /label="TIR=118"
                     /ApEinfo_revcolor="#b4abac"
                     /ApEinfo_fwdcolor="#b4abac"
     RBS             4128..4138
                     /label="BBa_B0033"
                     /ApEinfo_revcolor="#b4abac"
                     /ApEinfo_fwdcolor="#b4abac"
     gene            4145..5509
                     /label="relA"
                     /ApEinfo_revcolor="#b4abac"
                     /ApEinfo_fwdcolor="#b4abac"
                     /note="db_xref: EcoGene: EG10835 db_xref: GeneID: 947244 gene: relA gene_synonym: ECK2778; JW2755; RC locus_tag: b2784"
     terminator      5516..5563
                     /label="L3S1P22mut"
                     /ApEinfo_revcolor="#ff0000"
                     /ApEinfo_fwdcolor="#ff0000"
     misc_feature    5564..5663
                     /label="Spacer 2 mut (gBk)"
                     /ApEinfo_revcolor="#f58a5e"
                     /ApEinfo_fwdcolor="#f58a5e"
                     /note="note: gBk_spacer_terminators"
ORIGIN
        1 TTAATAAGAT GATCTTCTTG AGATCGTTTT GGTCTGCGCG TAATCTCTTG CTCTGAAAAC
       61 GAAAAAACCG CCTTGCAGGG CGGTTTTTCG AAGGTTCTCT GAGCTACCAA CTCTTTGAAC
      121 CGAGGTAACT GGCTTGGAGG AGCGCAGTCA CCAAAACTTG TCCTTTCAGT TTAGCCTTAA
      181 CCGGCGCATG ACTTCAAGAC TAACTCCTCT AAATCAATTA CCAGTGGCTG CTGCCAGTGG
      241 TGCTTTTGCA TGTCTTTCCG GGTTGGACTC AAGACGATAG TTACCGGATA AGGCGCAGCG
      301 GTCGGACTGA ACGGGGGGTT CGTGCATACA GTCCAGCTTG GAGCGAACTG CCTACCCGGA
      361 ACTGAGTGTC AGGCGTGGAA TGAGACAAAC GCGGCCATAA CAGCGGAATG ACACCGGTAA
      421 ACCGAAAGGC AGGAACAGGA GAGCGCACGA GGGAGCCGCC AGGGGGAAAC GCCTGGTATC
      481 TTTATAGTCC TGTCGGGTTT CGCCACCACT GATTTGAGCG TCAGATTTCG TGATGCTTGT
      541 CAGGGGGGCG GAGCCTATGG AAAAACGGCT TTGCCGCGGC CCTCTCACTT CCCTGTTAAG
      601 TATCTTCCTG GCATCTTCCA GGAAATCTCC GCCCCGTTCG TAAGCCATTT CCGCTCGCCG
      661 CAGTCGAACG GGCGCGCCTT GACAGCTAGC TCAGTCCTAG GTATTGTGCT AGCTTACGCC
      721 GATTCTGCCG GGGGGAATTA TAATGAGCGA ACTGATCAAA GAGAACATGC ACATGAAGCT
      781 GTACATGGAG GGTACCGTGG ATAATCACCA CTTTAAGTGT ACTTCTGAGG GCGAGGGTAA
      841 GCCGTATGAA GGGACTCAAA CGATGCGTAT TAAAGTAGTG GAGGGTGGCC CACTGCCGTT
      901 TGCTTTCGAT ATTCTGGCGA CGAGCTTTCT GTATGGTAGC AAAACGTTTA TAAACCACAC
      961 TCAGGGCATT CCGGATTTCT TTAAACAAAG CTTTCCGGAA GGTTTTACCT GGGAGCGTGT
     1021 GACTACGTAT GAAGATGGTG GTGTGTTGAC TGCTACTCAA GATACTTCAC TGCAGGACGG
     1081 CTGTCTGATC TATAACGTGA AGATTCGTGG CGTGAACTTT ACGAGCAATG GGCCGGTAAT
     1141 GCAAAAAAAA ACCCTGGGTT GGGAAGCGTT CACGGAAACT CTGTATCCGG CTGACGGCGG
     1201 CCTGGAGGGC CGTAACGATA TGGCACTGAA GCTGGTTGGT GGCAGCCACC TGATCGCGAA
     1261 TATCAAAACG ACTTATCGCT CTAAAAAACC GGCGAAAAAT CTGAAGATGC CGGGTGTTTA
     1321 TTATGTTGAC TATCGTCTGG AACGCATTAA AGAAGCGAAT AATGAAACTT ACGTGGAGCA
     1381 ACACGAGGTT GCAGTGGCGC GCTATTGCGA CTTGCCTTCA AAGCTGGGTC ACAAACTGAA
     1441 TTAATAAGGA AACACAGAAA AAAGCCCGCA CCTGACAGTG CGGGCTTTTT TTTTCGACCA
     1501 AAGGTACTAG AGtaacaccg CCGCTTACAG ACAAGCTGTG ACCGTCTCCG GGAGCTGCAT
     1561 GTGTCAGAGG TTTTCACCGT CATCACCGAA ACGCGCGAGA CGAAAGGGCC TCGTGATACG
     1621 CCTATTTTTA TAGGTTAATG TCATGATAAT AATGGTTTCT TAGACGTCAG GTGGCACTTT
     1681 TCGGGGAAAT GTGCGCGGAA CCCCTATTTG TTTATTTTTC TAAATACATT CAAATATGTA
     1741 TCCGCTCATG AGACAATAAC CCTGATAAAT GCTTCAATAA TATTGAAAAA GGAAGAGTAT
     1801 GAGTATTCAA CATTTCCGTG TCGCCCTTAT TCCCTTTTTT GCGGCATTTT GCCTTCCTGT
     1861 TTTTGCTCAC CCAGAAACGC TGGTGAAAGT AAAAGATGCT GAAGATCAGT TGGGTGCACG
     1921 AGTGGGTTAC ATCGAACTGG ATCTCAACAG CGGTAAGATC CTTGAGAGTT TTCGCCCCGA
     1981 AGAACGTTTT CCAATGATGA GCACTTTTAA AGTTCTGCTA TGTGGCGCGG TATTATCCCG
     2041 TATTGACGCC GGGCAAGAGC AACTCGGTCG CCGCATACAC TATTCTCAGA ATGACTTGGT
     2101 TGAGTACTCA CCAGTCACAG AAAAGCATCT TACGGATGGC ATGACAGTAA GAGAATTATG
     2161 CAGTGCTGCC ATAACCATGA GTGATAACAC TGCGGCCAAC TTACTTCTGA CAACGATCGG
     2221 AGGACCGAAG GAGCTAACCG CTTTTTTGCA CAACATGGGG GATCATGTAA CTCGCCTTGA
     2281 TCGTTGGGAA CCGGAGCTGA ATGAAGCCAT ACCAAACGAC GAGCGTGACA CCACGATGCC
     2341 TGTAGCAATG GCAACAACGT TGCGCAAACT ATTAACTGGC GAACTACTTA CTCTAGCTTC
     2401 CCGGCAACAA TTAATAGACT GGATGGAGGC GGATAAAGTT GCAGGACCAC TTCTGCGCTC
     2461 GGCCCTTCCG GCTGGCTGGT TTATTGCTGA TAAATCTGGA GCCGGTGAGC GTGGGTCTCG
     2521 CGGTATCATT GCAGCACTGG GGCCAGATGG TAAGCCCTCC CGTATCGTAG TTATCTACAC
     2581 GACGGGGAGT CAGGCAACTA TGGATGAACG AAATAGACAG ATCGCTGAGA TAGGTGCCTC
     2641 ACTGATTAAG CATTGGTAAC CAATTATTGA ACACCCTTCG GGGTGTTTTT TTGTTTCTGG
     2701 TCTCCCCAAC TTATATCGTA TGGGGCTGAC TTCAGGTGCT ACATTTGAAG AGATAAATTG
     2761 CACTGAAATC TAGAAGGCGC GCCCACGGTG TTAGACATTT ATCCCTTGCG GCGATATAAT
     2821 GTGTGGttac tagagaaaga ggagaaatac tagATGGAAC TGCGTGACCT TGATTTAAAC
     2881 CTGCTGGTGG TGTTCAACCA GTTGCTGGTC GACAGACGCG TCTCTGTCAC TGCGGAGAAC
     2941 CTGGGCCTGA CCCAGCCTGC CGTGAGCAAT GCGCTGAAAC GCCTGCGCAC CTCGCTACAG
     3001 GACCCACTCT TCGTGCGCAC ACATCAGGGA ATGGAACCCA CACCCTATGC CGCGCATCTG
     3061 GCCGAGCACG TCACTTCGGC CATGCACGCA CTGCGCAACG CCCTACAGCA CCATGAAAGC
     3121 TTCGATCCGC TGACCAGCGA GCGTACCTTC ACCCTGGCCA TGACCGACAT TGGCGAGATC
     3181 TACTTCATGC CGCGGCTGAT GGATGCGCTG GCTCACCAGG CCCCCAATTG CGTGATCAGT
     3241 ACGGTGCGCG ACAGTTCGAT GAGCCTGATG CAGGCCTTGC AGAACGGAAC CGTGGACTTG
     3301 GCCGTGGGCC TGCTTCCCAA TCTGCAAACT GGCTTCTTTC AGCGCCGGCT GCTCCAGAAT
     3361 CACTACGTGT GCCTATGTCG CAAGGACCAT CCAGTCACCC GCGAACCCCT GACTCTGGAG
     3421 CGCTTCTGTT CCTACGGCCA CGTGCGTGTC ATCGCCGCTG GCACCGGCCA CGGCGAGGTG
     3481 GACACGTACA TGACACGGGT CGGCATCCGG CGCGACATCC GTCTGGAAGT GCCGCACTTC
     3541 GCCGCCGTTG GCCACATCCT CCAGCGCACC GATCTGCTCG CCACTGTGCC GATATGTTTA
     3601 GCCGACTGCT GCGTAGAGCC CTTCGGCCTA AGCGCCTTGC CGCACCCAGT CGTCTTGCCT
     3661 GAAATAGCCA TCAACATGTT CTGGCATGCG AAGTACCACA AGGACCTAGC CAATATTTGG
     3721 TTGCGGCAAC TGATGTTTGA CCTGTTTACG GATTGATAAG CCGGAGCGGA GATCTGCTCC
     3781 GGCTTTTTTT TTCGACGAgG CacTTCGgtG CcTCGTCGTT TTCTCTGGAC GAACAATAAC
     3841 ACCCTAACGG GTGTTTTTTT GTTTCTGGTC ctCCAGGCCT CCCAGATGGG GGGCCTTTTT
     3901 TTTcaGACAA TGTCCTGAAG AATATggcAG AAAAAAGCAC CCCTCGTCGC CTAGAATTAC
     3961 CTACCGCGGT CGACCATACC TTCGAgctta acgatcgttg gctgggggcc tcgcttgggt
     4021 tattgctggt gcccggccgg gcgcaatatt catgttgatg atttattata tatcgagtgg
     4081 tgtatttatt tatattgttt gctccgttac cgttattaac actagagtca cacaggacta
     4141 ctagATGGTT GCGGTAAGAA GTGCACATAT CAATAAGGCT GGTGAATTTG ATCCGGAAAA
     4201 ATGGATCGCA AGTCTGGGTA TTACCAGCCA GAAGTCGTGT GAGTGCTTAG CCGAAACCTG
     4261 GGCGTATTGT CTGCAACAGA CGCAGGGGCA TCCGGATGCC AGTCTGTTAT TGTGGCGTGG
     4321 TGTTGAGATG GTGGAGATCC TCTCGACATT AAGTATGGAC ATTGACACGC TGCGGGCGGC
     4381 GCTGCTTTTC CCTCTGGCGG ATGCCAACGT AGTCAGCGAA GATGTGCTGC GTGAGAGCGT
     4441 CGGTAAGTCG GTCGTTAACC TTATTCACGG CGTGCGTGAT ATGGCGGCGA TCCGCCAGCT
     4501 GAAAGCGACG CACACTGATT CTGTTTCCTC CGAACAGGTC GATAACGTTC GCCGGATGTT
     4561 ATTGGCGATG GTCGATGATT TTCGCTGCGT AGTCATCAAA CTGGCGGAGC GTATTGCTCA
     4621 TCTGCGCGAA GTAAAAGATG CGCCGGAAGA TGAACGTGTA CTGGCGGCAA AAGAGTGTAC
     4681 CAACATCTAC GCACCGCTGG CTAACCGTCT CGGAATCGGA CAACTGAAAT GGGAACTGGA
     4741 AGATTACTGC TTCCGTTACC TCCATCCAAC CGAATACAAA CGAATTGCCA AACTGCTGCA
     4801 TGAACGGCGT CTCGACCGCG AACACTACAT CGAAGAGTTC GTTGGTCATC TGCGCGCTGA
     4861 GATGAAAGCT GAAGGCGTTA AAGCGGAAGT GTATGGTCGT CCGAAACACA TCTACAGCAT
     4921 CTGGCGTAAA ATGCAGAAAA AGAACCTCGC CTTTGATGAG CTGTTTGATG TGCGTGCGGT
     4981 ACGTATTGTC GCCGAGCGTT TACAGGATTG CTATGCCGCA CTGGGGATAG TGCACACTCA
     5041 CTATCGCCAC CTGCCGGATG AGTTTGACGA TTACGTCGCT AACCCGAAAC CAAACGGTTA
     5101 TCAGTCTATT CATACCGTGG TTCTGGGGCC GGGTGGAAAA ACCGTTGAGA TCCAAATCCG
     5161 CACCAAACAG ATGCATGAAG ATGCAGAGTT GGGTGTTGCT GCGCACTGGA AATATAAAGA
     5221 GGGCGCGGCT GCTGGCGGCG CACGTTCGGG ACATGAAGAC CGGATTGCCT GGCTGCGTAA
     5281 ACTGATTGCG TGGCAGGAAG AGATGGCTGA TTCCGGCGAA ATGCTCGACG AAGTACGTAG
     5341 TCAGGTCTTT GACGACCGGG TGTACGTCTT TACGCCGAAA GGTGATGTCG TTGATTTGCC
     5401 TGCGGGATCA ACGCCGCTGG ACTTCGCTTA CCACATCCAC AGTGATGTCG GACACCGCTG
     5461 CATCGGGGCA AAAATTGGCG GGCGCATTGT GCCGTTCACC TACCAGCTGT AATAAGACGA
     5521 ACAATAAGGC CGCAAATCGC GGCCTTcgTT AcaGATAACA gcAGGTAAcA AGACGCTTcT
     5581 TATGGAGTTC GACATGGCAA TAACGCGACG AATCTACGTC ATGACGAGAA TAGTATAAAC
     5641 AAAACTGCTG ACGGCAGAAG CGT
//
