# Supplementary material for: Feedforward growth rate control mitigates gene activation burden
Source: Nat Commun. 2022 Nov 17;13:7054. doi: 10.1038/s41467-022-34647-1 (PMC9672102; doi:10.1038/s41467-022-34647-1)
Supplement: Supplementary file 6 — Source data [file 41467_2022_34647_MOESM6_ESM.zip › Source_Data_and_PlasmidMaps_and_PrimersList/Plasmid Maps/P_GFP_SPOTH.gb]

LOCUS       P_GFP_SPOTH             4558 bp ds-DNA     circular     02-JUN-2022
DEFINITION  .
KEYWORDS    "creator:HsinHo" "marker:AmpR, pTetR, tetR, LuxR"
FEATURES             Location/Qualifiers
     misc_feature    585..631
                     /label="L3S3P11 terminator"
                     /ApEinfo_revcolor="#ff0000"
                     /ApEinfo_fwdcolor="#ff0000"
     misc_feature    632..730
                     /label="5'-end flanking"
                     /ApEinfo_revcolor="#85dae9"
                     /ApEinfo_fwdcolor="#85dae9"
     rep_origin      731..1276
                     /label="p15A ori"
                     /ApEinfo_revcolor="#ffef86"
                     /ApEinfo_fwdcolor="#ffef86"
     misc_feature    1277..1368
                     /label="3'-end flanking"
                     /ApEinfo_revcolor="#85dae9"
                     /ApEinfo_fwdcolor="#85dae9"
     misc_feature    1369..1417
                     /label="gBlock_T_pSal_rfp"
                     /ApEinfo_revcolor="#85dae9"
                     /ApEinfo_fwdcolor="#85dae9"
     misc_feature    1369..1417
                     /label="L3S3P22 terminator"
                     /ApEinfo_revcolor="#ff0000"
                     /ApEinfo_fwdcolor="#ff0000"
     misc_feature    1369..2297
                     /label="from pHH03b or pHH01"
                     /ApEinfo_revcolor="#b7e6d7"
                     /ApEinfo_fwdcolor="#b7e6d7"
     misc_feature    1381..1386
                     /label="predicted stem"
                     /ApEinfo_revcolor="#b4abac"
                     /ApEinfo_fwdcolor="#b4abac"
     misc_feature    1391..1396
                     /label="predicted stem"
                     /ApEinfo_revcolor="#b4abac"
                     /ApEinfo_fwdcolor="#b4abac"
     misc_feature    1418..1452
                     /label="J23114 promoter"
                     /ApEinfo_revcolor="#faac61"
                     /ApEinfo_fwdcolor="#faac61"
     misc_feature    1418..2297
                     /label="from TetR-regulated coTL GFP RFP"
                     /ApEinfo_revcolor="#b7e6d7"
                     /ApEinfo_fwdcolor="#b7e6d7"
     misc_feature    1458..1472
                     /label="RBS region"
                     /ApEinfo_revcolor="#b4abac"
                     /ApEinfo_fwdcolor="#b4abac"
     misc_feature    1461..1472
                     /label="B0034"
                     /ApEinfo_revcolor="#b4abac"
                     /ApEinfo_fwdcolor="#b4abac"
     CDS             1479..2100
                     /label="tetR"
                     /ApEinfo_revcolor="#993366"
                     /ApEinfo_fwdcolor="#993366"
     misc_feature    2099..2099
                     /label="The introduced C to read double stop codon TAATAA"
                     /ApEinfo_revcolor="#b4abac"
                     /ApEinfo_fwdcolor="#b4abac"
     terminator      2123..2209
                     /label="rrnB T1 terminator"
                     /ApEinfo_revcolor="#c6c9d1"
                     /ApEinfo_fwdcolor="#c6c9d1"
     source          2210..2217
                     /label="source synthetic DNA construct"
                     /ApEinfo_revcolor="#c6c9d1"
                     /ApEinfo_fwdcolor="#c6c9d1"
     misc_feature    2210..2217
                     /label="scar"
                     /ApEinfo_revcolor="#ff9ccd"
                     /ApEinfo_fwdcolor="#ff9ccd"
     promoter        2218..2271
                     /label="pTetR"
                     /ApEinfo_revcolor="#b4abac"
                     /ApEinfo_fwdcolor="#b4abac"
     source          2218..2297
                     /label="source synthetic DNA construct"
                     /ApEinfo_revcolor="#c6c9d1"
                     /ApEinfo_fwdcolor="#c6c9d1"
     primer          complement(2245..2271)
                     /label="LS002_RBS-Reverse"
                     /note="sequence: GTGCTCAGTATCTCTATCACTGATAGG"
                     /ApEinfo_revcolor="#b4abac"
                     /ApEinfo_fwdcolor="#b4abac"
     misc_feature    2280..2291
                     /label="RBS_B0034"
                     /ApEinfo_revcolor="#b4abac"
                     /ApEinfo_fwdcolor="#b4abac"
     primer          2296..2316
                     /label="60k_RBS_AMS"
                     /note="sequence: TTTTGCCCGAAAAAGGGTCTCCGGAGGTAAAGATGTATCTGTTTGAAAGCC"
                     /ApEinfo_revcolor="#75c6a9"
                     /ApEinfo_fwdcolor="#75c6a9"
     primer          2297..2316
                     /label="LS006_RBS-128k-Forward"
                     /note="sequence: ACGAACGCAGCTAATCATAAGGAGGTTTGGATGTATCTGTTTGAAAGCC"
                     /ApEinfo_revcolor="#c6c9d1"
                     /ApEinfo_fwdcolor="#c6c9d1"
     primer          2297..2316
                     /label="40k_RBS_AMS"
                     /note="sequence: TGCGTAAAACTGGGGAGGTTTGTTGATGTATCTGTTTGAAAGCC"
                     /ApEinfo_revcolor="#b1ff67"
                     /ApEinfo_fwdcolor="#b1ff67"
     misc_feature    2298..2300
                     /label="change start codon"
                     /ApEinfo_revcolor="#ff0000"
                     /ApEinfo_fwdcolor="#ff0000"
     primer          2298..2316
                     /label="LS004_RBS-8k-Forward"
                     /note="sequence: TGATAAACGCCAAGAGAGAACCGTAAAAATGTATCTGTTTGAAAGCC"
                     /ApEinfo_revcolor="#c6c9d1"
                     /ApEinfo_fwdcolor="#c6c9d1"
     primer          2298..2316
                     /label="LS004_RBS-4.6K-Forward"
                     /note="sequence: TGATAAACGCCAAGAGAGAACCGTAAAAatgtatctgtttgaaagcc"
                     /ApEinfo_revcolor="#84b0dc"
                     /ApEinfo_fwdcolor="#84b0dc"
     primer          2298..2316
                     /label="LS001_RBS-1k-Forward"
                     /note="sequence: GTTACAGCTTAGCCCGATCCATTTATGTATCTGTTTGAAAGCC"
                     /ApEinfo_revcolor="#f58a5e"
                     /ApEinfo_fwdcolor="#f58a5e"
     CDS             2298..2954
                     /label="spoT(BssHII)"
                     /ApEinfo_revcolor="#993366"
                     /ApEinfo_fwdcolor="#993366"
     CDS             2298..2954
                     /label="Translation 2298-2954"
     misc_feature    2299..2915
                     /label="from pGN19"
                     /ApEinfo_revcolor="#b1ff67"
                     /ApEinfo_fwdcolor="#b1ff67"
     misc_feature    2716..3015
                     /label="gB_spoTBssHII_Term"
                     /ApEinfo_revcolor="#ffef86"
                     /ApEinfo_fwdcolor="#ffef86"
     misc_feature    2916..2954
                     /label="add with primer"
                     /ApEinfo_revcolor="#ff9ccd"
                     /ApEinfo_fwdcolor="#ff9ccd"
     misc_feature    2949..2954
                     /label="change stop codon"
                     /ApEinfo_revcolor="#ff0000"
                     /ApEinfo_fwdcolor="#ff0000"
     misc_feature    2955..3015
                     /label="L3S2P21 terminator"
                     /ApEinfo_revcolor="#ff0000"
                     /ApEinfo_fwdcolor="#ff0000"
     misc_feature    3016..3068
                     /label="lambda tI terminator"
                     /ApEinfo_revcolor="#c6c9d1"
                     /ApEinfo_fwdcolor="#c6c9d1"
     misc_feature    3016..3068
                     /label="from J92001"
                     /ApEinfo_revcolor="#b7e6d7"
                     /ApEinfo_fwdcolor="#b7e6d7"
     misc_feature    3016..3068
                     /label="from J92001"
                     /ApEinfo_revcolor="#b7e6d7"
                     /ApEinfo_fwdcolor="#b7e6d7"
     misc_feature    3069..3103
                     /label="J23100"
                     /ApEinfo_revcolor="#75c6a9"
                     /ApEinfo_fwdcolor="#75c6a9"
     misc_feature    3069..3850
                     /label="A37 (Monitor)"
                     /ApEinfo_revcolor="#75c6a9"
                     /ApEinfo_fwdcolor="#75c6a9"
     misc_feature    3104..3109
                     /label="scar_gene"
                     /ApEinfo_revcolor="#f58a5e"
                     /ApEinfo_fwdcolor="#f58a5e"
     None            3104..3111
                     /label="scar"
                     /ApEinfo_revcolor="#b7e6d7"
                     /ApEinfo_fwdcolor="#b7e6d7"
     BioBrick        3112..3124
                     /label="BBa_B0032"
                     /ApEinfo_revcolor="#f8d3a9"
                     /ApEinfo_fwdcolor="#f8d3a9"
     misc_feature    3125..3130
                     /label="SCAR_gene"
                     /ApEinfo_revcolor="#85dae9"
                     /ApEinfo_fwdcolor="#85dae9"
     misc_feature    3125..3130
                     /label="scar_gene"
                     /ApEinfo_revcolor="#f58a5e"
                     /ApEinfo_fwdcolor="#f58a5e"
     protein         3131..3850
                     /label="GFP protein"
                     /ApEinfo_revcolor="#b1ff67"
                     /ApEinfo_fwdcolor="#b1ff67"
     misc_feature    3309..3314
                     /label=-35
                     /ApEinfo_revcolor="#b7e6d7"
                     /ApEinfo_fwdcolor="#b7e6d7"
     misc_feature    3851..3856
                     /label="scar_gene"
                     /ApEinfo_revcolor="#f58a5e"
                     /ApEinfo_fwdcolor="#f58a5e"
     None            3851..3858
                     /label="scar"
                     /ApEinfo_revcolor="#b7e6d7"
                     /ApEinfo_fwdcolor="#b7e6d7"
     BioBrick        3859..3938
                     /label="BBa_B0010"
                     /ApEinfo_revcolor="#f8d3a9"
                     /ApEinfo_fwdcolor="#f8d3a9"
     misc_feature    3859..3975
                     /label="b0015"
                     /ApEinfo_revcolor="#d59687"
                     /ApEinfo_fwdcolor="#d59687"
     misc_feature    3859..3987
                     /label="dbl_term"
                     /ApEinfo_revcolor="#85dae9"
                     /ApEinfo_fwdcolor="#85dae9"
     misc_feature    3859..3987
                     /label="BBa_B0015"
                     /ApEinfo_revcolor="#d6b295"
                     /ApEinfo_fwdcolor="#d6b295"
     misc_feature    3939..3944
                     /label="SCAR_gene"
                     /ApEinfo_revcolor="#85dae9"
                     /ApEinfo_fwdcolor="#85dae9"
     misc_feature    3939..3944
                     /label="scar_gene"
                     /ApEinfo_revcolor="#f58a5e"
                     /ApEinfo_fwdcolor="#f58a5e"
     None            3939..3946
                     /label="scar"
                     /ApEinfo_revcolor="#b7e6d7"
                     /ApEinfo_fwdcolor="#b7e6d7"
     BioBrick        3947..3987
                     /label="BBa_B0012"
                     /ApEinfo_revcolor="#d6b295"
                     /ApEinfo_fwdcolor="#d6b295"
     BioBrick        3988..3989
                     /label="Suffix"
                     /ApEinfo_revcolor="#ffef86"
                     /ApEinfo_fwdcolor="#ffef86"
     misc_feature    3988..3993
                     /label="scar_gene"
                     /ApEinfo_revcolor="#f58a5e"
                     /ApEinfo_fwdcolor="#f58a5e"
     misc_feature    3988..3995
                     /label="scar"
                     /ApEinfo_revcolor="#f58a5e"
                     /ApEinfo_fwdcolor="#f58a5e"
     BioBrick        3990..3995
                     /label="Prefix"
                     /ApEinfo_revcolor="#f8d3a9"
                     /ApEinfo_fwdcolor="#f8d3a9"
     misc_feature    4004..584
                     /label="from pUC19"
                     /ApEinfo_revcolor="#b4abac"
                     /ApEinfo_fwdcolor="#b4abac"
     misc_feature    4004..4082
                     /label="BlastN match2"
                     /ApEinfo_revcolor="#b1ff67"
                     /ApEinfo_fwdcolor="#b1ff67"
     misc_feature    4004..4103
                     /label="SGS left arm "
                     /ApEinfo_revcolor="#85dae9"
                     /ApEinfo_fwdcolor="#85dae9"
     misc_feature    4081..4128
                     /label="BlastN match 1"
                     /ApEinfo_revcolor="#85dae9"
                     /ApEinfo_fwdcolor="#85dae9"
     misc_feature    4082..4151
                     /label="identical as pZE21"
                     /ApEinfo_revcolor="#ffef86"
                     /ApEinfo_fwdcolor="#ffef86"
     misc_feature    4102..4105
                     /label="gyrase cleavage site"
                     /ApEinfo_revcolor="#ff0000"
                     /ApEinfo_fwdcolor="#ff0000"
     misc_feature    4104..4203
                     /label="SGS left arm "
                     /ApEinfo_revcolor="#85dae9"
                     /ApEinfo_fwdcolor="#85dae9"
     misc_feature    4151..4151
                     /label="bending center"
                     /ApEinfo_revcolor="#ff0000"
                     /ApEinfo_fwdcolor="#ff0000"
     promoter        4177..4281
                     /label="AmpR promoter"
                     /ApEinfo_revcolor="#c6c9d1"
                     /ApEinfo_fwdcolor="#c6c9d1"
     CDS             4282..4350
                     /label="AmpR"
                     /ApEinfo_revcolor="#b7e6d7"
                     /ApEinfo_fwdcolor="#b7e6d7"
     CDS             4351..584
                     /label="AmpR"
                     /ApEinfo_revcolor="#b7e6d7"
                     /ApEinfo_fwdcolor="#b7e6d7"
ORIGIN
        1 TACACTATTC TCAGAATGAC TTGGTTGAGT ACTCACCAGT CACAGAAAAG CATCTTACGG
       61 ATGGCATGAC AGTAAGAGAA TTATGCAGTG CTGCCATAAC CATGAGTGAT AACACTGCGG
      121 CCAACTTACT TCTGACAACG ATCGGAGGAC CGAAGGAGCT AACCGCTTTT TTGCACAACA
      181 TGGGGGATCA TGTAACTCGC CTTGATCGTT GGGAACCGGA GCTGAATGAA GCCATACCAA
      241 ACGACGAGCG TGACACCACG ATGCCTGTAG CAATGGCAAC AACGTTGCGC AAACTATTAA
      301 CTGGCGAACT ACTTACTCTA GCTTCCCGGC AACAATTAAT AGACTGGATG GAGGCGGATA
      361 AAGTTGCAGG ACCACTTCTG CGCTCGGCCC TTCCGGCTGG CTGGTTTATT GCTGATAAAT
      421 CTGGAGCCGG TGAGCGTGGG TCTCGCGGTA TCATTGCAGC ACTGGGGCCA GATGGTAAGC
      481 CCTCCCGTAT CGTAGTTATC TACACGACGG GGAGTCAGGC AACTATGGAT GAACGAAATA
      541 GACAGATCGC TGAGATAGGT GCCTCACTGA TTAAGCATTG GTAACCAATT ATTGAACACC
      601 CTTCGGGGTG TTTTTTTGTT TCTGGTCTCC CCAACTTATA TCGTATGGGG CTGACTTCAG
      661 GTGCTACATT TGAAGAGATA AATTGCACTG AAATCTAGAA ATATTTTATC TGATTAATAA
      721 GATGATCTTC TTGAGATCGT TTTGGTCTGC GCGTAATCTC TTGCTCTGAA AACGAAAAAA
      781 CCGCCTTGCA GGGCGGTTTT TCGAAGGTTC TCTGAGCTAC CAACTCTTTG AACCGAGGTA
      841 ACTGGCTTGG AGGAGCGCAG TCACCAAAAC TTGTCCTTTC AGTTTAGCCT TAACCGGCGC
      901 ATGACTTCAA GACTAACTCC TCTAAATCAA TTACCAGTGG CTGCTGCCAG TGGTGCTTTT
      961 GCATGTCTTT CCGGGTTGGA CTCAAGACGA TAGTTACCGG ATAAGGCGCA GCGGTCGGAC
     1021 TGAACGGGGG GTTCGTGCAT ACAGTCCAGC TTGGAGCGAA CTGCCTACCC GGAACTGAGT
     1081 GTCAGGCGTG GAATGAGACA AACGCGGCCA TAACAGCGGA ATGACACCGG TAAACCGAAA
     1141 GGCAGGAACA GGAGAGCGCA CGAGGGAGCC GCCAGGGGGA AACGCCTGGT ATCTTTATAG
     1201 TCCTGTCGGG TTTCGCCACC ACTGATTTGA GCGTCAGATT TCGTGATGCT TGTCAGGGGG
     1261 GCGGAGCCTA TGGAAAAACG GCTTTGCCGC GGCCCTCTCA CTTCCCTGTT AAGTATCTTC
     1321 CTGGCATCTT CCAGGAAATC TCCGCCCCGT TCGTAAGCCA TTTCCGCTCC AATTATTGAA
     1381 GGCCGCTAAC GCGGCCTTTT TTTGTTTCTG GTCTCCCttt atggctagct cagtcctagg
     1441 tacaatgcta gcAATTCATT AAAGAGGAGA AAGGTACCAT GTCCAGATTA GATAAAAGTA
     1501 AAGTGATTAA CAGCGCATTA GAGCTGCTTA ATGAGGTCGG AATCGAAGGT TTAACAACCC
     1561 GTAAACTCGC CCAGAAGCTA GGTGTAGAGC AGCCTACATT GTATTGGCAT GTAAAAAATA
     1621 AGCGGGCTTT GCTCGACGCC TTAGCCATTG AGATGTTAGA TAGGCACCAT ACTCACTTTT
     1681 GCCCTTTAGA AGGGGAAAGC TGGCAAGATT TTTTACGTAA TAACGCTAAA AGTTTTAGAT
     1741 GTGCTTTACT AAGTCATCGC GATGGAGCAA AAGTACATTT AGGTACACGG CCTACAGAAA
     1801 AACAGTATGA AACTCTCGAA AATCAATTAG CCTTTTTATG CCAACAAGGT TTTTCACTAG
     1861 AGAATGCATT ATATGCACTC AGCGCTGTGG GGCATTTTAC TTTAGGTTGC GTATTGGAAG
     1921 ATCAAGAGCA TCAAGTCGCT AAAGAAGAAA GGGAAACACC TACTACTGAT AGTATGCCGC
     1981 CATTATTACG ACAAGCTATC GAATTATTTG ATCACCAAGG TGCAGAGCCA GCCTTCTTAT
     2041 TCGGCCTTGA ATTGATCATA TGCGGATTAG AAAAACAACT TAAATGTGAA AGTGGGTCcT
     2101 AATAAACGCG TGCTAGAGGC ATCAAATAAA ACGAAAGGCT CAGTCGAAAG ACTGGGCCTT
     2161 TCGTTTTATC TGTTGTTTGT CGGTGAACGC TCTCCTGAGT AGGACAAATt actagagtcc
     2221 ctatcagtga tagagattga catccctatc agtgatagag atactgagca ctactagaga
     2281 aagaggagaa atactagaTG TATCTGTTTG AAAGCCTGAA TCAACTGATT CAAACCTACC
     2341 TGCCGGAAGA CCAAATCAAG CGTCTGCGGC AGGCGTATCT CGTTGCACGT GATGCTCACG
     2401 AGGGGCAAAC ACGTTCAAGC GGTGAACCCT ATATCACGCA CCCGGTAGCG GTTGCCTGCA
     2461 TTCTGGCCGA GATGAAACTC GACTATGAAA CGCTGATGGC GGCGCTGCTG CATGACGTGA
     2521 TTGAAGATAC TCCCGCCACC TACCAGGATA TGGAACAGCT TTTTGGTAAA AGCGTCGCCG
     2581 AGCTGGTAGA GGGGGTGTCG AAACTTGATA AACTCAAGTT CCGCGATAAG AAAGAGGCGC
     2641 AGGCCGAAAA CTTTCGCAAG ATGATTATGG CGATGGTGCA GGATATCCGC GTCATCCTCA
     2701 TCAAACTTGC CGACCGTACC CACAACATGC GCACGCTGGG CTCACTTCGC CCGGACAAAC
     2761 GTCGCCGCAT CGCCCGTGAA ACTCTCGAAA TTTATAGCCC GCTGGCGCAC CGTTTAGGTA
     2821 TCCACCACAT TAAAACCGAA CTCGAAGAGC TGGGTTTTGA GGCGCTGTAT CCCAACCGTT
     2881 ATCGCGTAAT CAAAGAAGTG GTGAAAGCCG CGCGCCAAAA TTCGTCAGTT GCTGAAAAAC
     2941 CTCAAGCGTa ATaACTCGGT ACCAAATTCC AGAAAAGAGG CCTCCCGAAA GGGGGGCCTT
     3001 TTTTCGTTTT GGTCCctgta acagagcatt agcgcaaggt gatttttgtc ttcttgcgct
     3061 aatttttttt gacggctagc tcagtcctag gtacagtgct agctactaga gtcacacagg
     3121 aaagtactag atgcgtaaag gagaagaact tttcactgga gttgtcccaa ttcttgttga
     3181 attagatggt gatgttaatg ggcacaaatt ttctgtcagt ggagagggtg aaggtgatgc
     3241 aacatacgga aaacttaccc ttaaatttat ttgcactact ggaaaactac ctgttccatg
     3301 gccaacactt gtcactactt tcggttatgg tgttcaatgc tttgcgagat acccagatca
     3361 tatgaaacag catgactttt tcaagagtgc catgcccgaa ggttatgtac aggaaagaac
     3421 tatatttttc aaagatgacg ggaactacaa gacacgtgct gaagtcaagt ttgaaggtga
     3481 tacccttgtt aatagaatcg agttaaaagg tattgatttt aaagaagatg gaaacattct
     3541 tggacacaaa ttggaataca actataactc acacaatgta tacatcatgg cagacaaaca
     3601 aaagaatgga atcaaagtta acttcaaaat tagacacaac attgaagatg gaagcgttca
     3661 actagcagac cattatcaac aaaatactcc aattggcgat ggccctgtcc ttttaccaga
     3721 caaccattac ctgtccacac aatctgccct ttcgaaagat cccaacgaaa agagagacca
     3781 catggtcctt cttgagtttg taacagctgc tgggattaca catggcatgg atgaactata
     3841 caaataataa tactagagcc aggcatcaaa taaaacgaaa ggctcagtcg aaagactggg
     3901 cctttcgttt tatctgttgt ttgtcggtga acgctctcta ctagagtcac actggctcac
     3961 cttcgggtgg gcctttctgc gtttataTAC TAGAGtaaca ccgCCGCTTA CAGACAAGCT
     4021 GTGACCGTCT CCGGGAGCTG CATGTGTCAG AGGTTTTCAC CGTCATCACC GAAACGCGCG
     4081 AGACGAAAGG GCCTCGTGAT ACGCCTATTT TTATAGGTTA ATGTCATGAT AATAATGGTT
     4141 TCTTAGACGT CAGGTGGCAC TTTTCGGGGA AATGTGCGCG GAACCCCTAT TTGTTTATTT
     4201 TTCTAAATAC ATTCAAATAT GTATCCGCTC ATGAGACAAT AACCCTGATA AATGCTTCAA
     4261 TAATATTGAA AAAGGAAGAG TATGAGTATT CAACATTTCC GTGTCGCCCT TATTCCCTTT
     4321 TTTGCGGCAT TTTGCCTTCC TGTTTTTGCT CACCCAGAAA CGCTGGTGAA AGTAAAAGAT
     4381 GCTGAAGATC AGTTGGGTGC ACGAGTGGGT TACATCGAAC TGGATCTCAA CAGCGGTAAG
     4441 ATCCTTGAGA GTTTTCGCCC CGAAGAACGT TTTCCAATGA TGAGCACTTT TAAAGTTCTG
     4501 CTATGTGGCG CGGTATTATC CCGTATTGAC GCCGGGCAAG AGCAACTCGG TCGCCGCA
//
