# Supplementary material for: Feedforward growth rate control mitigates gene activation burden
Source: Nat Commun. 2022 Nov 17;13:7054. doi: 10.1038/s41467-022-34647-1 (PMC9672102; doi:10.1038/s41467-022-34647-1)
Supplement: Supplementary file 6 — Source data [file 41467_2022_34647_MOESM6_ESM.zip › Source_Data_and_PlasmidMaps_and_PrimersList/Plasmid Maps/P_OL.gb]

LOCUS       P_OL                    4727 bp ds-DNA     circular     29-MAR-2021
DEFINITION  .
KEYWORDS    "creator:HsinHo" "marker:LuxR, AmpR"
FEATURES             Location/Qualifiers
     primer          1..34
                     /label="isoC_VR2"
                     /note="sequence: CGCGGAACCCCTATTTGTTTATTTTTCTAAATAC"
                     /ApEinfo_revcolor="#84b0dc"
                     /ApEinfo_fwdcolor="#84b0dc"
     primer          1..34
                     /label="isoC_VR"
                     /note="sequence: CGCGGAACCCCTATTTGTTTATTTTTCTAAATAC"
                     /ApEinfo_revcolor="#84b0dc"
                     /ApEinfo_fwdcolor="#84b0dc"
     promoter        1..105
                     /label="AmpR promoter"
                     /ApEinfo_revcolor="#c6c9d1"
                     /ApEinfo_fwdcolor="#c6c9d1"
     primer          complement(2..25)
                     /label="F1Fs"
                     /note="sequence: AAAATAAACAAATAGGGGTTCCGC"
                     /ApEinfo_revcolor="#c7b0e3"
                     /ApEinfo_fwdcolor="#c7b0e3"
     primer          49..69
                     /label="GRP6"
                     /note="sequence: CCGCTCATGAGACAATAACCC"
                     /ApEinfo_revcolor="#84b0dc"
                     /ApEinfo_fwdcolor="#84b0dc"
     primer          complement(61..85)
                     /label="GRP7"
                     /note="sequence: ATTGAAGCATTTATCAGGGTTATTG"
                     /ApEinfo_revcolor="#d59687"
                     /ApEinfo_fwdcolor="#d59687"
     primer          complement(68..93)
                     /label="GRP7-2"
                     /note="sequence: TCAATATTATTGAAGCATTTATCAGG"
                     /ApEinfo_revcolor="#85dae9"
                     /ApEinfo_fwdcolor="#85dae9"
     CDS             106..174
                     /label="AmpR"
                     /ApEinfo_revcolor="#b7e6d7"
                     /ApEinfo_fwdcolor="#b7e6d7"
     primer          complement(115..132)
                     /label="hid_act_seq_6_con"
                     /note="sequence: GGCGACACGGAAATGTTG"
                     /ApEinfo_revcolor="#75c6a9"
                     /ApEinfo_fwdcolor="#75c6a9"
     primer          complement(151..166)
                     /label="isoC_seq01"
                     /note="sequence: CAGGAAGGCAAAATGC"
                     /ApEinfo_revcolor="#b1ff67"
                     /ApEinfo_fwdcolor="#b1ff67"
     primer          complement(151..166)
                     /label="isoC_seq01"
                     /note="sequence: CAGGAAGGCAAAATGC"
                     /ApEinfo_revcolor="#f58a5e"
                     /ApEinfo_fwdcolor="#f58a5e"
     CDS             175..966
                     /label="AmpR"
                     /ApEinfo_revcolor="#b7e6d7"
                     /ApEinfo_fwdcolor="#b7e6d7"
     primer          complement(219..233)
                     /label=24_8
                     /note="sequence: CCCACTCGTGCACCC"
                     /ApEinfo_revcolor="#75c6a9"
                     /ApEinfo_fwdcolor="#75c6a9"
     primer          complement(250..267)
                     /label="Seq08"
                     /note="sequence: GATCTTACCGCTGTTGAG"
                     /ApEinfo_revcolor="#84b0dc"
                     /ApEinfo_fwdcolor="#84b0dc"
     primer          267..282
                     /label="cjB_seq04"
                     /note="sequence: CCTTGAGAGTTTTCGC"
                     /ApEinfo_revcolor="#c6c9d1"
                     /ApEinfo_fwdcolor="#c6c9d1"
     primer          405..436
                     /label="OV3_R"
                     /note="sequence: GGTTGAGTACTCACCAGTCACAGAAAAGCATC"
                     /ApEinfo_revcolor="#b4abac"
                     /ApEinfo_fwdcolor="#b4abac"
     primer          complement(405..436)
                     /label="OV3_F"
                     /note="sequence: GATGCTTTTCTGTGACTGGTGAGTACTCAACC"
                     /ApEinfo_revcolor="#d59687"
                     /ApEinfo_fwdcolor="#d59687"
     primer          464..500
                     /label="RFP_FR"
                     /note="sequence: TATGCAGTGCTGCCATAACCATGAGTGATAACACTGC"
                     /ApEinfo_revcolor="#d59687"
                     /ApEinfo_fwdcolor="#d59687"
     primer          complement(467..488)
                     /label="RFP_VF"
                     /note="sequence: CTCATGGTTATGGCAGCACTGC"
                     /ApEinfo_revcolor="#b7e6d7"
                     /ApEinfo_fwdcolor="#b7e6d7"
     primer          complement(487..504)
                     /label="GR3S"
                     /note="sequence: GGCCGCAGTGTTATCACT"
                     /ApEinfo_revcolor="#b4abac"
                     /ApEinfo_fwdcolor="#b4abac"
     primer          complement(511..528)
                     /label="PC_S05"
                     /note="sequence: TCCGATCGTTGTCAGAAG"
                     /ApEinfo_revcolor="#f58a5e"
                     /ApEinfo_fwdcolor="#f58a5e"
     CDS             570..1325
                     /label="Translation 570-1325"
     primer          595..620
                     /label="B31_R4"
                     /note="sequence: GAACCGGAGCTGAATGAAGCCATACC"
                     /ApEinfo_revcolor="#84b0dc"
                     /ApEinfo_fwdcolor="#84b0dc"
     primer          complement(595..620)
                     /label="B31_F4"
                     /note="sequence: GGTATGGCTTCATTCAGCTCCGGTTC"
                     /ApEinfo_revcolor="#84b0dc"
                     /ApEinfo_fwdcolor="#84b0dc"
     primer          complement(598..615)
                     /label="hid_act_seq_5"
                     /note="sequence: GGCTTCATTCAGCTCCGG"
                     /ApEinfo_revcolor="#c7b0e3"
                     /ApEinfo_fwdcolor="#c7b0e3"
     primer          620..659
                     /label="B31_R3"
                     /note="sequence: CAAACGACGAGCGTGACACCACGATGCCTGTAGCAATGGC"
                     /ApEinfo_revcolor="#c6c9d1"
                     /ApEinfo_fwdcolor="#c6c9d1"
     primer          complement(620..659)
                     /label="B31_F4"
                     /note="sequence: GCCATTGCTACAGGCATCGTGGTGTCACGCTCGTCGTTTG"
                     /ApEinfo_revcolor="#f58a5e"
                     /ApEinfo_fwdcolor="#f58a5e"
     primer          complement(665..680)
                     /label=24_7
                     /note="sequence: AATAGTTTGCGCAACG"
                     /ApEinfo_revcolor="#c6c9d1"
                     /ApEinfo_fwdcolor="#c6c9d1"
     primer          732..767
                     /label="isoC_R5"
                     /note="sequence: GGAGGCGGATAAAGTTGCAGGACCACTTCTGCGCTC"
                     /ApEinfo_revcolor="#f8d3a9"
                     /ApEinfo_fwdcolor="#f8d3a9"
     primer          complement(732..767)
                     /label="isoC_F5"
                     /note="sequence: GAGCGCAGAAGTGGTCCTGCAACTTTATCCGCCTCC"
                     /ApEinfo_revcolor="#85dae9"
                     /ApEinfo_fwdcolor="#85dae9"
     primer          738..777
                     /label="cjB_F3"
                     /note="sequence: GGATAAAGTTGCAGGACCACTTCTGCGCTCGGCCCTTCCG"
                     /ApEinfo_revcolor="#d59687"
                     /ApEinfo_fwdcolor="#d59687"
     primer          complement(738..777)
                     /label="cjB_R2"
                     /note="sequence: CGGAAGGGCCGAGCGCAGAAGTGGTCCTGCAACTTTATCC"
                     /ApEinfo_revcolor="#b4abac"
                     /ApEinfo_fwdcolor="#b4abac"
     primer          828..848
                     /label="PY084"
                     /note="sequence: CGGTATCATTGCAGCACTGGG"
                     /ApEinfo_revcolor="#ff9ccd"
                     /ApEinfo_fwdcolor="#ff9ccd"
     primer          complement(846..865)
                     /label="PY085"
                     /note="sequence: AGGGCTTACCATCTGGCCCC"
                     /ApEinfo_revcolor="#faac61"
                     /ApEinfo_fwdcolor="#faac61"
     primer          846..882
                     /label="R2"
                     /note="sequence: GGGGCCAGATGGTAAGCCCTCCCGTATCGTAGTTATC"
                     /ApEinfo_revcolor="#f58a5e"
                     /ApEinfo_fwdcolor="#f58a5e"
     primer          complement(846..882)
                     /label="F3"
                     /note="sequence: GATAACTACGATACGGGAGGGCTTACCATCTGGCCCC"
                     /ApEinfo_revcolor="#c7b0e3"
                     /ApEinfo_fwdcolor="#c7b0e3"
     primer          848..862
                     /label="cjB_seq05"
                     /note="sequence: GGCCAGATGGTAAGC"
                     /ApEinfo_revcolor="#c7b0e3"
                     /ApEinfo_fwdcolor="#c7b0e3"
     primer          complement(851..867)
                     /label="Seq07"
                     /note="sequence: GGAGGGCTTACCATCTG"
                     /ApEinfo_revcolor="#d59687"
                     /ApEinfo_fwdcolor="#d59687"
     primer          944..963
                     /label="spoT512new_F1"
                     /note="sequence: CCTCACTGATTAAGCATTGG"
                     /ApEinfo_revcolor="#b1ff67"
                     /ApEinfo_fwdcolor="#b1ff67"
     primer          complement(944..963)
                     /label="spoT512new_R1"
                     /note="sequence: CCAATGCTTAATCAGTGAGG"
                     /ApEinfo_revcolor="#d6b295"
                     /ApEinfo_fwdcolor="#d6b295"
     primer          complement(947..1006)
                     /label="ST_R6"
                     /note="sequence: CAGAAACAAAAAAACACCCCGAAGGGTGTTCAATAATTGGTTACCAATGCTTAATCAGTG"
                     /ApEinfo_revcolor="#84b0dc"
                     /ApEinfo_fwdcolor="#84b0dc"
     misc_feature    967..1013
                     /label="L3S3P11 terminator"
                     /ApEinfo_revcolor="#ff0000"
                     /ApEinfo_fwdcolor="#ff0000"
     primer          976..1035
                     /label="ST_F9"
                     /note="sequence: GAACACCCTTCGGGGTGTTTTTTTGTTTCTGGTCTCCCCAACTTATATCGTATGGGGCTG"
                     /ApEinfo_revcolor="#75c6a9"
                     /ApEinfo_fwdcolor="#75c6a9"
     primer          complement(990..1013)
                     /label="tmp1"
                     /note="sequence: GGGAGACCAGAAACAAAAAAACAC"
                     /ApEinfo_revcolor="#ff9ccd"
                     /ApEinfo_fwdcolor="#ff9ccd"
     primer          1014..1037
                     /label="tmp2"
                     /note="sequence: CAACTTATATCGTATGGGGCTGAC"
                     /ApEinfo_revcolor="#9eafd2"
                     /ApEinfo_fwdcolor="#9eafd2"
     misc_feature    1014..1112
                     /label="5'-end flanking"
                     /ApEinfo_revcolor="#85dae9"
                     /ApEinfo_fwdcolor="#85dae9"
     primer          complement(1109..1130)
                     /label="PY062"
                     /note="sequence: AGACCAAAACGATCTCAAGAAG"
                     /ApEinfo_revcolor="#9eafd2"
                     /ApEinfo_fwdcolor="#9eafd2"
     rep_origin      1113..1658
                     /label="p15A ori"
                     /ApEinfo_revcolor="#ffef86"
                     /ApEinfo_fwdcolor="#ffef86"
     primer          1205..1220
                     /label="isoPdt15A_seq7"
                     /note="sequence: ACTCTTTGAACCGAGG"
                     /ApEinfo_revcolor="#84b0dc"
                     /ApEinfo_fwdcolor="#84b0dc"
     primer          1205..1220
                     /label="isoPdt15A_seq7"
                     /note="sequence: ACTCTTTGAACCGAGG"
                     /ApEinfo_revcolor="#b7e6d7"
                     /ApEinfo_fwdcolor="#b7e6d7"
     primer          1565..1584
                     /label="CB_0028"
                     /note="sequence: cgcctggtatctttatagtc"
                     /ApEinfo_revcolor="#ffef86"
                     /ApEinfo_fwdcolor="#ffef86"
     misc_feature    1659..1750
                     /label="3'-end flanking"
                     /ApEinfo_revcolor="#85dae9"
                     /ApEinfo_fwdcolor="#85dae9"
     primer          complement(1706..1725)
                     /label="S4"
                     /note="sequence: GGAGATTTCCTGGAAGATGC"
                     /ApEinfo_revcolor="#c6c9d1"
                     /ApEinfo_fwdcolor="#c6c9d1"
     primer          1731..1767
                     /label="ST_F8"
                     /note="sequence: GTTCGTAAGCCATTTCCGCTCCAATTATTGAAGGCCG"
                     /ApEinfo_revcolor="#b7e6d7"
                     /ApEinfo_fwdcolor="#b7e6d7"
     primer          1731..1767
                     /label="ST_F8"
                     /note="sequence: GTTCGTAAGCCATTTCCGCTCCAATTATTGAAGGCCG"
                     /ApEinfo_revcolor="#d59687"
                     /ApEinfo_fwdcolor="#d59687"
     primer          complement(1731..1767)
                     /label="ST_R8"
                     /note="sequence: CGGCCTTCAATAATTGGAGCGGAAATGGCTTACGAAC"
                     /ApEinfo_revcolor="#b1ff67"
                     /ApEinfo_fwdcolor="#b1ff67"
     primer          complement(1734..1793)
                     /label="ST_R13"
                     /note="sequence: CCAGAAACAAAAAAAGGCCGCGTTAGCGGCCTTCAATAATTGGAGCGGAAATGGCTTACG"
                     /ApEinfo_revcolor="#c7b0e3"
                     /ApEinfo_fwdcolor="#c7b0e3"
     misc_feature    1751..1799
                     /label="gBlock_T_pSal_rfp"
                     /ApEinfo_revcolor="#85dae9"
                     /ApEinfo_fwdcolor="#85dae9"
     misc_feature    1751..1799
                     /label="from pHH03b or pHH01"
                     /ApEinfo_revcolor="#b7e6d7"
                     /ApEinfo_fwdcolor="#b7e6d7"
     misc_feature    1751..1799
                     /label="L3S3P22 terminator"
                     /ApEinfo_revcolor="#ff0000"
                     /ApEinfo_fwdcolor="#ff0000"
     misc_feature    1763..1768
                     /label="predicted stem"
                     /ApEinfo_revcolor="#b4abac"
                     /ApEinfo_fwdcolor="#b4abac"
     primer          complement(1763..1778)
                     /label="Test1"
                     /note="sequence: GGCCGCGTTAGCGGCC"
                     /ApEinfo_revcolor="#d6b295"
                     /ApEinfo_fwdcolor="#d6b295"
     primer          1763..1779
                     /label="F4Fs"
                     /note="sequence: GGCCGCTAACGCGGCCT"
                     /ApEinfo_revcolor="#d59687"
                     /ApEinfo_fwdcolor="#d59687"
     primer          1766..1823
                     /label="ST_F13"
                     /note="sequence: CGCTAACGCGGCCTTTTTTTGTTTCTGGTCTCCCCTCTAGTATGGTGCAAAACCTTTC"
                     /ApEinfo_revcolor="#f58a5e"
                     /ApEinfo_fwdcolor="#f58a5e"
     primer          complement(1768..1787)
                     /label="F5Fs"
                     /note="sequence: ACAAAAAAAGGCCGCGTTAG"
                     /ApEinfo_revcolor="#f8d3a9"
                     /ApEinfo_fwdcolor="#f8d3a9"
     misc_feature    1773..1778
                     /label="predicted stem"
                     /ApEinfo_revcolor="#b4abac"
                     /ApEinfo_fwdcolor="#b4abac"
     primer          complement(1776..1799)
                     /label="tmp4"
                     /note="sequence: GGGAGACCAGAAACAAAAAAAGGC"
                     /ApEinfo_revcolor="#c6c9d1"
                     /ApEinfo_fwdcolor="#c6c9d1"
     primer          1778..1823
                     /label="ST_F10"
                     /note="sequence: CTTTTTTTGTTTCTGGTCTCCCCTCTAGTATGGTGCAAAACCTTTC"
                     /ApEinfo_revcolor="#d6b295"
                     /ApEinfo_fwdcolor="#d6b295"
     primer          complement(1778..1823)
                     /label="ST_R10"
                     /note="sequence: GAAAGGTTTTGCACCATACTAGAGGGGAGACCAGAAACAAAAAAAG"
                     /ApEinfo_revcolor="#9eafd2"
                     /ApEinfo_fwdcolor="#9eafd2"
     primer          1800..1825
                     /label="RFP_VR"
                     /note="sequence: CTCTAGTATGGTGCAAAACCTTTCGC"
                     /ApEinfo_revcolor="#faac61"
                     /ApEinfo_fwdcolor="#faac61"
     primer          1800..1825
                     /label="RFP_VR"
                     /note="sequence: ctctagtatggtgcaaaacctttcgc"
                     /ApEinfo_revcolor="#b4abac"
                     /ApEinfo_fwdcolor="#b4abac"
     primer          1800..1827
                     /label="cas3"
                     /note="sequence: CTCTAGTATGGTGCAAAACCTTTCGCGG"
                     /ApEinfo_revcolor="#d59687"
                     /ApEinfo_fwdcolor="#d59687"
     misc_feature    1800..1899
                     /label="gB_spoTBssHII_Term"
                     /ApEinfo_revcolor="#ffef86"
                     /ApEinfo_fwdcolor="#ffef86"
     misc_feature    1800..3619
                     /label="from J92001"
                     /ApEinfo_revcolor="#b7e6d7"
                     /ApEinfo_fwdcolor="#b7e6d7"
     primer          1805..1844
                     /label="cjB_F6"
                     /note="sequence: GTATGGTGCAAAACCTTTCGCGGTATGGCATGATAGCGCC"
                     /ApEinfo_revcolor="#84b0dc"
                     /ApEinfo_fwdcolor="#84b0dc"
     primer          complement(1805..1844)
                     /label="cjB_R5"
                     /note="sequence: GGCGCTATCATGCCATACCGCGAAAGGTTTTGCACCATAC"
                     /ApEinfo_revcolor="#faac61"
                     /ApEinfo_fwdcolor="#faac61"
     misc_feature    1808..1844
                     /label="pLac-IQ"
                     /ApEinfo_revcolor="#b1ff67"
                     /ApEinfo_fwdcolor="#b1ff67"
     misc_feature    1810..1815
                     /label=-35
                     /ApEinfo_revcolor="#b4abac"
                     /ApEinfo_fwdcolor="#b4abac"
     primer          complement(1832..1872)
                     /label="PR_12"
                     /note="sequence: ATCTAGTATTTCTCCTCTTTCTCTAGTAGGCGCTATCATGC"
                     /ApEinfo_revcolor="#f8d3a9"
                     /ApEinfo_fwdcolor="#f8d3a9"
     misc_feature    1833..1838
                     /label=-10
                     /ApEinfo_revcolor="#b4abac"
                     /ApEinfo_fwdcolor="#b4abac"
     primer          complement(1833..1872)
                     /label="PR_22"
                     /note="sequence: ATCTAGTATTTCTCCTCTTTCTCTAGTAGGCGCTATCATG"
                     /ApEinfo_revcolor="#f8d3a9"
                     /ApEinfo_fwdcolor="#f8d3a9"
     misc_feature    1853..1864
                     /label="RBS_B0034"
                     /ApEinfo_revcolor="#b1ff67"
                     /ApEinfo_fwdcolor="#b1ff67"
     primer          1871..1889
                     /label="cjB_seq10"
                     /note="sequence: atgaaaaacataaatgccg"
                     /ApEinfo_revcolor="#ff9ccd"
                     /ApEinfo_fwdcolor="#ff9ccd"
     primer          1871..1889
                     /label="cjB_seq10"
                     /note="sequence: ATGAAAAACATAAATGCCG"
                     /ApEinfo_revcolor="#f58a5e"
                     /ApEinfo_fwdcolor="#f58a5e"
     primer          1871..1896
                     /label="PY046"
                     /note="sequence: ATGAAAAACATAAATGCCGACGACAC"
                     /ApEinfo_revcolor="#9eafd2"
                     /ApEinfo_fwdcolor="#9eafd2"
     misc_feature    1871..2626
                     /label="LuxR"
                     /ApEinfo_revcolor="#cc66ff"
                     /ApEinfo_fwdcolor="#cc66ff"
     CDS             1871..2626
                     /label="Translation 1871-2626"
     primer          1879..1932
                     /label="ST_F4"
                     /note="sequence: CATAAATGCCGACGACACATACAGAATAATTAATAAAATTAAAGCTTGTAGAAG"
                     /ApEinfo_revcolor="#f8d3a9"
                     /ApEinfo_fwdcolor="#f8d3a9"
     primer          complement(1879..1932)
                     /label="ST_R4"
                     /note="sequence: CTTCTACAAGCTTTAATTTTATTAATTATTCTGTATGTGTCGTCGGCATTTATG"
                     /ApEinfo_revcolor="#b7e6d7"
                     /ApEinfo_fwdcolor="#b7e6d7"
     primer          complement(1961..1987)
                     /label="PY095"
                     /note="sequence: TTCACAATGTACCATTTTAGTCATATC"
                     /ApEinfo_revcolor="#faac61"
                     /ApEinfo_fwdcolor="#faac61"
     primer          complement(2005..2033)
                     /label="PY057"
                     /note="sequence: CAGATTTAACCATAGAATGAGGATAAATG"
                     /ApEinfo_revcolor="#faac61"
                     /ApEinfo_fwdcolor="#faac61"
     primer          complement(2005..2033)
                     /label="PY057"
                     /note="sequence: CAGATTTAACCATAGAATGAGGATAAATG"
                     /ApEinfo_revcolor="#ffef86"
                     /ApEinfo_fwdcolor="#ffef86"
     primer          complement(2005..2048)
                     /label="PY057-2"
                     /note="sequence: CTAGGATTGAAATATCAGATTTAACCATAGAATGAGGATAAATG"
                     /ApEinfo_revcolor="#75c6a9"
                     /ApEinfo_fwdcolor="#75c6a9"
     primer          2011..2058
                     /label="PY058"
                     /note="sequence: TCCTCATTCTATGGTTAAATCTGATATTTCAATCCTAGATAATTACCC"
                     /ApEinfo_revcolor="#c6c9d1"
                     /ApEinfo_fwdcolor="#c6c9d1"
     primer          complement(2048..2069)
                     /label="sfG_seq08"
                     /note="sequence: TCCATTTTTTAGGGTAATTATC"
                     /ApEinfo_revcolor="#c6c9d1"
                     /ApEinfo_fwdcolor="#c6c9d1"
     primer          complement(2231..2251)
                     /label="Seq01"
                     /note="sequence: ATGAATAGGGAAACTAAACCC"
                     /ApEinfo_revcolor="#ffef86"
                     /ApEinfo_fwdcolor="#ffef86"
     primer          2270..2294
                     /label="ST5_LuxR_Seq1"
                     /note="sequence: GGAATGCTTAGTTTTGCACATTCAG"
                     /ApEinfo_revcolor="#f8d3a9"
                     /ApEinfo_fwdcolor="#f8d3a9"
     primer          2270..2294
                     /label="SEQ_RBS"
                     /note="sequence: ggaatgcttagttttgcacattcag"
                     /ApEinfo_revcolor="#84b0dc"
                     /ApEinfo_fwdcolor="#84b0dc"
     primer          2383..2410
                     /label="cjB_seq01"
                     /note="sequence: AATAAATATAGCAAATAATAAATCAAAC"
                     /ApEinfo_revcolor="#75c6a9"
                     /ApEinfo_fwdcolor="#75c6a9"
     primer          2383..2410
                     /label="cjB_seq01"
                     /note="sequence: aataaatatagcaaataataaatcaaac"
                     /ApEinfo_revcolor="#b4abac"
                     /ApEinfo_fwdcolor="#b4abac"
     primer          2383..2410
                     /label="cjB_seq01"
                     /note="sequence: AATAAATATAGCAAATAATAAATCAAAC"
                     /ApEinfo_revcolor="#b7e6d7"
                     /ApEinfo_fwdcolor="#b7e6d7"
     primer          2525..2544
                     /label="Qp10"
                     /note="sequence: ACCAATGCGCAAATGAAACT"
                     /ApEinfo_revcolor="#75c6a9"
                     /ApEinfo_fwdcolor="#75c6a9"
     primer          2580..2611
                     /label="luxR_R"
                     /note="sequence: CAATTTTAACAGGAGCAATTGATTGCCCATAC"
                     /ApEinfo_revcolor="#85dae9"
                     /ApEinfo_fwdcolor="#85dae9"
     primer          complement(2580..2611)
                     /label="luxR_F"
                     /note="sequence: GTATGGGCAATCAATTGCTCCTGTTAAAATTG"
                     /ApEinfo_revcolor="#c6c9d1"
                     /ApEinfo_fwdcolor="#c6c9d1"
     primer          complement(2587..2606)
                     /label="Qp11"
                     /note="sequence: GGCAATCAATTGCTCCTGTT"
                     /ApEinfo_revcolor="#d59687"
                     /ApEinfo_fwdcolor="#d59687"
     primer          complement(2595..2626)
                     /label="tmp1"
                     /note="sequence: ttattaatttttaaagtatgggcaatcaattg"
                     /ApEinfo_revcolor="#b1ff67"
                     /ApEinfo_fwdcolor="#b1ff67"
     primer          complement(2600..2619)
                     /label="RTp5"
                     /note="sequence: TTTTTAAAGTATGGGCAATC"
                     /ApEinfo_revcolor="#c6c9d1"
                     /ApEinfo_fwdcolor="#c6c9d1"
     primer          2600..2654
                     /label="HH21_F8"
                     /note="sequence: GATTGCCCATACTTTAAAAATTAATAACACTGATAGTGCTAGTGTAGATCACTAC"
                     /ApEinfo_revcolor="#b7e6d7"
                     /ApEinfo_fwdcolor="#b7e6d7"
     primer          complement(2600..2654)
                     /label="HH21_R8"
                     /note="sequence: GTAGTGATCTACACTAGCACTATCAGTGTTATTAATTTTTAAAGTATGGGCAATC"
                     /ApEinfo_revcolor="#b4abac"
                     /ApEinfo_fwdcolor="#b4abac"
     primer          complement(2627..2651)
                     /label="PY047"
                     /note="sequence: GTGATCTACACTAGCACTATCAGTG"
                     /ApEinfo_revcolor="#b4abac"
                     /ApEinfo_fwdcolor="#b4abac"
     primer          2627..2660
                     /label="tmp2"
                     /note="sequence: cactgatagtgctagtgtagatcactactagagc"
                     /ApEinfo_revcolor="#9eafd2"
                     /ApEinfo_fwdcolor="#9eafd2"
     primer          complement(2629..2651)
                     /label="PY006"
                     /note="sequence: GTGATCTACACTAGCACTATCAG"
                     /ApEinfo_revcolor="#f8d3a9"
                     /ApEinfo_fwdcolor="#f8d3a9"
     misc_feature    2660..2739
                     /label="Terminator_B0010"
                     /ApEinfo_revcolor="#c6c9d1"
                     /ApEinfo_fwdcolor="#c6c9d1"
     misc_feature    2748..2788
                     /label="Terminator_B0012"
                     /ApEinfo_revcolor="#b1ff67"
                     /ApEinfo_fwdcolor="#b1ff67"
     misc_feature    2766..2785
                     /label="RBS_seq"
                     /ApEinfo_revcolor="#b1ff67"
                     /ApEinfo_fwdcolor="#b1ff67"
     primer          complement(2778..2837)
                     /label="5Plux_R1_mut1"
                     /note="sequence: ACAAACCATTTTCTTGCGTAAACCTGTACGATCCTACAGGTCTCTAGTATATAAACGCAG"
                     /ApEinfo_revcolor="#faac61"
                     /ApEinfo_fwdcolor="#faac61"
     primer          2786..2809
                     /label="ST5_RFP_Seq1"
                     /note="sequence: ATATACTAGAGACCTGTAGGATCG"
                     /ApEinfo_revcolor="#9eafd2"
                     /ApEinfo_fwdcolor="#9eafd2"
     misc_feature    2797..2816
                     /label="LuxR binding site"
                     /ApEinfo_revcolor="#b4abac"
                     /ApEinfo_fwdcolor="#b4abac"
     primer          complement(2797..2820)
                     /label="5Plux_mut_R"
                     /note="sequence: GTAAACCTGTACGATCCTACAGGT"
                     /ApEinfo_revcolor="#f58a5e"
                     /ApEinfo_fwdcolor="#f58a5e"
     misc_feature    2797..2851
                     /label="pLux"
                     /ApEinfo_revcolor="#ffdde8"
                     /ApEinfo_fwdcolor="#ffdde8"
     primer          2814..2832
                     /label="LS020_pLux-seq-F"
                     /note="sequence: GGTTTACGCAAGAAAATGG"
                     /ApEinfo_revcolor="#faac61"
                     /ApEinfo_fwdcolor="#faac61"
     primer          2814..2832
                     /label="LS020_pLux-seq-F"
                     /note="sequence: ggtttacgcaagaaaatgg"
                     /ApEinfo_revcolor="#d6b295"
                     /ApEinfo_fwdcolor="#d6b295"
     misc_feature    2816..2821
                     /label=-35
                     /ApEinfo_revcolor="#b4abac"
                     /ApEinfo_fwdcolor="#b4abac"
     primer          complement(2819..2848)
                     /label="Plux-3A RV"
                     /note="sequence: attcgactataacaaaccattttcttgcgt"
                     /ApEinfo_revcolor="#f7977a"
                     /ApEinfo_fwdcolor="#f7977a"
     primer          complement(2819..2848)
                     /label="Plux-3A RV"
                     /note="sequence: attcgactataacaaaccattttcttgcgt"
                     /ApEinfo_revcolor="#75c6a9"
                     /ApEinfo_fwdcolor="#75c6a9"
     primer          complement(2819..2848)
                     /label="Reverse"
                     /note="sequence: ATTCGACTATAACAAACCATTTTCTTGCGT"
                     /ApEinfo_revcolor="#ff9ccd"
                     /ApEinfo_fwdcolor="#ff9ccd"
     primer          complement(2819..2848)
                     /label="Plux-3A RV"
                     /note="sequence: ATTCGACTATAACAAACCATTTTCTTGCGT"
                     /ApEinfo_revcolor="#d6b295"
                     /ApEinfo_fwdcolor="#d6b295"
     primer          complement(2821..2848)
                     /label="P241"
                     /note="sequence: ATTCGACTATAACAAACCATTTTCTTGC"
                     /ApEinfo_revcolor="#ff9ccd"
                     /ApEinfo_fwdcolor="#ff9ccd"
     primer          complement(2824..2851)
                     /label="RFP_RBS_BWD"
                     /note="sequence: tttattcgactataacaaaccattttct"
                     /ApEinfo_revcolor="#85dae9"
                     /ApEinfo_fwdcolor="#85dae9"
     primer          complement(2824..2851)
                     /label="RFP_RBS_BWD"
                     /note="sequence: TTTATTCGACTATAACAAACCATTTTCT"
                     /ApEinfo_revcolor="#b1ff67"
                     /ApEinfo_fwdcolor="#b1ff67"
     primer          complement(2825..2851)
                     /label="pLux_End_R1"
                     /note="sequence: tttattcgactataacaaaccattttc"
                     /ApEinfo_revcolor="#75c6a9"
                     /ApEinfo_fwdcolor="#75c6a9"
     primer          complement(2825..2851)
                     /label="pLux_End_R1"
                     /note="sequence: TTTATTCGACTATAACAAACCATTTTC"
                     /ApEinfo_revcolor="#b7e6d7"
                     /ApEinfo_fwdcolor="#b7e6d7"
     primer          complement(2831..2868)
                     /label="add_LuxR_R2short"
                     /note="sequence: CTCCTCTTTCTCTAGTATTTATTCGACTATAACAAACC"
                     /ApEinfo_revcolor="#9eafd2"
                     /ApEinfo_fwdcolor="#9eafd2"
     primer          2831..2890
                     /label="add_LuxR_F2"
                     /note="sequence: GGTTTGTTATAGTCGAATAAATACTAGAGAAAGAGGAGAAATACTAGATGGCTTCCTCCG"
                     /ApEinfo_revcolor="#faac61"
                     /ApEinfo_fwdcolor="#faac61"
     primer          complement(2831..2890)
                     /label="add_LuxR_R2"
                     /note="sequence: CGGAGGAAGCCATCTAGTATTTCTCCTCTTTCTCTAGTATTTATTCGACTATAACAAACC"
                     /ApEinfo_revcolor="#f8d3a9"
                     /ApEinfo_fwdcolor="#f8d3a9"
     primer          complement(2836..2859)
                     /label="sfG_seq07"
                     /note="sequence: CTCTAGTATTTATTCGACTATAAC"
                     /ApEinfo_revcolor="#b4abac"
                     /ApEinfo_fwdcolor="#b4abac"
     primer          complement(2836..2877)
                     /label="PY079"
                     /note="sequence: CTAGTATTTCTCCTCTTTCTCTAGTATTTATTCGACTATAAC"
                     /ApEinfo_revcolor="#f8d3a9"
                     /ApEinfo_fwdcolor="#f8d3a9"
     misc_feature    2838..2843
                     /label=-10
                     /ApEinfo_revcolor="#b4abac"
                     /ApEinfo_fwdcolor="#b4abac"
     primer          complement(2842..2877)
                     /label="LuxR_SpoT_R"
                     /note="sequence: CTAGTATTTCTCCTCTTTCTCTAGTATTTATTCGAC"
                     /ApEinfo_revcolor="#b7e6d7"
                     /ApEinfo_fwdcolor="#b7e6d7"
     primer          complement(2842..2877)
                     /label="LuxR_SpoT_R"
                     /note="sequence: ctagtatttctcctctttctctagtatttattcgac"
                     /ApEinfo_revcolor="#84b0dc"
                     /ApEinfo_fwdcolor="#84b0dc"
     primer          2847..2895
                     /label="power10 1primer"
                     /note="sequence: TAGCCCTCACACACCCCTAGGGAGAATATTTatggcttcctccgaagac"
                     /ApEinfo_revcolor="#f58a5e"
                     /ApEinfo_fwdcolor="#f58a5e"
     primer          2852..2895
                     /label="B0034_Tail"
                     /note="sequence: tactagagaaagaggagaaatactagatggcttcctccgaagac"
                     /ApEinfo_revcolor="#b7e6d7"
                     /ApEinfo_fwdcolor="#b7e6d7"
     primer          2852..2895
                     /label="B0034_Tail"
                     /note="sequence: TACTAGAGAAAGAGGAGAAATACTAGATGGCTTCCTCCGAAGAC"
                     /ApEinfo_revcolor="#ff9ccd"
                     /ApEinfo_fwdcolor="#ff9ccd"
     primer          2853..2895
                     /label="Weal_RBS"
                     /note="sequence: TCCCGCCCAGTCAGGAGACAACAGCatggcttcctccgaagac"
                     /ApEinfo_revcolor="#d6b295"
                     /ApEinfo_fwdcolor="#d6b295"
     primer          2853..2895
                     /label="Strong_RBS"
                     /note="sequence: CGTATCCAATTATAAGGGGGTTCATatggcttcctccgaagac"
                     /ApEinfo_revcolor="#ffef86"
                     /ApEinfo_fwdcolor="#ffef86"
     primer          complement(2857..2877)
                     /label="LS012_cjBTagRFP-R"
                     /note="sequence: atgatgatgatgatgCATctagtatttctcctctttctc"
                     /ApEinfo_revcolor="#b1ff67"
                     /ApEinfo_fwdcolor="#b1ff67"
     primer          2878..2895
                     /label="LS011__cjBTagRFP_F"
                     /note="sequence: catGCGTCGAAAATCTCAatggcttcctccgaagac"
                     /ApEinfo_revcolor="#b1ff67"
                     /ApEinfo_fwdcolor="#b1ff67"
     primer          2878..2901
                     /label="TetR_RFP_F"
                     /note="sequence: ATGGCTTCCTCCGAAGACGTTATC"
                     /ApEinfo_revcolor="#ffef86"
                     /ApEinfo_fwdcolor="#ffef86"
     primer          2878..2901
                     /label="TetR_RFP_F"
                     /note="sequence: atggcttcctccgaagacgttatc"
                     /ApEinfo_revcolor="#75c6a9"
                     /ApEinfo_fwdcolor="#75c6a9"
     primer          2878..2901
                     /label="PY011"
                     /note="sequence: ATGGCTTCCTCCGAAGACGTTATC"
                     /ApEinfo_revcolor="#faac61"
                     /ApEinfo_fwdcolor="#faac61"
     misc_feature    2878..3558
                     /label="mRFP"
                     /ApEinfo_revcolor="#f58a5e"
                     /ApEinfo_fwdcolor="#f58a5e"
     CDS             2878..3558
                     /label="Translation 2878-3558"
     primer          2879..2896
                     /label="Qp22"
                     /note="sequence: TGGCTTCCTCCGAAGACG"
                     /ApEinfo_revcolor="#b7e6d7"
                     /ApEinfo_fwdcolor="#b7e6d7"
     primer          complement(2880..2895)
                     /label="Seq10"
                     /note="sequence: GTCTTCGGAGGAAGCC"
                     /ApEinfo_revcolor="#b1ff67"
                     /ApEinfo_fwdcolor="#b1ff67"
     primer          complement(2988..3007)
                     /label="Qp23"
                     /note="sequence: CGGTCTGGGTACCTTCGTAC"
                     /ApEinfo_revcolor="#84b0dc"
                     /ApEinfo_fwdcolor="#84b0dc"
     primer          complement(2992..3039)
                     /label="HHC1_F3new"
                     /note="sequence: CAGCGGACCACCTTTGGTAACTTTCAGTTTAGCGGTCTGGGTACCTTC"
                     /ApEinfo_revcolor="#84b0dc"
                     /ApEinfo_fwdcolor="#84b0dc"
     primer          3001..3015
                     /label="iso_seq_2_RFP"
                     /note="sequence: cagaccgctaaactg"
                     /ApEinfo_revcolor="#c6c9d1"
                     /ApEinfo_fwdcolor="#c6c9d1"
     misc_feature    3040..3185
                     /label="gBlock_T_pSal_rfp"
                     /ApEinfo_revcolor="#85dae9"
                     /ApEinfo_fwdcolor="#85dae9"
     misc_feature    3040..3558
                     /label="J10000"
                     /ApEinfo_revcolor="#b1ff67"
                     /ApEinfo_fwdcolor="#b1ff67"
     misc_feature    3040..3619
                     /label="from J92001"
                     /ApEinfo_revcolor="#b7e6d7"
                     /ApEinfo_fwdcolor="#b7e6d7"
     primer          3054..3088
                     /label="HH21_F9"
                     /note="sequence: CATCCTGTCCCCGCAGTTCCAGTACGGTTCCAAAG"
                     /ApEinfo_revcolor="#75c6a9"
                     /ApEinfo_fwdcolor="#75c6a9"
     primer          complement(3054..3088)
                     /label="HH21_R9"
                     /note="sequence: CTTTGGAACCGTACTGGAACTGCGGGGACAGGATG"
                     /ApEinfo_revcolor="#f8d3a9"
                     /ApEinfo_fwdcolor="#f8d3a9"
     primer          3066..3089
                     /label="PY081"
                     /note="sequence: GCAGTTCCAGTACGGTTCCAAAGC"
                     /ApEinfo_revcolor="#84b0dc"
                     /ApEinfo_fwdcolor="#84b0dc"
     primer          complement(3069..3104)
                     /label="PY080"
                     /note="sequence: GGGTGTTTAACGTAAGCTTTGGAACCGTACTGGAAC"
                     /ApEinfo_revcolor="#c6c9d1"
                     /ApEinfo_fwdcolor="#c6c9d1"
     primer          3161..3181
                     /label="GR1S"
                     /note="sequence: GTGTTATGAACTTCGAAGACG"
                     /ApEinfo_revcolor="#f8d3a9"
                     /ApEinfo_fwdcolor="#f8d3a9"
     primer          3161..3210
                     /label="HHC1_R3"
                     /note="sequence: GTGTTATGAACTTCGAAGACGGTGGTGTTGTTACCGTTACCCAGGACTCC"
                     /ApEinfo_revcolor="#ffef86"
                     /ApEinfo_fwdcolor="#ffef86"
     primer          complement(3161..3210)
                     /label="HHC1_F3"
                     /note="sequence: GGAGTCCTGGGTAACGGTAACAACACCACCGTCTTCGAAGTTCATAACAC"
                     /ApEinfo_revcolor="#85dae9"
                     /ApEinfo_fwdcolor="#85dae9"
     primer          3230..3254
                     /label="LS019_mRFP-end-seq-F"
                     /note="sequence: TCATCTACAAAGTTAAACTGCGTGG"
                     /ApEinfo_revcolor="#ffef86"
                     /ApEinfo_fwdcolor="#ffef86"
     primer          3230..3254
                     /label="ST5_RFP_Seq2"
                     /note="sequence: tcatctacaaagttaaactgcgtgg"
                     /ApEinfo_revcolor="#c7b0e3"
                     /ApEinfo_fwdcolor="#c7b0e3"
     primer          3230..3254
                     /label="ST5_RFP_Seq2"
                     /note="sequence: TCATCTACAAAGTTAAACTGCGTGG"
                     /ApEinfo_revcolor="#b7e6d7"
                     /ApEinfo_fwdcolor="#b7e6d7"
     primer          3246..3265
                     /label="Qp8"
                     /note="sequence: ACTGCGTGGTACCAACTTCC"
                     /ApEinfo_revcolor="#faac61"
                     /ApEinfo_fwdcolor="#faac61"
     primer          complement(3302..3316)
                     /label="cjB_seq09_RFP"
                     /note="sequence: TGGAAGCTTCCCAAC"
                     /ApEinfo_revcolor="#f8d3a9"
                     /ApEinfo_fwdcolor="#f8d3a9"
     primer          3320..3337
                     /label="hid_act_seq_3"
                     /note="sequence: AACGTATGTACCCGGAAG"
                     /ApEinfo_revcolor="#85dae9"
                     /ApEinfo_fwdcolor="#85dae9"
     primer          complement(3333..3352)
                     /label="Qp9"
                     /note="sequence: CTTTCAGAGCACCGTCTTCC"
                     /ApEinfo_revcolor="#ffef86"
                     /ApEinfo_fwdcolor="#ffef86"
     primer          3355..3403
                     /label="pdt_R4"
                     /note="sequence: GAAATCAAAATGCGTCTGAAACTGAAAGACGGTGGTCACTACGACGCTG"
                     /ApEinfo_revcolor="#f58a5e"
                     /ApEinfo_fwdcolor="#f58a5e"
     primer          complement(3355..3403)
                     /label="pdt_F4"
                     /note="sequence: CAGCGTCGTAGTGACCACCGTCTTTCAGTTTCAGACGCATTTTGATTTC"
                     /ApEinfo_revcolor="#b1ff67"
                     /ApEinfo_fwdcolor="#b1ff67"
     primer          complement(3462..3478)
                     /label="Seq09"
                     /note="sequence: TGTCCAGTTTGATGTCG"
                     /ApEinfo_revcolor="#75c6a9"
                     /ApEinfo_fwdcolor="#75c6a9"
     primer          3517..3533
                     /label="LS019_mRFP-end-seq-F"
                     /note="sequence: tacgaacgtgctgaagg"
                     /ApEinfo_revcolor="#c6c9d1"
                     /ApEinfo_fwdcolor="#c6c9d1"
     primer          complement(3533..3552)
                     /label="RTp4"
                     /note="sequence: AGCACCGGTGGAGTGACGAC"
                     /ApEinfo_revcolor="#d6b295"
                     /ApEinfo_fwdcolor="#d6b295"
     primer          complement(3535..3558)
                     /label="LuxR_RFP_R"
                     /note="sequence: ttattaagcaccggtggagtgacg"
                     /ApEinfo_revcolor="#b1ff67"
                     /ApEinfo_fwdcolor="#b1ff67"
     primer          complement(3535..3558)
                     /label="LuxR_RFP_R"
                     /note="sequence: ttattaagcaccggtggagtgacg"
                     /ApEinfo_revcolor="#b1ff67"
                     /ApEinfo_fwdcolor="#b1ff67"
     primer          complement(3535..3558)
                     /label="LuxR_RFP_R"
                     /note="sequence: TTATTAAGCACCGGTGGAGTGACG"
                     /ApEinfo_revcolor="#c6c9d1"
                     /ApEinfo_fwdcolor="#c6c9d1"
     primer          3553..3576
                     /label="GFP_F2"
                     /note="sequence: gtatggatgaactgtacaaatgatgaCTCGGTACCAAATTCCAG"
                     /ApEinfo_revcolor="#b4abac"
                     /ApEinfo_fwdcolor="#b4abac"
     primer          3559..3584
                     /label="LuxR_RFP_F"
                     /note="sequence: CTCGGTACCAAATTCCAGAAAAGAGG"
                     /ApEinfo_revcolor="#9eafd2"
                     /ApEinfo_fwdcolor="#9eafd2"
     primer          3559..3584
                     /label="LuxR_RFP_F"
                     /note="sequence: CTCGGTACCAAATTCCAGAAAAGAGG"
                     /ApEinfo_revcolor="#f58a5e"
                     /ApEinfo_fwdcolor="#f58a5e"
     misc_feature    3559..3619
                     /label="L3S2P21 terminator"
                     /ApEinfo_revcolor="#ff0000"
                     /ApEinfo_fwdcolor="#ff0000"
     misc_feature    3559..3619
                     /label="gB_spoTBssHII_Term"
                     /ApEinfo_revcolor="#ffef86"
                     /ApEinfo_fwdcolor="#ffef86"
     primer          3594..3615
                     /label="F3Rs"
                     /note="sequence: AGGGGGGCCTTTTTTCGTTTTG"
                     /ApEinfo_revcolor="#d6b295"
                     /ApEinfo_fwdcolor="#d6b295"
     primer          complement(3595..3614)
                     /label="F4Rs"
                     /note="sequence: AAAACGAAAAAAGGCCCCCC"
                     /ApEinfo_revcolor="#faac61"
                     /ApEinfo_fwdcolor="#faac61"
     primer          complement(3601..3619)
                     /label="spoT_noRFP adapted_Rvs"
                     /note="sequence: GGACCAAAACGAAAAAAGG"
                     /ApEinfo_revcolor="#f58a5e"
                     /ApEinfo_fwdcolor="#f58a5e"
     primer          complement(3601..3619)
                     /label="spoT_noRFP_Rvs"
                     /note="sequence: GGACCAAAACGAAAAAAGG"
                     /ApEinfo_revcolor="#c7b0e3"
                     /ApEinfo_fwdcolor="#c7b0e3"
     primer          complement(3609..3633)
                     /label="ST_Iso_GFP_R11"
                     /note="sequence: CGTCAAGTAAGCGGGGACCAAAACG"
                     /ApEinfo_revcolor="#75c6a9"
                     /ApEinfo_fwdcolor="#75c6a9"
     primer          complement(3609..3633)
                     /label="ST_Iso_GFP_R11"
                     /note="sequence: cgtcaaGTAAGCGGGGACCAAAACG"
                     /ApEinfo_revcolor="#84b0dc"
                     /ApEinfo_fwdcolor="#84b0dc"
     primer          3609..3646
                     /label="ST_Iso_GFP_F11"
                     /note="sequence: CGTTTTGGTCCCCGCTTACTTGACGGCTAGCTCAGTCC"
                     /ApEinfo_revcolor="#85dae9"
                     /ApEinfo_fwdcolor="#85dae9"
     primer          3609..3646
                     /label="ST_Iso_GFP_F11"
                     /note="sequence: CGTTTTGGTCCCCGCTTACttgacggctagctcagtcc"
                     /ApEinfo_revcolor="#84b0dc"
                     /ApEinfo_fwdcolor="#84b0dc"
     misc_feature    3620..966
                     /label="from pUC19"
                     /ApEinfo_revcolor="#b4abac"
                     /ApEinfo_fwdcolor="#b4abac"
     misc_feature    3620..4633
                     /label="BlastN match2"
                     /ApEinfo_revcolor="#b1ff67"
                     /ApEinfo_fwdcolor="#b1ff67"
     misc_feature    3620..4654
                     /label="SGS left arm "
                     /ApEinfo_revcolor="#85dae9"
                     /ApEinfo_fwdcolor="#85dae9"
     primer          3628..3646
                     /label="tmp3"
                     /note="sequence: ttgacggctagctcagtcc"
                     /ApEinfo_revcolor="#d59687"
                     /ApEinfo_fwdcolor="#d59687"
     misc_feature    3628..3662
                     /label="J23100"
                     /ApEinfo_revcolor="#75c6a9"
                     /ApEinfo_fwdcolor="#75c6a9"
     misc_feature    3628..4546
                     /label="A37 (Monitor)"
                     /ApEinfo_revcolor="#75c6a9"
                     /ApEinfo_fwdcolor="#75c6a9"
     misc_feature    3663..3668
                     /label="scar_gene"
                     /ApEinfo_revcolor="#f58a5e"
                     /ApEinfo_fwdcolor="#f58a5e"
     None            3663..3670
                     /label="scar"
                     /ApEinfo_revcolor="#b7e6d7"
                     /ApEinfo_fwdcolor="#b7e6d7"
     BioBrick        3671..3683
                     /label="BBa_B0032"
                     /ApEinfo_revcolor="#f8d3a9"
                     /ApEinfo_fwdcolor="#f8d3a9"
     misc_feature    3684..3689
                     /label="SCAR_gene"
                     /ApEinfo_revcolor="#85dae9"
                     /ApEinfo_fwdcolor="#85dae9"
     misc_feature    3684..3689
                     /label="scar_gene"
                     /ApEinfo_revcolor="#f58a5e"
                     /ApEinfo_fwdcolor="#f58a5e"
     primer          3690..3713
                     /label="PY003"
                     /note="sequence: ATGCGTAAAGGAGAAGAACTTTTC"
                     /ApEinfo_revcolor="#c7b0e3"
                     /ApEinfo_fwdcolor="#c7b0e3"
     protein         3690..4409
                     /label="GFP protein"
                     /ApEinfo_revcolor="#b1ff67"
                     /ApEinfo_fwdcolor="#b1ff67"
     primer          3764..3813
                     /label="HHC1_F1b"
                     /note="sequence: CAAATTTTCTGTCAGTGGAGAGGGTGAAGGTGATGCAACATACGGAAAAC"
                     /ApEinfo_revcolor="#ffef86"
                     /ApEinfo_fwdcolor="#ffef86"
     primer          complement(3764..3813)
                     /label="HHC1_R1b"
                     /note="sequence: GTTTTCCGTATGTTGCATCACCTTCACCCTCTCCACTGACAGAAAATTTG"
                     /ApEinfo_revcolor="#c7b0e3"
                     /ApEinfo_fwdcolor="#c7b0e3"
     primer          complement(3795..3814)
                     /label="hid_act_seq_1"
                     /note="sequence: AGTTTTCCGTATGTTGCATC"
                     /ApEinfo_revcolor="#9eafd2"
                     /ApEinfo_fwdcolor="#9eafd2"
     misc_feature    3868..3873
                     /label=-35
                     /ApEinfo_revcolor="#b7e6d7"
                     /ApEinfo_fwdcolor="#b7e6d7"
     primer          4094..4152
                     /label="pdt_F1"
                     /note="sequence: CATTCTTGGACACAAATTGGAATACAACTATAACTCACACAATGTATACATCATGGCAG"
                     /ApEinfo_revcolor="#f58a5e"
                     /ApEinfo_fwdcolor="#f58a5e"
     primer          complement(4094..4152)
                     /label="pdt_R1"
                     /note="sequence: CTGCCATGATGTATACATTGTGTGAGTTATAGTTGTATTCCAATTTGTGTCCAAGAATG"
                     /ApEinfo_revcolor="#c6c9d1"
                     /ApEinfo_fwdcolor="#c6c9d1"
     primer          4101..4152
                     /label="R_c"
                     /note="sequence: GGACACAAATTGGAATACAACTATAACTCACACAATGTATACATCATGGCAG"
                     /ApEinfo_revcolor="#b7e6d7"
                     /ApEinfo_fwdcolor="#b7e6d7"
     primer          complement(4101..4152)
                     /label="F_c"
                     /note="sequence: CTGCCATGATGTATACATTGTGTGAGTTATAGTTGTATTCCAATTTGTGTCC"
                     /ApEinfo_revcolor="#d59687"
                     /ApEinfo_fwdcolor="#d59687"
     primer          4102..4121
                     /label="repColE2_seq2"
                     /note="sequence: GACACAAATTGGAATACAAC"
                     /ApEinfo_revcolor="#d59687"
                     /ApEinfo_fwdcolor="#d59687"
     primer          complement(4163..4182)
                     /label="cjB_seq09_GFP"
                     /note="sequence: AGTTAACTTTGATTCCATTC"
                     /ApEinfo_revcolor="#b1ff67"
                     /ApEinfo_fwdcolor="#b1ff67"
     primer          4209..4225
                     /label=21_2
                     /note="sequence: GGAAGCGTTCAACTAGC"
                     /ApEinfo_revcolor="#c7b0e3"
                     /ApEinfo_fwdcolor="#c7b0e3"
     primer          complement(4246..4260)
                     /label="isoC_seq05"
                     /note="sequence: CATCGCCAATTGGAG"
                     /ApEinfo_revcolor="#9eafd2"
                     /ApEinfo_fwdcolor="#9eafd2"
     primer          complement(4246..4260)
                     /label="isoC_seq05"
                     /note="sequence: CATCGCCAATTGGAG"
                     /ApEinfo_revcolor="#d59687"
                     /ApEinfo_fwdcolor="#d59687"
     primer          complement(4292..4311)
                     /label="Qp5"
                     /note="sequence: AAAGGGCAGATTGTGTGGAC"
                     /ApEinfo_revcolor="#ff9ccd"
                     /ApEinfo_fwdcolor="#ff9ccd"
     primer          4353..4371
                     /label="T7_RBS_Seq_Fwd"
                     /note="sequence: GAGTTTGTAACAGCTGCTG"
                     /ApEinfo_revcolor="#84b0dc"
                     /ApEinfo_fwdcolor="#84b0dc"
     primer          complement(4383..4409)
                     /label="PY004"
                     /note="sequence: TTATTATTTGTATAGTTCATCCATGCC"
                     /ApEinfo_revcolor="#85dae9"
                     /ApEinfo_fwdcolor="#85dae9"
     misc_feature    4410..4415
                     /label="scar_gene"
                     /ApEinfo_revcolor="#f58a5e"
                     /ApEinfo_fwdcolor="#f58a5e"
     None            4410..4417
                     /label="scar"
                     /ApEinfo_revcolor="#b7e6d7"
                     /ApEinfo_fwdcolor="#b7e6d7"
     BioBrick        4418..4497
                     /label="BBa_B0010"
                     /ApEinfo_revcolor="#f8d3a9"
                     /ApEinfo_fwdcolor="#f8d3a9"
     misc_feature    4418..4534
                     /label="b0015"
                     /ApEinfo_revcolor="#d59687"
                     /ApEinfo_fwdcolor="#d59687"
     misc_feature    4418..4546
                     /label="dbl_term"
                     /ApEinfo_revcolor="#85dae9"
                     /ApEinfo_fwdcolor="#85dae9"
     misc_feature    4418..4546
                     /label="BBa_B0015"
                     /ApEinfo_revcolor="#d6b295"
                     /ApEinfo_fwdcolor="#d6b295"
     misc_feature    4498..4503
                     /label="scar_gene"
                     /ApEinfo_revcolor="#f58a5e"
                     /ApEinfo_fwdcolor="#f58a5e"
     misc_feature    4498..4503
                     /label="SCAR_gene"
                     /ApEinfo_revcolor="#85dae9"
                     /ApEinfo_fwdcolor="#85dae9"
     None            4498..4505
                     /label="scar"
                     /ApEinfo_revcolor="#b7e6d7"
                     /ApEinfo_fwdcolor="#b7e6d7"
     BioBrick        4506..4546
                     /label="BBa_B0012"
                     /ApEinfo_revcolor="#d6b295"
                     /ApEinfo_fwdcolor="#d6b295"
     primer          complement(4536..4562)
                     /label="tmp4"
                     /note="sequence: cggtgttaCTCTAGTAtataaacgcag"
                     /ApEinfo_revcolor="#b1ff67"
                     /ApEinfo_fwdcolor="#b1ff67"
     primer          4536..4582
                     /label="ST_Iso_GFP_F12"
                     /note="sequence: ctgcgtttataTACTAGAGtaacaccgAGACAAGCTGTGACCGTCTC"
                     /ApEinfo_revcolor="#d6b295"
                     /ApEinfo_fwdcolor="#d6b295"
     primer          4536..4582
                     /label="ST_Iso_GFP_F12"
                     /note="sequence: CTGCGTTTATATACTAGAGTAACACCGAGACAAGCTGTGACCGTCTC"
                     /ApEinfo_revcolor="#f58a5e"
                     /ApEinfo_fwdcolor="#f58a5e"
     primer          complement(4536..4582)
                     /label="ST_Iso_GFP_R12"
                     /note="sequence: GAGACGGTCACAGCTTGTCTcggtgttaCTCTAGTAtataaacgcag"
                     /ApEinfo_revcolor="#c6c9d1"
                     /ApEinfo_fwdcolor="#c6c9d1"
     primer          complement(4536..4582)
                     /label="ST_Iso_GFP_R12"
                     /note="sequence: GAGACGGTCACAGCTTGTCTCGGTGTTACTCTAGTATATAAACGCAG"
                     /ApEinfo_revcolor="#b4abac"
                     /ApEinfo_fwdcolor="#b4abac"
     BioBrick        4547..4548
                     /label="Suffix"
                     /ApEinfo_revcolor="#ffef86"
                     /ApEinfo_fwdcolor="#ffef86"
     misc_feature    4547..4552
                     /label="scar_gene"
                     /ApEinfo_revcolor="#f58a5e"
                     /ApEinfo_fwdcolor="#f58a5e"
     misc_feature    4547..4554
                     /label="scar"
                     /ApEinfo_revcolor="#f58a5e"
                     /ApEinfo_fwdcolor="#f58a5e"
     BioBrick        4549..4554
                     /label="Prefix"
                     /ApEinfo_revcolor="#f8d3a9"
                     /ApEinfo_fwdcolor="#f8d3a9"
     misc_feature    4632..4679
                     /label="BlastN match 1"
                     /ApEinfo_revcolor="#85dae9"
                     /ApEinfo_fwdcolor="#85dae9"
     misc_feature    4633..4702
                     /label="identical as pZE21"
                     /ApEinfo_revcolor="#ffef86"
                     /ApEinfo_fwdcolor="#ffef86"
     misc_feature    4653..4656
                     /label="gyrase cleavage site"
                     /ApEinfo_revcolor="#ff0000"
                     /ApEinfo_fwdcolor="#ff0000"
     misc_feature    4655..27
                     /label="SGS left arm "
                     /ApEinfo_revcolor="#85dae9"
                     /ApEinfo_fwdcolor="#85dae9"
     primer          complement(4655..4702)
                     /label="GFP_F"
                     /note="sequence: GACGTCTAAGAAACCATTATTATCATGACATTAACCTATAAAAATAGG"
                     /ApEinfo_revcolor="#ffef86"
                     /ApEinfo_fwdcolor="#ffef86"
     primer          complement(4691..4710)
                     /label="VF2"
                     /note="sequence: TGCCACCTGACGTCTAAGAA"
                     /ApEinfo_revcolor="#f7977a"
                     /ApEinfo_fwdcolor="#f7977a"
     primer          complement(4691..4710)
                     /label="VF2"
                     /note="sequence: TGCCACCTGACGTCTAAGAA"
                     /ApEinfo_revcolor="#f58a5e"
                     /ApEinfo_fwdcolor="#f58a5e"
     primer          complement(4691..4710)
                     /label="VF2"
                     /note="sequence: TGCCACCTGACGTCTAAGAA"
                     /ApEinfo_revcolor="#f7977a"
                     /ApEinfo_fwdcolor="#f7977a"
     primer          complement(4691..4710)
                     /label="VF2"
                     /note="sequence: TGCCACCTGACGTCTAAGAA"
                     /ApEinfo_revcolor="#b4abac"
                     /ApEinfo_fwdcolor="#b4abac"
     primer          complement(4691..4710)
                     /label="VF2"
                     /note="sequence: TGCCACCTGACGTCTAAGAA"
                     /ApEinfo_revcolor="#85dae9"
                     /ApEinfo_fwdcolor="#85dae9"
     primer          complement(4693..4710)
                     /label="PC_S06"
                     /note="sequence: TGCCACCTGACGTCTAAG"
                     /ApEinfo_revcolor="#9eafd2"
                     /ApEinfo_fwdcolor="#9eafd2"
     primer          4694..4720
                     /label="Amp_F"
                     /note="sequence: TTAGACGTCAGGTGGCACTTTTCGGGG"
                     /ApEinfo_revcolor="#faac61"
                     /ApEinfo_fwdcolor="#faac61"
     misc_feature    4702..4702
                     /label="bending center"
                     /ApEinfo_revcolor="#ff0000"
                     /ApEinfo_fwdcolor="#ff0000"
     primer          4708..17
                     /label="HH11_R1"
                     /note="sequence: GCACTTTTCGGGGAAATGTGCGCGGAACCCCTATTTG"
                     /ApEinfo_revcolor="#b7e6d7"
                     /ApEinfo_fwdcolor="#b7e6d7"
     primer          complement(4708..17)
                     /label="HH11_F1"
                     /note="sequence: CAAATAGGGGTTCCGCGCACATTTCCCCGAAAAGTGC"
                     /ApEinfo_revcolor="#ffef86"
                     /ApEinfo_fwdcolor="#ffef86"
     primer          4711..8
                     /label="R2"
                     /note="sequence: CTTTTCGGGGAAATGTGCGCGGAAC"
                     /ApEinfo_revcolor="#b4abac"
                     /ApEinfo_fwdcolor="#b4abac"
     primer          complement(4711..8)
                     /label="F2"
                     /note="sequence: GTTCCGCGCACATTTCCCCGAAAAG"
                     /ApEinfo_revcolor="#d6b295"
                     /ApEinfo_fwdcolor="#d6b295"
ORIGIN
        1 CGCGGAACCC CTATTTGTTT ATTTTTCTAA ATACATTCAA ATATGTATCC GCTCATGAGA
       61 CAATAACCCT GATAAATGCT TCAATAATAT TGAAAAAGGA AGAGTATGAG TATTCAACAT
      121 TTCCGTGTCG CCCTTATTCC CTTTTTTGCG GCATTTTGCC TTCCTGTTTT TGCTCACCCA
      181 GAAACGCTGG TGAAAGTAAA AGATGCTGAA GATCAGTTGG GTGCACGAGT GGGTTACATC
      241 GAACTGGATC TCAACAGCGG TAAGATCCTT GAGAGTTTTC GCCCCGAAGA ACGTTTTCCA
      301 ATGATGAGCA CTTTTAAAGT TCTGCTATGT GGCGCGGTAT TATCCCGTAT TGACGCCGGG
      361 CAAGAGCAAC TCGGTCGCCG CATACACTAT TCTCAGAATG ACTTGGTTGA GTACTCACCA
      421 GTCACAGAAA AGCATCTTAC GGATGGCATG ACAGTAAGAG AATTATGCAG TGCTGCCATA
      481 ACCATGAGTG ATAACACTGC GGCCAACTTA CTTCTGACAA CGATCGGAGG ACCGAAGGAG
      541 CTAACCGCTT TTTTGCACAA CATGGGGGAT CATGTAACTC GCCTTGATCG TTGGGAACCG
      601 GAGCTGAATG AAGCCATACC AAACGACGAG CGTGACACCA CGATGCCTGT AGCAATGGCA
      661 ACAACGTTGC GCAAACTATT AACTGGCGAA CTACTTACTC TAGCTTCCCG GCAACAATTA
      721 ATAGACTGGA TGGAGGCGGA TAAAGTTGCA GGACCACTTC TGCGCTCGGC CCTTCCGGCT
      781 GGCTGGTTTA TTGCTGATAA ATCTGGAGCC GGTGAGCGTG GGTCTCGCGG TATCATTGCA
      841 GCACTGGGGC CAGATGGTAA GCCCTCCCGT ATCGTAGTTA TCTACACGAC GGGGAGTCAG
      901 GCAACTATGG ATGAACGAAA TAGACAGATC GCTGAGATAG GTGCCTCACT GATTAAGCAT
      961 TGGTAACCAA TTATTGAACA CCCTTCGGGG TGTTTTTTTG TTTCTGGTCT CCCCAACTTA
     1021 TATCGTATGG GGCTGACTTC AGGTGCTACA TTTGAAGAGA TAAATTGCAC TGAAATCTAG
     1081 AAATATTTTA TCTGATTAAT AAGATGATCT TCTTGAGATC GTTTTGGTCT GCGCGTAATC
     1141 TCTTGCTCTG AAAACGAAAA AACCGCCTTG CAGGGCGGTT TTTCGAAGGT TCTCTGAGCT
     1201 ACCAACTCTT TGAACCGAGG TAACTGGCTT GGAGGAGCGC AGTCACCAAA ACTTGTCCTT
     1261 TCAGTTTAGC CTTAACCGGC GCATGACTTC AAGACTAACT CCTCTAAATC AATTACCAGT
     1321 GGCTGCTGCC AGTGGTGCTT TTGCATGTCT TTCCGGGTTG GACTCAAGAC GATAGTTACC
     1381 GGATAAGGCG CAGCGGTCGG ACTGAACGGG GGGTTCGTGC ATACAGTCCA GCTTGGAGCG
     1441 AACTGCCTAC CCGGAACTGA GTGTCAGGCG TGGAATGAGA CAAACGCGGC CATAACAGCG
     1501 GAATGACACC GGTAAACCGA AAGGCAGGAA CAGGAGAGCG CACGAGGGAG CCGCCAGGGG
     1561 GAAACGCCTG GTATCTTTAT AGTCCTGTCG GGTTTCGCCA CCACTGATTT GAGCGTCAGA
     1621 TTTCGTGATG CTTGTCAGGG GGGCGGAGCC TATGGAAAAA CGGCTTTGCC GCGGCCCTCT
     1681 CACTTCCCTG TTAAGTATCT TCCTGGCATC TTCCAGGAAA TCTCCGCCCC GTTCGTAAGC
     1741 CATTTCCGCT CCAATTATTG AAGGCCGCTA ACGCGGCCTT TTTTTGTTTC TGGTCTCCCc
     1801 tctagtatgg tgcaaaacct ttcgcggtat ggcatgatag cgcctactag agaaagagga
     1861 gaaatactag atgaaaaaca taaatgccga cgacacatac agaataatta ataaaattaa
     1921 agcttgtaga agcaataatg atattaatca atgcttatct gatatgacta aaatggtaca
     1981 ttgtgaatat tatttactcg cgatcattta tcctcattct atggttaaat ctgatatttc
     2041 aatcctagat aattacccta aaaaatggag gcaatattat gatgacgcta atttaataaa
     2101 atatgatcct atagtagatt attctaactc caatcattca ccaattaatt ggaatatatt
     2161 tgaaaacaat gctgtaaata aaaaatctcc aaatgtaatt aaagaagcga aaacatcagg
     2221 tcttatcact gggtttagtt tccctattca tacggctaac aatggcttcg gaatgcttag
     2281 ttttgcacat tcagaaaaag acaactatat agatagttta tttttacatg cgtgtatgaa
     2341 cataccatta attgttcctt ctctagttga taattatcga aaaataaata tagcaaataa
     2401 taaatcaaac aacgatttaa ccaaaagaga aaaagaatgt ttagcgtggg catgcgaagg
     2461 aaaaagctct tgggatattt caaaaatatt aggttgcagt gagcgtactg tcactttcca
     2521 tttaaccaat gcgcaaatga aactcaatac aacaaaccgc tgccaaagta tttctaaagc
     2581 aattttaaca ggagcaattg attgcccata ctttaaaaat taataacact gatagtgcta
     2641 gtgtagatca ctactagagc caggcatcaa ataaaacgaa aggctcagtc gaaagactgg
     2701 gcctttcgtt ttatctgttg tttgtcggtg aacgctctct actagagtca cactggctca
     2761 ccttcgggtg ggcctttctg cgtttatata ctagagacct gtaggatcgt acaggtttac
     2821 gcaagaaaat ggtttgttat agtcgaataa atactagaga aagaggagaa atactagatg
     2881 gcttcctccg aagacgttat caaagagttc atgcgtttca aagttcgtat ggaaggttcc
     2941 gttaacggtc acgagttcga aatcgaaggt gaaggtgaag gtcgtccgta cgaaggtacc
     3001 cagaccgcta aactgaaagt taccaaaggt ggtccgctgc cgttcgcttg ggacatcctg
     3061 tccccgcagt tccagtacgg ttccaaagct tacgttaaac acccggctga catcccggac
     3121 tacctgaaac tgtccttccc ggaaggtttc aaatgggaac gtgttatgaa cttcgaagac
     3181 ggtggtgttg ttaccgttac ccaggactcc tccctgcaag acggtgagtt catctacaaa
     3241 gttaaactgc gtggtaccaa cttcccgtcc gacggtccgg ttatgcagaa aaaaaccatg
     3301 ggttgggaag cttccaccga acgtatgtac ccggaagacg gtgctctgaa aggtgaaatc
     3361 aaaatgcgtc tgaaactgaa agacggtggt cactacgacg ctgaagttaa aaccacctac
     3421 atggctaaaa aaccggttca gctgccgggt gcttacaaaa ccgacatcaa actggacatc
     3481 acctcccaca acgaagacta caccatcgtt gaacagtacg aacgtgctga aggtcgtcac
     3541 tccaccggtg cttaataaCT CGGTACCAAA TTCCAGAAAA GAGGCCTCCC GAAAGGGGGG
     3601 CCTTTTTTCG TTTTGGTCCC CGCTTACttg acggctagct cagtcctagg tacagtgcta
     3661 gctactagag tcacacagga aagtactaga tgcgtaaagg agaagaactt ttcactggag
     3721 ttgtcccaat tcttgttgaa ttagatggtg atgttaatgg gcacaaattt tctgtcagtg
     3781 gagagggtga aggtgatgca acatacggaa aacttaccct taaatttatt tgcactactg
     3841 gaaaactacc tgttccatgg ccaacacttg tcactacttt cggttatggt gttcaatgct
     3901 ttgcgagata cccagatcat atgaaacagc atgacttttt caagagtgcc atgcccgaag
     3961 gttatgtaca ggaaagaact atatttttca aagatgacgg gaactacaag acacgtgctg
     4021 aagtcaagtt tgaaggtgat acccttgtta atagaatcga gttaaaaggt attgatttta
     4081 aagaagatgg aaacattctt ggacacaaat tggaatacaa ctataactca cacaatgtat
     4141 acatcatggc agacaaacaa aagaatggaa tcaaagttaa cttcaaaatt agacacaaca
     4201 ttgaagatgg aagcgttcaa ctagcagacc attatcaaca aaatactcca attggcgatg
     4261 gccctgtcct tttaccagac aaccattacc tgtccacaca atctgccctt tcgaaagatc
     4321 ccaacgaaaa gagagaccac atggtccttc ttgagtttgt aacagctgct gggattacac
     4381 atggcatgga tgaactatac aaataataat actagagcca ggcatcaaat aaaacgaaag
     4441 gctcagtcga aagactgggc ctttcgtttt atctgttgtt tgtcggtgaa cgctctctac
     4501 tagagtcaca ctggctcacc ttcgggtggg cctttctgcg tttataTACT AGAGtaacac
     4561 cgAGACAAGC TGTGACCGTC TCCGGGAGCT GCATGTGTCA GAGGTTTTCA CCGTCATCAC
     4621 CGAAACGCGC GAGACGAAAG GGCCTCGTGA TACGCCTATT TTTATAGGTT AATGTCATGA
     4681 TAATAATGGT TTCTTAGACG TCAGGTGGCA CTTTTCGGGG AAATGTG
//
