# Supplementary material for: Feedforward growth rate control mitigates gene activation burden
Source: Nat Commun. 2022 Nov 17;13:7054. doi: 10.1038/s41467-022-34647-1 (PMC9672102; doi:10.1038/s41467-022-34647-1)
Supplement: Supplementary file 6 — Source data [file 41467_2022_34647_MOESM6_ESM.zip › Source_Data_and_PlasmidMaps_and_PrimersList/Plasmid Maps/P_IFFL_RelA.gb]

LOCUS       P_IFFL_RelA             8281 bp ds-DNA     circular     04-JUN-2022
DEFINITION  .
KEYWORDS    "marker:LuxR, AmpR, AmpR"
FEATURES             Location/Qualifiers
     rep_origin      18..563
                     /label="p15A ori"
                     /ApEinfo_revcolor="#ffef86"
                     /ApEinfo_fwdcolor="#ffef86"
                     /note="label: p15A ori"
     misc_feature    656..704
                     /label="L3S3P22 terminator"
                     /ApEinfo_revcolor="#ff0000"
                     /ApEinfo_fwdcolor="#ff0000"
                     /note="label: L3S3P22 terminator"
     misc_feature    713..749
                     /label="pLac-IQ"
                     /ApEinfo_revcolor="#b1ff67"
                     /ApEinfo_fwdcolor="#b1ff67"
                     /note="label: pLac-IQ"
     misc_feature    758..769
                     /label="RBS_B0034"
                     /ApEinfo_revcolor="#b1ff67"
                     /ApEinfo_fwdcolor="#b1ff67"
                     /note="label: RBS_B0034"
     misc_feature    776..1531
                     /label="LuxR"
                     /ApEinfo_revcolor="#cc66ff"
                     /ApEinfo_fwdcolor="#cc66ff"
                     /note="label: LuxR"
     misc_feature    1565..1644
                     /label="Terminator_B0010"
                     /ApEinfo_revcolor="#c6c9d1"
                     /ApEinfo_fwdcolor="#c6c9d1"
                     /note="label: Terminator_B0010"
     misc_feature    1653..1693
                     /label="Terminator_B0012"
                     /ApEinfo_revcolor="#b1ff67"
                     /ApEinfo_fwdcolor="#b1ff67"
                     /note="label: Terminator_B0012"
     misc_feature    1671..1690
                     /label="RBS_seq"
                     /ApEinfo_revcolor="#b1ff67"
                     /ApEinfo_fwdcolor="#b1ff67"
                     /note="label: RBS_seq"
     misc_feature    1702..1756
                     /label="pLux"
                     /ApEinfo_revcolor="#ffdde8"
                     /ApEinfo_fwdcolor="#ffdde8"
                     /note="label: pLux"
     misc_feature    1783..2463
                     /label="mRFP"
                     /ApEinfo_revcolor="#f58a5e"
                     /ApEinfo_fwdcolor="#f58a5e"
                     /note="label: mRFP"
     misc_feature    2464..2485
                     /label="RBS2"
                     /ApEinfo_revcolor="#b4abac"
                     /ApEinfo_fwdcolor="#b4abac"
     CDS             2486..3142
                     /label="spoT(BssHII)"
                     /ApEinfo_revcolor="#993366"
                     /ApEinfo_fwdcolor="#993366"
                     /note="label: spoT(BssHII)"
     misc_feature    3143..3203
                     /label="L3S2P21 terminator"
                     /ApEinfo_revcolor="#ff0000"
                     /ApEinfo_fwdcolor="#ff0000"
                     /note="label: L3S2P21 terminator"
     misc_feature    3212..3246
                     /label="J23100"
                     /ApEinfo_revcolor="#75c6a9"
                     /ApEinfo_fwdcolor="#75c6a9"
                     /note="label: J23100"
     BioBrick        3255..3267
                     /label="BBa_B0032"
                     /ApEinfo_revcolor="#f8d3a9"
                     /ApEinfo_fwdcolor="#f8d3a9"
                     /note="label: BBa_B0032"
     misc_feature    3274..3993
                     /label="GFP protein"
                     /ApEinfo_revcolor="#b1ff67"
                     /ApEinfo_fwdcolor="#b1ff67"
                     /note="label: GFP protein label: nonstandard type: protein"
     BioBrick        4002..4081
                     /label="BBa_B0010"
                     /ApEinfo_revcolor="#f8d3a9"
                     /ApEinfo_fwdcolor="#f8d3a9"
                     /note="label: BBa_B0010"
     misc_feature    4002..4118
                     /label="b0015"
                     /ApEinfo_revcolor="#d59687"
                     /ApEinfo_fwdcolor="#d59687"
                     /note="label: b0015"
     misc_feature    4002..4130
                     /label="BBa_B0015"
                     /ApEinfo_revcolor="#d6b295"
                     /ApEinfo_fwdcolor="#d6b295"
                     /note="label: BBa_B0015"
     BioBrick        4090..4130
                     /label="BBa_B0012"
                     /ApEinfo_revcolor="#d6b295"
                     /ApEinfo_fwdcolor="#d6b295"
                     /note="label: BBa_B0012"
     promoter        4312..4416
                     /label="AmpR promoter"
                     /ApEinfo_revcolor="#c6c9d1"
                     /ApEinfo_fwdcolor="#c6c9d1"
                     /note="label: AmpR promoter"
     CDS             4417..4485
                     /label="AmpR"
                     /ApEinfo_revcolor="#b7e6d7"
                     /ApEinfo_fwdcolor="#b7e6d7"
                     /note="label: AmpR"
     CDS             4486..5277
                     /label="AmpR"
                     /ApEinfo_revcolor="#b7e6d7"
                     /ApEinfo_fwdcolor="#b7e6d7"
                     /note="label: AmpR"
     misc_feature    5278..5324
                     /label="L3S3P11 terminator"
                     /ApEinfo_revcolor="#ff0000"
                     /ApEinfo_fwdcolor="#ff0000"
                     /note="label: L3S3P11 terminator"
     promoter        5394..5444
                     /label="P040"
                     /ApEinfo_revcolor="#c6c9d1"
                     /ApEinfo_fwdcolor="#c6c9d1"
                     /note="note: \cite{Kosuri2013}"
     RBS             5454..5465
                     /label="RBS_B0034"
                     /ApEinfo_revcolor="#b1ff67"
                     /ApEinfo_fwdcolor="#b1ff67"
                     /note="label: RBS_B0034"
     CDS             5472..6377
                     /label="nahR^AM"
                     /ApEinfo_revcolor="#993366"
                     /ApEinfo_fwdcolor="#993366"
                     /note="codon_start: 1 transl_table: 1 translation: MELRDLDLNLLVVFNQLLVDRRVSVTAENLGLTQPAVSNALKRLRTSLQDPLFVRTHQGMEPTPYAAHLAEHVTSAMHALRNALQHHESFDPLTSERTFTLAMTDIGEIYFMPRLMDALAHQAPNCVISTVRDSSMSLMQALQNGTVDLAVGLLPNLQTGFFQRRLLQNHYVCLCRKDHPVTREPLTLERFCSYGHVRVIAAGTGHGEVDTYMTRVGIRRDIRLEVPHFAAVGHILQRTDLLATVPICLADCCVEPFGLSALPHPVVLPEIAINMFWHAKYHKDLANIWLRQLMFDLFTD**"
     misc_feature    6378..6410
                     /label="L2U1H04"
                     /ApEinfo_revcolor="#b4abac"
                     /ApEinfo_fwdcolor="#b4abac"
     misc_feature    6411..6445
                     /label="L1U4H04mut"
                     /ApEinfo_revcolor="#b4abac"
                     /ApEinfo_fwdcolor="#b4abac"
     misc_feature    6446..6492
                     /label="L3S3P55 NO BsaI"
                     /ApEinfo_revcolor="#b4abac"
                     /ApEinfo_fwdcolor="#b4abac"
     promoter        6623..6738
                     /label="PsalTTC"
                     /ApEinfo_revcolor="#c6c9d1"
                     /ApEinfo_fwdcolor="#c6c9d1"
                     /note="note: \cite{Meyer2019}"
     misc_feature    6739..6762
                     /label="TIR=118"
                     /ApEinfo_revcolor="#b4abac"
                     /ApEinfo_fwdcolor="#b4abac"
     RBS             6746..6756
                     /label="BBa_B0033"
                     /ApEinfo_revcolor="#b4abac"
                     /ApEinfo_fwdcolor="#b4abac"
     gene            6763..8127
                     /label="relA"
                     /ApEinfo_revcolor="#b4abac"
                     /ApEinfo_fwdcolor="#b4abac"
                     /note="db_xref: EcoGene: EG10835 db_xref: GeneID: 947244 gene: relA gene_synonym: ECK2778; JW2755; RC locus_tag: b2784"
     terminator      8134..8181
                     /label="L3S1P22mut"
                     /ApEinfo_revcolor="#ff0000"
                     /ApEinfo_fwdcolor="#ff0000"
ORIGIN
        1 TTAATAAGAT GATCTTCTTG AGATCGTTTT GGTCTGCGCG TAATCTCTTG CTCTGAAAAC
       61 GAAAAAACCG CCTTGCAGGG CGGTTTTTCG AAGGTTCTCT GAGCTACCAA CTCTTTGAAC
      121 CGAGGTAACT GGCTTGGAGG AGCGCAGTCA CCAAAACTTG TCCTTTCAGT TTAGCCTTAA
      181 CCGGCGCATG ACTTCAAGAC TAACTCCTCT AAATCAATTA CCAGTGGCTG CTGCCAGTGG
      241 TGCTTTTGCA TGTCTTTCCG GGTTGGACTC AAGACGATAG TTACCGGATA AGGCGCAGCG
      301 GTCGGACTGA ACGGGGGGTT CGTGCATACA GTCCAGCTTG GAGCGAACTG CCTACCCGGA
      361 ACTGAGTGTC AGGCGTGGAA TGAGACAAAC GCGGCCATAA CAGCGGAATG ACACCGGTAA
      421 ACCGAAAGGC AGGAACAGGA GAGCGCACGA GGGAGCCGCC AGGGGGAAAC GCCTGGTATC
      481 TTTATAGTCC TGTCGGGTTT CGCCACCACT GATTTGAGCG TCAGATTTCG TGATGCTTGT
      541 CAGGGGGGCG GAGCCTATGG AAAAACGGCT TTGCCGCGGC CCTCTCACTT CCCTGTTAAG
      601 TATCTTCCTG GCATCTTCCA GGAAATCTCC GCCCCGTTCG TAAGCCATTT CCGCTCCAAT
      661 TATTGAAGGC CGCTAACGCG GCCTTTTTTT GTTTCTGGTC TCCCctctag tatggtgcaa
      721 aacctttcgc ggtatggcat gatagcgcct actagagaaa gaggagaaat actagatgaa
      781 aaacataaat gccgacgaca catacagaat aattaataaa attaaagctt gtagaagcaa
      841 taatgatatt aatcaatgct tatctgatat gactaaaatg gtacattgtg aatattattt
      901 actcgcgatc atttatcctc attctatggt taaatctgat atttcaatcc tagataatta
      961 ccctaaaaaa tggaggcaat attatgatga cgctaattta ataaaatatg atcctatagt
     1021 agattattct aactccaatc attcaccaat taattggaat atatttgaaa acaatgctgt
     1081 aaataaaaaa tctccaaatg taattaaaga agcgaaaaca tcaggtctta tcactgggtt
     1141 tagtttccct attcatacgg ctaacaatgg cttcggaatg cttagttttg cacattcaga
     1201 aaaagacaac tatatagata gtttattttt acatgcgtgt atgaacatac cattaattgt
     1261 tccttctcta gttgataatt atcgaaaaat aaatatagca aataataaat caaacaacga
     1321 tttaaccaaa agagaaaaag aatgtttagc gtgggcatgc gaaggaaaaa gctcttggga
     1381 tatttcaaaa atattaggtt gcagtgagcg tactgtcact ttccatttaa ccaatgcgca
     1441 aatgaaactc aatacaacaa accgctgcca aagtatttct aaagcaattt taacaggagc
     1501 aattgattgc ccatacttta aaaattaata acactgatag tgctagtgta gatcactact
     1561 agagccaggc atcaaataaa acgaaaggct cagtcgaaag actgggcctt tcgttttatc
     1621 tgttgtttgt cggtgaacgc tctctactag agtcacactg gctcaccttc gggtgggcct
     1681 ttctgcgttt atatactaga gacctgtagg atcgtacagg tttacgcaag aaaatggttt
     1741 gttatagtcg aataaatact agagaaagag gagaaatact agatggcttc ctccgaagac
     1801 gttatcaaag agttcatgcg tttcaaagtt cgtatggaag gttccgttaa cggtcacgag
     1861 ttcgaaatcg aaggtgaagg tgaaggtcgt ccgtacgaag gtacccagac cgctaaactg
     1921 aaagttacca aaggtggtcc gctgccgttc gcttgggaca tcctgtcccc gcagttccag
     1981 tacggttcca aagcttacgt taaacacccg gctgacatcc cggactacct gaaactgtcc
     2041 ttcccggaag gtttcaaatg ggaacgtgtt atgaacttcg aagacggtgg tgttgttacc
     2101 gttacccagg actcctccct gcaagacggt gagttcatct acaaagttaa actgcgtggt
     2161 accaacttcc cgtccgacgg tccggttatg cagaaaaaaa ccatgggttg ggaagcttcc
     2221 accgaacgta tgtacccgga agacggtgct ctgaaaggtg aaatcaaaat gcgtctgaaa
     2281 ctgaaagacg gtggtcacta cgacgctgaa gttaaaacca cctacatggc taaaaaaccg
     2341 gttcagctgc cgggtgctta caaaaccgac atcaaactgg acatcacctc ccacaacgaa
     2401 gactacacca tcgttgaaca gtacgaacgt gctgaaggtc gtcactccac cggtgcttaa
     2461 taaTGAGCGC CGCCAGGGAC CACGCaTGTA TCTGTTTGAA AGCCTGAATC AACTGATTCA
     2521 AACCTACCTG CCGGAAGACC AAATCAAGCG TCTGCGGCAG GCGTATCTCG TTGCACGTGA
     2581 TGCTCACGAG GGGCAAACAC GTTCAAGCGG TGAACCCTAT ATCACGCACC CGGTAGCGGT
     2641 TGCCTGCATT CTGGCCGAGA TGAAACTCGA CTATGAAACG CTGATGGCGG CGCTGCTGCA
     2701 TGACGTGATT GAAGATACTC CCGCCACCTA CCAGGATATG GAACAGCTTT TTGGTAAAAG
     2761 CGTCGCCGAG CTGGTAGAGG GGGTGTCGAA ACTTGATAAA CTCAAGTTCC GCGATAAGAA
     2821 AGAGGCGCAG GCCGAAAACT TTCGCAAGAT GATTATGGCG ATGGTGCAGG ATATCCGCGT
     2881 CATCCTCATC AAACTTGCCG ACCGTACCCA CAACATGCGC ACGCTGGGCT CACTTCGCCC
     2941 GGACAAACGT CGCCGCATCG CCCGTGAAAC TCTCGAAATT TATAGCCCGC TGGCGCACCG
     3001 TTTAGGTATC CACCACATTA AAACCGAACT CGAAGAGCTG GGTTTTGAGG CGCTGTATCC
     3061 CAACCGTTAT CGCGTAATCA AAGAAGTGGT GAAAGCCGCG CGCCAAAATT CGTCAGTTGC
     3121 TGAAAAACCT CAAGCGTaAT aACTCGGTAC CAAATTCCAG AAAAGAGGCC TCCCGAAAGG
     3181 GGGGCCTTTT TTCGTTTTGG TCCCCGCTTA Cttgacggct agctcagtcc taggtacagt
     3241 gctagctact agagtcacac aggaaagtac tagatgcgta aaggagaaga acttttcact
     3301 ggagttgtcc caattcttgt tgaattagat ggtgatgtta atgggcacaa attttctgtc
     3361 agtggagagg gtgaaggtga tgcaacatac ggaaaactta cccttaaatt tatttgcact
     3421 actggaaaac tacctgttcc atggccaaca cttgtcacta ctttcggtta tggtgttcaa
     3481 tgctttgcga gatacccaga tcatatgaaa cagcatgact ttttcaagag tgccatgccc
     3541 gaaggttatg tacaggaaag aactatattt ttcaaagatg acgggaacta caagacacgt
     3601 gctgaagtca agtttgaagg tgataccctt gttaatagaa tcgagttaaa aggtattgat
     3661 tttaaagaag atggaaacat tcttggacac aaattggaat acaactataa ctcacacaat
     3721 gtatacatca tggcagacaa acaaaagaat ggaatcaaag ttaacttcaa aattagacac
     3781 aacattgaag atggaagcgt tcaactagca gaccattatc aacaaaatac tccaattggc
     3841 gatggccctg tccttttacc agacaaccat tacctgtcca cacaatctgc cctttcgaaa
     3901 gatcccaacg aaaagagaga ccacatggtc cttcttgagt ttgtaacagc tgctgggatt
     3961 acacatggca tggatgaact atacaaataa taatactaga gccaggcatc aaataaaacg
     4021 aaaggctcag tcgaaagact gggcctttcg ttttatctgt tgtttgtcgg tgaacgctct
     4081 ctactagagt cacactggct caccttcggg tgggcctttc tgcgtttata TACTAGAGta
     4141 acaccgAGAC AAGCTGTGAC CGTCTCCGGG AGCTGCATGT GTCAGAGGTT TTCACCGTCA
     4201 TCACCGAAAC GCGCGAGACG AAAGGGCCTC GTGATACGCC TATTTTTATA GGTTAATGTC
     4261 ATGATAATAA TGGTTTCTTA GACGTCAGGT GGCACTTTTC GGGGAAATGT GCGCGGAACC
     4321 CCTATTTGTT TATTTTTCTA AATACATTCA AATATGTATC CGCTCATGAG ACAATAACCC
     4381 TGATAAATGC TTCAATAATA TTGAAAAAGG AAGAGTATGA GTATTCAACA TTTCCGTGTC
     4441 GCCCTTATTC CCTTTTTTGC GGCATTTTGC CTTCCTGTTT TTGCTCACCC AGAAACGCTG
     4501 GTGAAAGTAA AAGATGCTGA AGATCAGTTG GGTGCACGAG TGGGTTACAT CGAACTGGAT
     4561 CTCAACAGCG GTAAGATCCT TGAGAGTTTT CGCCCCGAAG AACGTTTTCC AATGATGAGC
     4621 ACTTTTAAAG TTCTGCTATG TGGCGCGGTA TTATCCCGTA TTGACGCCGG GCAAGAGCAA
     4681 CTCGGTCGCC GCATACACTA TTCTCAGAAT GACTTGGTTG AGTACTCACC AGTCACAGAA
     4741 AAGCATCTTA CGGATGGCAT GACAGTAAGA GAATTATGCA GTGCTGCCAT AACCATGAGT
     4801 GATAACACTG CGGCCAACTT ACTTCTGACA ACGATCGGAG GACCGAAGGA GCTAACCGCT
     4861 TTTTTGCACA ACATGGGGGA TCATGTAACT CGCCTTGATC GTTGGGAACC GGAGCTGAAT
     4921 GAAGCCATAC CAAACGACGA GCGTGACACC ACGATGCCTG TAGCAATGGC AACAACGTTG
     4981 CGCAAACTAT TAACTGGCGA ACTACTTACT CTAGCTTCCC GGCAACAATT AATAGACTGG
     5041 ATGGAGGCGG ATAAAGTTGC AGGACCACTT CTGCGCTCGG CCCTTCCGGC TGGCTGGTTT
     5101 ATTGCTGATA AATCTGGAGC CGGTGAGCGT GGGTCTCGCG GTATCATTGC AGCACTGGGG
     5161 CCAGATGGTA AGCCCTCCCG TATCGTAGTT ATCTACACGA CGGGGAGTCA GGCAACTATG
     5221 GATGAACGAA ATAGACAGAT CGCTGAGATA GGTGCCTCAC TGATTAAGCA TTGGTAACCA
     5281 ATTATTGAAC ACCCTTCGGG GTGTTTTTTT GTTTCTGGTC TCCCCAACTT ATATCGTATG
     5341 GGGCTGACTT CAGGTGCTAC ATTTGAAGAG ATAAATTGCA CTGAAATCTA GAAGGCGCGC
     5401 CCACGGTGTT AGACATTTAT CCCTTGCGGC GATATAATGT GTGGttacta gagaaagagg
     5461 agaaatacta gATGGAACTG CGTGACCTTG ATTTAAACCT GCTGGTGGTG TTCAACCAGT
     5521 TGCTGGTCGA CAGACGCGTC TCTGTCACTG CGGAGAACCT GGGCCTGACC CAGCCTGCCG
     5581 TGAGCAATGC GCTGAAACGC CTGCGCACCT CGCTACAGGA CCCACTCTTC GTGCGCACAC
     5641 ATCAGGGAAT GGAACCCACA CCCTATGCCG CGCATCTGGC CGAGCACGTC ACTTCGGCCA
     5701 TGCACGCACT GCGCAACGCC CTACAGCACC ATGAAAGCTT CGATCCGCTG ACCAGCGAGC
     5761 GTACCTTCAC CCTGGCCATG ACCGACATTG GCGAGATCTA CTTCATGCCG CGGCTGATGG
     5821 ATGCGCTGGC TCACCAGGCC CCCAATTGCG TGATCAGTAC GGTGCGCGAC AGTTCGATGA
     5881 GCCTGATGCA GGCCTTGCAG AACGGAACCG TGGACTTGGC CGTGGGCCTG CTTCCCAATC
     5941 TGCAAACTGG CTTCTTTCAG CGCCGGCTGC TCCAGAATCA CTACGTGTGC CTATGTCGCA
     6001 AGGACCATCC AGTCACCCGC GAACCCCTGA CTCTGGAGCG CTTCTGTTCC TACGGCCACG
     6061 TGCGTGTCAT CGCCGCTGGC ACCGGCCACG GCGAGGTGGA CACGTACATG ACACGGGTCG
     6121 GCATCCGGCG CGACATCCGT CTGGAAGTGC CGCACTTCGC CGCCGTTGGC CACATCCTCC
     6181 AGCGCACCGA TCTGCTCGCC ACTGTGCCGA TATGTTTAGC CGACTGCTGC GTAGAGCCCT
     6241 TCGGCCTAAG CGCCTTGCCG CACCCAGTCG TCTTGCCTGA AATAGCCATC AACATGTTCT
     6301 GGCATGCGAA GTACCACAAG GACCTAGCCA ATATTTGGTT GCGGCAACTG ATGTTTGACC
     6361 TGTTTACGGA TTGATAAGCC GGAGCGGAGA TCTGCTCCGG CTTTTTTTTT CGACGAgGCa
     6421 cTTCGgtGCc TCGTCGTTTT CTCTGGACGA ACAATAACAC CCTAACGGGT GTTTTTTTGT
     6481 TTCTGGTCct CCAGGCCTCC CAGATGGGGG GCCTTTTTTT TcaGACAATG TCCTGAAGAA
     6541 TATggcAGAA AAAAGCACCC CTCGTCGCCT AGAATTACCT ACCGCGGTCG ACCATACCTT
     6601 CGAgcttaac gatcgttggc tgggggcctc gcttgggtta ttgctggtgc ccggccgggc
     6661 gcaatattca tgttgatgat ttattatata tcgagtggtg tatttattta tattgtttgc
     6721 tccgttaccg ttattaacac tagagtcaca caggactact agATGGTTGC GGTAAGAAGT
     6781 GCACATATCA ATAAGGCTGG TGAATTTGAT CCGGAAAAAT GGATCGCAAG TCTGGGTATT
     6841 ACCAGCCAGA AGTCGTGTGA GTGCTTAGCC GAAACCTGGG CGTATTGTCT GCAACAGACG
     6901 CAGGGGCATC CGGATGCCAG TCTGTTATTG TGGCGTGGTG TTGAGATGGT GGAGATCCTC
     6961 TCGACATTAA GTATGGACAT TGACACGCTG CGGGCGGCGC TGCTTTTCCC TCTGGCGGAT
     7021 GCCAACGTAG TCAGCGAAGA TGTGCTGCGT GAGAGCGTCG GTAAGTCGGT CGTTAACCTT
     7081 ATTCACGGCG TGCGTGATAT GGCGGCGATC CGCCAGCTGA AAGCGACGCA CACTGATTCT
     7141 GTTTCCTCCG AACAGGTCGA TAACGTTCGC CGGATGTTAT TGGCGATGGT CGATGATTTT
     7201 CGCTGCGTAG TCATCAAACT GGCGGAGCGT ATTGCTCATC TGCGCGAAGT AAAAGATGCG
     7261 CCGGAAGATG AACGTGTACT GGCGGCAAAA GAGTGTACCA ACATCTACGC ACCGCTGGCT
     7321 AACCGTCTCG GAATCGGACA ACTGAAATGG GAACTGGAAG ATTACTGCTT CCGTTACCTC
     7381 CATCCAACCG AATACAAACG AATTGCCAAA CTGCTGCATG AACGGCGTCT CGACCGCGAA
     7441 CACTACATCG AAGAGTTCGT TGGTCATCTG CGCGCTGAGA TGAAAGCTGA AGGCGTTAAA
     7501 GCGGAAGTGT ATGGTCGTCC GAAACACATC TACAGCATCT GGCGTAAAAT GCAGAAAAAG
     7561 AACCTCGCCT TTGATGAGCT GTTTGATGTG CGTGCGGTAC GTATTGTCGC CGAGCGTTTA
     7621 CAGGATTGCT ATGCCGCACT GGGGATAGTG CACACTCACT ATCGCCACCT GCCGGATGAG
     7681 TTTGACGATT ACGTCGCTAA CCCGAAACCA AACGGTTATC AGTCTATTCA TACCGTGGTT
     7741 CTGGGGCCGG GTGGAAAAAC CGTTGAGATC CAAATCCGCA CCAAACAGAT GCATGAAGAT
     7801 GCAGAGTTGG GTGTTGCTGC GCACTGGAAA TATAAAGAGG GCGCGGCTGC TGGCGGCGCA
     7861 CGTTCGGGAC ATGAAGACCG GATTGCCTGG CTGCGTAAAC TGATTGCGTG GCAGGAAGAG
     7921 ATGGCTGATT CCGGCGAAAT GCTCGACGAA GTACGTAGTC AGGTCTTTGA CGACCGGGTG
     7981 TACGTCTTTA CGCCGAAAGG TGATGTCGTT GATTTGCCTG CGGGATCAAC GCCGCTGGAC
     8041 TTCGCTTACC ACATCCACAG TGATGTCGGA CACCGCTGCA TCGGGGCAAA AATTGGCGGG
     8101 CGCATTGTGC CGTTCACCTA CCAGCTGTAA TAAGACGAAC AATAAGGCCG CAAATCGCGG
     8161 CCTTcgTTAc aGATAACAgc AGGTAAcAAG ACGCTTcTTA TGGAGTTCGA CATGGCAATA
     8221 ACGCGACGAA TCTACGTCAT GACGAGAATA GTATAAACAA AACTGCTGAC GGCAGAAGCG
     8281 T
//
