# Supplementary material for: Feedforward growth rate control mitigates gene activation burden
Source: Nat Commun. 2022 Nov 17;13:7054. doi: 10.1038/s41467-022-34647-1 (PMC9672102; doi:10.1038/s41467-022-34647-1)
Supplement: Supplementary file 6 — Source data [file 41467_2022_34647_MOESM6_ESM.zip › Source_Data_and_PlasmidMaps_and_PrimersList/Plasmid Maps/P_GFP_SPOTH_RFP.gb]

LOCUS       P_GFP_SPOTH_RFP         6428 bp ds-DNA     circular     29-MAR-2021
DEFINITION  .
KEYWORDS    "creator:HsinHo" "marker:AmpR, pTetR, tetR, LuxR"
FEATURES             Location/Qualifiers
     CDS             33..101
                     /label="AmpR"
                     /ApEinfo_revcolor="#b7e6d7"
                     /ApEinfo_fwdcolor="#b7e6d7"
     CDS             102..893
                     /label="AmpR"
                     /ApEinfo_revcolor="#b7e6d7"
                     /ApEinfo_fwdcolor="#b7e6d7"
     primer          305..319
                     /label="iso_seq_4"
                     /note="sequence: ccgcatacactattc"
                     /ApEinfo_revcolor="#b1ff67"
                     /ApEinfo_fwdcolor="#b1ff67"
     primer          332..363
                     /label="OV3_R"
                     /note="sequence: GGTTGAGTACTCACCAGTCACAGAAAAGCATC"
                     /ApEinfo_revcolor="#b4abac"
                     /ApEinfo_fwdcolor="#b4abac"
     primer          522..547
                     /label="B31_R4"
                     /note="sequence: GAACCGGAGCTGAATGAAGCCATACC"
                     /ApEinfo_revcolor="#84b0dc"
                     /ApEinfo_fwdcolor="#84b0dc"
     primer          complement(522..547)
                     /label="B31_F4"
                     /note="sequence: GGTATGGCTTCATTCAGCTCCGGTTC"
                     /ApEinfo_revcolor="#84b0dc"
                     /ApEinfo_fwdcolor="#84b0dc"
     primer          547..586
                     /label="B31_R3"
                     /note="sequence: CAAACGACGAGCGTGACACCACGATGCCTGTAGCAATGGC"
                     /ApEinfo_revcolor="#c6c9d1"
                     /ApEinfo_fwdcolor="#c6c9d1"
     primer          complement(547..586)
                     /label="B31_F4"
                     /note="sequence: GCCATTGCTACAGGCATCGTGGTGTCACGCTCGTCGTTTG"
                     /ApEinfo_revcolor="#f58a5e"
                     /ApEinfo_fwdcolor="#f58a5e"
     primer          659..694
                     /label="isoC_R5"
                     /note="sequence: GGAGGCGGATAAAGTTGCAGGACCACTTCTGCGCTC"
                     /ApEinfo_revcolor="#f8d3a9"
                     /ApEinfo_fwdcolor="#f8d3a9"
     primer          complement(659..694)
                     /label="isoC_F5"
                     /note="sequence: GAGCGCAGAAGTGGTCCTGCAACTTTATCCGCCTCC"
                     /ApEinfo_revcolor="#85dae9"
                     /ApEinfo_fwdcolor="#85dae9"
     primer          773..809
                     /label="R2"
                     /note="sequence: GGGGCCAGATGGTAAGCCCTCCCGTATCGTAGTTATC"
                     /ApEinfo_revcolor="#f58a5e"
                     /ApEinfo_fwdcolor="#f58a5e"
     primer          complement(773..809)
                     /label="F3"
                     /note="sequence: GATAACTACGATACGGGAGGGCTTACCATCTGGCCCC"
                     /ApEinfo_revcolor="#c7b0e3"
                     /ApEinfo_fwdcolor="#c7b0e3"
     primer          complement(870..894)
                     /label="add_Kan_F"
                     /note="sequence: GTTGAAGGATCAGCTCGAGTTACCAATGCTTAATCAGTGAGGC"
                     /ApEinfo_revcolor="#b4abac"
                     /ApEinfo_fwdcolor="#b4abac"
     primer          complement(870..894)
                     /label="F3"
                     /note="sequence: GCCCCCCTTTCGGGAGGCCTCTTTTCTGGAATTTGGTACCGAGTTACCAATGCTTAATCAGTGAGGC"
                     /ApEinfo_revcolor="#84b0dc"
                     /ApEinfo_fwdcolor="#84b0dc"
     primer          871..890
                     /label="spoT512new_F1"
                     /note="sequence: CCTCACTGATTAAGCATTGG"
                     /ApEinfo_revcolor="#b1ff67"
                     /ApEinfo_fwdcolor="#b1ff67"
     primer          complement(871..890)
                     /label="spoT512new_R1"
                     /note="sequence: CCAATGCTTAATCAGTGAGG"
                     /ApEinfo_revcolor="#d6b295"
                     /ApEinfo_fwdcolor="#d6b295"
     primer          complement(874..933)
                     /label="ST_R6"
                     /note="sequence: CAGAAACAAAAAAACACCCCGAAGGGTGTTCAATAATTGGTTACCAATGCTTAATCAGTG"
                     /ApEinfo_revcolor="#84b0dc"
                     /ApEinfo_fwdcolor="#84b0dc"
     misc_feature    894..940
                     /label="L3S3P11 terminator"
                     /ApEinfo_revcolor="#ff0000"
                     /ApEinfo_fwdcolor="#ff0000"
     primer          complement(915..942)
                     /label="P48"
                     /note="sequence: AACGCATCTAAAAAATTTTGTACTGGGGAGACCAGAAACAAAAAAACACCC"
                     /ApEinfo_revcolor="#ff9ccd"
                     /ApEinfo_fwdcolor="#ff9ccd"
     primer          complement(917..940)
                     /label="P198"
                     /note="sequence: GCTAGCCATAAAGGGAGACCAGAAACAAAAAAACAC"
                     /ApEinfo_revcolor="#faac61"
                     /ApEinfo_fwdcolor="#faac61"
     primer          complement(917..940)
                     /label="ST_Iso_GFP_R3"
                     /note="sequence: CTAGGACTGAGCTAGCCGTCAAGGGAGACCAGAAACAAAAAAACAC"
                     /ApEinfo_revcolor="#f58a5e"
                     /ApEinfo_fwdcolor="#f58a5e"
     primer          940..964
                     /label="ST_Iso_GFP_F4"
                     /note="sequence: CCCGCTTCGGCGGGGTTTTTTCGCCAACTTATATCGTATGGGGCTGAC"
                     /ApEinfo_revcolor="#b7e6d7"
                     /ApEinfo_fwdcolor="#b7e6d7"
     primer          941..962
                     /label="15A_R1"
                     /note="sequence: GGCGTTTTTTATTGGTGAGAATTTACAACTTATATCGTATGGGGCTG"
                     /ApEinfo_revcolor="#b1ff67"
                     /ApEinfo_fwdcolor="#b1ff67"
     misc_feature    941..1039
                     /label="5'-end flanking"
                     /ApEinfo_revcolor="#85dae9"
                     /ApEinfo_fwdcolor="#85dae9"
     rep_origin      1040..1585
                     /label="p15A ori"
                     /ApEinfo_revcolor="#ffef86"
                     /ApEinfo_fwdcolor="#ffef86"
     primer          1132..1147
                     /label="isoPdt15A_seq7"
                     /note="sequence: ACTCTTTGAACCGAGG"
                     /ApEinfo_revcolor="#84b0dc"
                     /ApEinfo_fwdcolor="#84b0dc"
     misc_feature    1586..1677
                     /label="3'-end flanking"
                     /ApEinfo_revcolor="#85dae9"
                     /ApEinfo_fwdcolor="#85dae9"
     primer          1604..1629
                     /label="P232"
                     /note="sequence: CGCATGCCACGAATGGCATGCGGGCTCTCACTTCCCTGTTAAGTATCTTC"
                     /ApEinfo_revcolor="#9eafd2"
                     /ApEinfo_fwdcolor="#9eafd2"
     primer          1678..1701
                     /label="HHC1_R4"
                     /note="sequence: CTGATGTTTGACCTGTTTACGGATTGACCAATTATTGAAGGCCGCTAACGC"
                     /ApEinfo_revcolor="#75c6a9"
                     /ApEinfo_fwdcolor="#75c6a9"
     misc_feature    1678..1726
                     /label="L3S3P22 terminator"
                     /ApEinfo_revcolor="#ff0000"
                     /ApEinfo_fwdcolor="#ff0000"
     misc_feature    1678..1726
                     /label="gBlock_T_pSal_rfp"
                     /ApEinfo_revcolor="#85dae9"
                     /ApEinfo_fwdcolor="#85dae9"
     misc_feature    1678..2606
                     /label="from pHH03b or pHH01"
                     /ApEinfo_revcolor="#b7e6d7"
                     /ApEinfo_fwdcolor="#b7e6d7"
     primer          1686..1745
                     /label="HH03_F2"
                     /note="sequence: TGAAGGCCGCTAACGCGGCCTTTTTTTGTTTCTGGTCTCCCTTTATGGCTAGCTCAGTCC"
                     /ApEinfo_revcolor="#c6c9d1"
                     /ApEinfo_fwdcolor="#c6c9d1"
     misc_feature    1690..1695
                     /label="predicted stem"
                     /ApEinfo_revcolor="#b4abac"
                     /ApEinfo_fwdcolor="#b4abac"
     primer          complement(1695..1714)
                     /label="F5Fs"
                     /note="sequence: ACAAAAAAAGGCCGCGTTAG"
                     /ApEinfo_revcolor="#f8d3a9"
                     /ApEinfo_fwdcolor="#f8d3a9"
     misc_feature    1700..1705
                     /label="predicted stem"
                     /ApEinfo_revcolor="#b4abac"
                     /ApEinfo_fwdcolor="#b4abac"
     primer          complement(1704..1726)
                     /label="R_a"
                     /note="sequence: CCGCTCGCCGCAGCCGAACGGGGAGACCAGAAACAAAAAAAGG"
                     /ApEinfo_revcolor="#b7e6d7"
                     /ApEinfo_fwdcolor="#b7e6d7"
     primer          complement(1704..1727)
                     /label="R5"
                     /note="sequence: CAATCTCTATCACTGATAGGGACTCTAGTAGGGAGACCAGAAACAAAAAAAGG"
                     /ApEinfo_revcolor="#c7b0e3"
                     /ApEinfo_fwdcolor="#c7b0e3"
     primer          complement(1705..1726)
                     /label="ST_R10"
                     /note="sequence: GAAAGGTTTTGCACCATACTAGAGGGGAGACCAGAAACAAAAAAAG"
                     /ApEinfo_revcolor="#9eafd2"
                     /ApEinfo_fwdcolor="#9eafd2"
     primer          1714..1749
                     /label="P197"
                     /note="sequence: TTTCTGGTCTCCCTTTATGGCTAGCTCAGTCCTAGG"
                     /ApEinfo_revcolor="#b4abac"
                     /ApEinfo_fwdcolor="#b4abac"
     primer          1725..1756
                     /label="Load_IndGFP_R2"
                     /note="sequence: GGGTACGCGTGGCGCGCCTTTATGGCTAGCTCAGTCCTAGGTACAATG"
                     /ApEinfo_revcolor="#faac61"
                     /ApEinfo_fwdcolor="#faac61"
     primer          1726..1749
                     /label="P55"
                     /note="sequence: GGCAGCAAAACCCGTACTTTATGGCTAGCTCAGTCCTAGG"
                     /ApEinfo_revcolor="#d6b295"
                     /ApEinfo_fwdcolor="#d6b295"
     primer          1727..1749
                     /label="ST_Iso_GFP_F1"
                     /note="sequence: TCTTCAGGCGTAGGGCGGGGGCGTCGAGCGGTCGAGATTTATGGCTAGCTCAGTCCTAGG"
                     /ApEinfo_revcolor="#f8d3a9"
                     /ApEinfo_fwdcolor="#f8d3a9"
     primer          1727..1756
                     /label="CC_nahR_F1"
                     /note="sequence: GGAACCGTAAAAAGGCCGCGTTTATGGCTAGCTCAGTCCTAGGTACAATG"
                     /ApEinfo_revcolor="#c7b0e3"
                     /ApEinfo_fwdcolor="#c7b0e3"
     primer          1727..1757
                     /label="P137"
                     /note="sequence: CTCGCCGCAGTCGAACGTTTATGGCTAGCTCAGTCCTAGGTACAATGC"
                     /ApEinfo_revcolor="#b7e6d7"
                     /ApEinfo_fwdcolor="#b7e6d7"
     misc_feature    1727..1761
                     /label="J23114 promoter"
                     /ApEinfo_revcolor="#faac61"
                     /ApEinfo_fwdcolor="#faac61"
     misc_feature    1727..2606
                     /label="from TetR-regulated coTL GFP RFP"
                     /ApEinfo_revcolor="#b7e6d7"
                     /ApEinfo_fwdcolor="#b7e6d7"
     primer          complement(1733..1761)
                     /label="PR_19"
                     /note="sequence: GGGTATTTCGGCGCTAGCATTGTACCTAGGACTGAGCTAGC"
                     /ApEinfo_revcolor="#ffef86"
                     /ApEinfo_fwdcolor="#ffef86"
     primer          1734..1793
                     /label="coTL_RG_F1"
                     /note="sequence: CTAGCTCAGTCCTAGGTACAATGCTAGCAATTCATTAAAGAGGAGAAAGGTACCATGTCC"
                     /ApEinfo_revcolor="#d59687"
                     /ApEinfo_fwdcolor="#d59687"
     primer          complement(1738..1762)
                     /label="PR_27"
                     /note="sequence: TATCTATCCCTGCTAGCATTGTACCTAGGACTGAG"
                     /ApEinfo_revcolor="#9eafd2"
                     /ApEinfo_fwdcolor="#9eafd2"
     primer          1762..1814
                     /label="4OV2_F"
                     /note="sequence: GAATTCATTAAAGAGGAGAAAGGTACCATGTCCAGATTAGATAAAAGTAAAGTG"
                     /ApEinfo_revcolor="#d59687"
                     /ApEinfo_fwdcolor="#d59687"
     misc_feature    1767..1781
                     /label="RBS region"
                     /ApEinfo_revcolor="#b4abac"
                     /ApEinfo_fwdcolor="#b4abac"
     misc_feature    1770..1781
                     /label="B0034"
                     /ApEinfo_revcolor="#b4abac"
                     /ApEinfo_fwdcolor="#b4abac"
     primer          1779..1824
                     /label="TetR_F"
                     /note="sequence: AAAGGTACCATGTCCAGATTAGATAAAAGTAAAGTGATTAACAGCG"
                     /ApEinfo_revcolor="#b7e6d7"
                     /ApEinfo_fwdcolor="#b7e6d7"
     primer          1788..1814
                     /label="PR_25"
                     /note="sequence: GCCAAGAGTATAAGATGTCCAGATTAGATAAAAGTAAAGTG"
                     /ApEinfo_revcolor="#c7b0e3"
                     /ApEinfo_fwdcolor="#c7b0e3"
     CDS             1788..2409
                     /label="tetR"
                     /ApEinfo_revcolor="#993366"
                     /ApEinfo_fwdcolor="#993366"
     primer          complement(1898..1917)
                     /label="seq_B31_R"
                     /note="sequence: GCCAATACAATGTAGGCTGC"
                     /ApEinfo_revcolor="#c7b0e3"
                     /ApEinfo_fwdcolor="#c7b0e3"
     primer          2045..2064
                     /label=24_2
                     /note="sequence: TAGATGTGCTTTACTAAGTC"
                     /ApEinfo_revcolor="#ff9ccd"
                     /ApEinfo_fwdcolor="#ff9ccd"
     primer          2397..2422
                     /label="fix_tetR_F6"
                     /note="sequence: GAAAGTGGGTCCTAATAAACGCGTGC"
                     /ApEinfo_revcolor="#f8d3a9"
                     /ApEinfo_fwdcolor="#f8d3a9"
     primer          2397..2422
                     /label="fix_tetR_F6"
                     /note="sequence: GAAAGTGGGTCcTAATAAACGCGTGC"
                     /ApEinfo_revcolor="#f8d3a9"
                     /ApEinfo_fwdcolor="#f8d3a9"
     primer          complement(2397..2422)
                     /label="fix_tetR_R6"
                     /note="sequence: GCACGCGTTTATTAGGACCCACTTTC"
                     /ApEinfo_revcolor="#faac61"
                     /ApEinfo_fwdcolor="#faac61"
     misc_feature    2408..2408
                     /label="The introduced C to read double stop codon TAATAA"
                     /ApEinfo_revcolor="#b4abac"
                     /ApEinfo_fwdcolor="#b4abac"
     primer          2408..2432
                     /label="4OV3_F"
                     /note="sequence: GAAAAACAACTTAAATGTGAAAGTGGGTCTAATAAACGCGTGCTAGAGGCATC"
                     /ApEinfo_revcolor="#75c6a9"
                     /ApEinfo_fwdcolor="#75c6a9"
     primer          2426..2446
                     /label="PY074"
                     /note="sequence: GAACTATACAAATAATAACCAGGCATCAAATAAAACGAAAG"
                     /ApEinfo_revcolor="#f8d3a9"
                     /ApEinfo_fwdcolor="#f8d3a9"
     primer          2426..2446
                     /label="PY007"
                     /note="sequence: CCAGGCATCAAATAAAACGAAAG"
                     /ApEinfo_revcolor="#75c6a9"
                     /ApEinfo_fwdcolor="#75c6a9"
     primer          2426..2447
                     /label="PY044"
                     /note="sequence: ATAGTGCTAGTGTAGATCACCCAGGCATCAAATAAAACGAAAGG"
                     /ApEinfo_revcolor="#ff9ccd"
                     /ApEinfo_fwdcolor="#ff9ccd"
     primer          2426..2461
                     /label="B31_R5"
                     /note="sequence: GCCAGGCATCAAATAAAACGAAAGGCTCAGTCGAAAGAC"
                     /ApEinfo_revcolor="#f8d3a9"
                     /ApEinfo_fwdcolor="#f8d3a9"
     terminator      2432..2518
                     /label="rrnB T1 terminator"
                     /ApEinfo_revcolor="#c6c9d1"
                     /ApEinfo_fwdcolor="#c6c9d1"
     primer          2467..2503
                     /label="ColE1_F"
                     /note="sequence: CTTTCGTTTTATCTGTTGTTTGTCGGTGAACGCTCTC"
                     /ApEinfo_revcolor="#ffef86"
                     /ApEinfo_fwdcolor="#ffef86"
     primer          2494..2553
                     /label="coTL_RG_F2"
                     /note="sequence: GAACGCTCTCCTGAGTAGGACAAATTACTAGAGTCCCTATCAGTGATAGAGATTGACATC"
                     /ApEinfo_revcolor="#d59687"
                     /ApEinfo_fwdcolor="#d59687"
     misc_feature    2519..2526
                     /label="scar"
                     /ApEinfo_revcolor="#ff9ccd"
                     /ApEinfo_fwdcolor="#ff9ccd"
     source          2519..2526
                     /label="source synthetic DNA construct"
                     /ApEinfo_revcolor="#c6c9d1"
                     /ApEinfo_fwdcolor="#c6c9d1"
     primer          2519..2548
                     /label="F5"
                     /note="sequence: CCTTTTTTTGTTTCTGGTCTCCCTACTAGAGTCCCTATCAGTGATAGAGATTG"
                     /ApEinfo_revcolor="#c6c9d1"
                     /ApEinfo_fwdcolor="#c6c9d1"
     primer          2521..2540
                     /label="PR_3"
                     /note="sequence: CTCGAATTCGCGGCCGCTTCTAGAGTCCCTATCAGTGAT"
                     /ApEinfo_revcolor="#ffef86"
                     /ApEinfo_fwdcolor="#ffef86"
     primer          2526..2553
                     /label="15A_R2"
                     /note="sequence: CGCCGCAGTCGAACGTCCCTATCAGTGATAGAGATTGACATC"
                     /ApEinfo_revcolor="#f8d3a9"
                     /ApEinfo_fwdcolor="#f8d3a9"
     primer          2527..2550
                     /label="isoC_F4F"
                     /note="sequence: GGCCGCTAACGCGGCCTTTTTTTGTTTCTGGTCTCCCTCCCTATCAGTGATAGAGATTGAC"
                     /ApEinfo_revcolor="#d6b295"
                     /ApEinfo_fwdcolor="#d6b295"
     primer          2527..2550
                     /label="J92tand_R2"
                     /note="sequence: CGAGGAAGCCTGCATTCCCTATCAGTGATAGAGATTGAC"
                     /ApEinfo_revcolor="#ffef86"
                     /ApEinfo_fwdcolor="#ffef86"
     primer          2527..2553
                     /label="isoC_F3F"
                     /note="sequence: GGCCGCTAACGCGGCCTTTTTTTGTTTCTGGTCTCCCTCCCTATCAGTGATAGAGATTGACATC"
                     /ApEinfo_revcolor="#b1ff67"
                     /ApEinfo_fwdcolor="#b1ff67"
     primer          2527..2569
                     /label="PY056"
                     /note="sequence: TCCCTATCAGTGATAGAGATTGACATCCCTATCAGTGATAGAG"
                     /ApEinfo_revcolor="#9eafd2"
                     /ApEinfo_fwdcolor="#9eafd2"
     promoter        2527..2580
                     /label="pTetR"
                     /ApEinfo_revcolor="#b4abac"
                     /ApEinfo_fwdcolor="#b4abac"
     source          2527..2606
                     /label="source synthetic DNA construct"
                     /ApEinfo_revcolor="#c6c9d1"
                     /ApEinfo_fwdcolor="#c6c9d1"
     primer          complement(2532..2551)
                     /label="Swap 02 for apFAB46 Tet Fwd"
                     /note="sequence: TTTTGTACCTATAATAGATTCATTGTCAATCTCTATCACTGAT"
                     /ApEinfo_revcolor="#d59687"
                     /ApEinfo_fwdcolor="#d59687"
     primer          complement(2542..2570)
                     /label="P164"
                     /note="sequence: TCTCTATCACTGATAGGGATGTCAATCTC"
                     /ApEinfo_revcolor="#84b0dc"
                     /ApEinfo_fwdcolor="#84b0dc"
     primer          complement(2548..2568)
                     /label="ECF_seq2"
                     /note="sequence: tctatcactgatagggatgtc"
                     /ApEinfo_revcolor="#f58a5e"
                     /ApEinfo_fwdcolor="#f58a5e"
     primer          complement(2548..2575)
                     /label="P148"
                     /note="sequence: GACCCAAGTGTCAAAGTTTGTTATAGTGAGCAGTATCTCTATCACTGATAGGGATGTC"
                     /ApEinfo_revcolor="#b4abac"
                     /ApEinfo_fwdcolor="#b4abac"
     primer          complement(2548..2575)
                     /label="P149"
                     /note="sequence: GACCCAAGTGTCAAAGTTTGTTATAGTGAACAGTATCTCTATCACTGATAGGGATGTC"
                     /ApEinfo_revcolor="#d6b295"
                     /ApEinfo_fwdcolor="#d6b295"
     primer          complement(2548..2575)
                     /label="P146"
                     /note="sequence: GACCCAAGTGTCAAAGTTTGTTATAGTGGCCAGTATCTCTATCACTGATAGGGATGTC"
                     /ApEinfo_revcolor="#f58a5e"
                     /ApEinfo_fwdcolor="#f58a5e"
     primer          complement(2548..2575)
                     /label="P156"
                     /note="sequence: GACCCAAGTGTCAAAGTTTGTTATAGTGTGCAGTATCTCTATCACTGATAGGGATGTC"
                     /ApEinfo_revcolor="#b1ff67"
                     /ApEinfo_fwdcolor="#b1ff67"
     primer          complement(2548..2575)
                     /label="P153"
                     /note="sequence: GACCCAAGTGTCAAAGTTTGTTATAGTGCACAGTATCTCTATCACTGATAGGGATGTC"
                     /ApEinfo_revcolor="#d6b295"
                     /ApEinfo_fwdcolor="#d6b295"
     primer          complement(2548..2575)
                     /label="P152"
                     /note="sequence: GACCCAAGTGTCAAAGTTTGTTATAGTGCGCAGTATCTCTATCACTGATAGGGATGTC"
                     /ApEinfo_revcolor="#d59687"
                     /ApEinfo_fwdcolor="#d59687"
     primer          complement(2548..2575)
                     /label="P150"
                     /note="sequence: GACCCAAGTGTCAAAGTTTGTTATAGTGACCAGTATCTCTATCACTGATAGGGATGTC"
                     /ApEinfo_revcolor="#b4abac"
                     /ApEinfo_fwdcolor="#b4abac"
     primer          complement(2548..2575)
                     /label="P154"
                     /note="sequence: GACCCAAGTGTCAAAGTTTGTTATAGTGCCCAGTATCTCTATCACTGATAGGGATGTC"
                     /ApEinfo_revcolor="#75c6a9"
                     /ApEinfo_fwdcolor="#75c6a9"
     primer          complement(2548..2575)
                     /label="P144"
                     /note="sequence: GACCCAAGTGTCAAAGTTTGTTATAGTGGGCAGTATCTCTATCACTGATAGGGATGTC"
                     /ApEinfo_revcolor="#ff9ccd"
                     /ApEinfo_fwdcolor="#ff9ccd"
     primer          complement(2548..2575)
                     /label="P145"
                     /note="sequence: GACCCAAGTGTCAAAGTTTGTTATAGTGGACAGTATCTCTATCACTGATAGGGATGTC"
                     /ApEinfo_revcolor="#b1ff67"
                     /ApEinfo_fwdcolor="#b1ff67"
     primer          complement(2548..2576)
                     /label="P159"
                     /note="sequence: GACCCAAGTGTCAAAGTTTGTTATAGTGTTCAGTATCTCTATCACTGATAGGGATGTC"
                     /ApEinfo_revcolor="#85dae9"
                     /ApEinfo_fwdcolor="#85dae9"
     primer          complement(2548..2576)
                     /label="P151"
                     /note="sequence: GACCCAAGTGTCAAAGTTTGTTATAGTGATCAGTATCTCTATCACTGATAGGGATGTC"
                     /ApEinfo_revcolor="#d6b295"
                     /ApEinfo_fwdcolor="#d6b295"
     primer          complement(2548..2576)
                     /label="P147"
                     /note="sequence: GACCCAAGTGTCAAAGTTTGTTATAGTGGTCAGTATCTCTATCACTGATAGGGATGTC"
                     /ApEinfo_revcolor="#c7b0e3"
                     /ApEinfo_fwdcolor="#c7b0e3"
     primer          complement(2548..2582)
                     /label="P155"
                     /note="sequence: GACCCAAGTGTCAAAGTTTGTTATAGTGCTCAGTATCTCTATCACTGATAGGGATGTC"
                     /ApEinfo_revcolor="#f58a5e"
                     /ApEinfo_fwdcolor="#f58a5e"
     primer          complement(2553..2580)
                     /label="RV strongGFP"
                     /note="sequence: AAACTTTCGTGCTCAGTATCTCTATCACTGATAGGG"
                     /ApEinfo_revcolor="#75c6a9"
                     /ApEinfo_fwdcolor="#75c6a9"
     primer          complement(2553..2609)
                     /label="isoC_sfG_R2"
                     /note="sequence: CGCATCTAGTATTTCTCCTCTTTCTCTAGTAGTGCTCAGTATCTCTATCACTGATAGGG"
                     /ApEinfo_revcolor="#84b0dc"
                     /ApEinfo_fwdcolor="#84b0dc"
     primer          complement(2553..2609)
                     /label="HH01_15_R"
                     /note="sequence: GGTCATCTAGTATTTCTCCTCTTTCTCTAGTAGTGCTCAGTATCTCTATCACTGATAGGG"
                     /ApEinfo_revcolor="#c7b0e3"
                     /ApEinfo_fwdcolor="#c7b0e3"
     primer          complement(2553..2609)
                     /label="HH01_22_R"
                     /note="sequence: CGGCATCTAGTATTTCTCCTCTTTCTCTAGTAGTGCTCAGTATCTCTATCACTGATAGGG"
                     /ApEinfo_revcolor="#84b0dc"
                     /ApEinfo_fwdcolor="#84b0dc"
     primer          complement(2554..2580)
                     /label="LS002_RBS-Reverse"
                     /note="sequence: GTGCTCAGTATCTCTATCACTGATAGG"
                     /ApEinfo_revcolor="#b4abac"
                     /ApEinfo_fwdcolor="#b4abac"
     primer          complement(2554..2580)
                     /label="pTet_End_R1"
                     /note="sequence: GTGCTCAGTATCTCTATCACTGATAGG"
                     /ApEinfo_revcolor="#85dae9"
                     /ApEinfo_fwdcolor="#85dae9"
     primer          complement(2555..2581)
                     /label="P58"
                     /note="sequence: AGTGCTCAGTATCTCTATCACTGATAG"
                     /ApEinfo_revcolor="#ffef86"
                     /ApEinfo_fwdcolor="#ffef86"
     primer          complement(2555..2581)
                     /label="chroG_R2"
                     /note="sequence: TTTACGCATTCTATCCTCCTTATCTTACGAGAAAGTGCTCAGTATCTCTATCACTGATAG"
                     /ApEinfo_revcolor="#faac61"
                     /ApEinfo_fwdcolor="#faac61"
     primer          complement(2557..2581)
                     /label="RV_3KTIR-GFP"
                     /note="sequence: CGAAAGATTGTTAACAAAGTGCTCAGTATCTCTATCACTGAT"
                     /ApEinfo_revcolor="#ff9ccd"
                     /ApEinfo_fwdcolor="#ff9ccd"
     primer          complement(2559..2580)
                     /label="PY002"
                     /note="sequence: GTGCTCAGTATCTCTATCACTG"
                     /ApEinfo_revcolor="#ffef86"
                     /ApEinfo_fwdcolor="#ffef86"
     primer          complement(2559..2582)
                     /label="delRBS_R"
                     /note="sequence: AAAGTTCTTCTCCTTTACGCATAGTGCTCAGTATCTCTATCACTG"
                     /ApEinfo_revcolor="#ff9ccd"
                     /ApEinfo_fwdcolor="#ff9ccd"
     primer          complement(2559..2588)
                     /label="F_J61101_wt"
                     /note="sequence: ATCTAGTAGTGGGTCCTGTCTTTCTCTAGACTCTAGTAGTGCTCAGTATCTCTATCACTG"
                     /ApEinfo_revcolor="#d6b295"
                     /ApEinfo_fwdcolor="#d6b295"
     primer          complement(2559..2589)
                     /label="F_fab871_wt"
                     /note="sequence: TAGTAAAACTGTCCCGCGCTAGATTAAGATCTCTAGTAGTGCTCAGTATCTCTATCACTG"
                     /ApEinfo_revcolor="#b1ff67"
                     /ApEinfo_fwdcolor="#b1ff67"
     primer          complement(2559..2590)
                     /label="F_salis311_wt"
                     /note="sequence: TAATCCGGCTTATATTTGAGATATGAGATTCTCTAGTAGTGCTCAGTATCTCTATCACTG"
                     /ApEinfo_revcolor="#85dae9"
                     /ApEinfo_fwdcolor="#85dae9"
     primer          complement(2567..2588)
                     /label="GRP10"
                     /note="sequence: CTCTAGTAGTGCTCAGTATCTC"
                     /ApEinfo_revcolor="#84b0dc"
                     /ApEinfo_fwdcolor="#84b0dc"
     primer          complement(2567..2600)
                     /label="GRP10-2"
                     /note="sequence: TTTCTCCTCTTTCTCTAGTAGTGCTCAGTATCTC"
                     /ApEinfo_revcolor="#b7e6d7"
                     /ApEinfo_fwdcolor="#b7e6d7"
     primer          complement(2573..2606)
                     /label="TetR_RFP_R"
                     /note="sequence: CTAGTATTTCTCCTCTTTCTCTAGTAGTGCTCAG"
                     /ApEinfo_revcolor="#b4abac"
                     /ApEinfo_fwdcolor="#b4abac"
     primer          complement(2573..2606)
                     /label="TetR_RFP_R"
                     /note="sequence: ctagtatttctcctctttctctagtagtgctcag"
                     /ApEinfo_revcolor="#c7b0e3"
                     /ApEinfo_fwdcolor="#c7b0e3"
     primer          2581..2636
                     /label="ST_Change_B0034_F (carlobar / Primers)"
                     /note="sequence: TACTAGAGAAAGAGGAGAAATACTAGATGTATCTGTTTGAAAGCCTGAATCAACTG"
                     /ApEinfo_revcolor="#ff9ccd"
                     /ApEinfo_fwdcolor="#ff9ccd"
     primer          complement(2585..2609)
                     /label="OV1_R"
                     /note="sequence: CCTACTTTGATAGTCATCTAGTATTTCTCCTCTTTCTCT"
                     /ApEinfo_revcolor="#d59687"
                     /ApEinfo_fwdcolor="#d59687"
     misc_feature    2589..2600
                     /label="RBS_B0034"
                     /ApEinfo_revcolor="#b4abac"
                     /ApEinfo_fwdcolor="#b4abac"
     misc_feature    2607..2609
                     /label="change start codon"
                     /ApEinfo_revcolor="#ff0000"
                     /ApEinfo_fwdcolor="#ff0000"
     primer          2607..2631
                     /label="512_F2"
                     /note="sequence: CCCGAAGCAGAGTAGAGGGATCATATGTATCTGTTTGAAAGCCTGAATC"
                     /ApEinfo_revcolor="#b1ff67"
                     /ApEinfo_fwdcolor="#b1ff67"
     primer          2607..2636
                     /label="LuxR_SpoT_F"
                     /note="sequence: ATGTATCTGTTTGAAAGCCTGAATCAACTG"
                     /ApEinfo_revcolor="#f8d3a9"
                     /ApEinfo_fwdcolor="#f8d3a9"
     CDS             2607..3263
                     /label="spoT(BssHII)"
                     /ApEinfo_revcolor="#993366"
                     /ApEinfo_fwdcolor="#993366"
     CDS             2607..3263
                     /label="Translation 2607-3263"
     misc_feature    2608..3224
                     /label="from pGN19"
                     /ApEinfo_revcolor="#b1ff67"
                     /ApEinfo_fwdcolor="#b1ff67"
     primer          2842..2881
                     /label="ST5d_F1"
                     /note="sequence: CCGCCACCTACCAGGATATGGAACAGCTTTTTGGTAAAAG"
                     /ApEinfo_revcolor="#ffef86"
                     /ApEinfo_fwdcolor="#ffef86"
     primer          2894..2913
                     /label="ST_seq1"
                     /note="sequence: GGTAGAGGGGGTGTCGAAAC"
                     /ApEinfo_revcolor="#d6b295"
                     /ApEinfo_fwdcolor="#d6b295"
     primer          3008..3041
                     /label="ST_F3"
                     /note="sequence: CATCAAACTTGCCGACCGTACCCACAACATGCGC"
                     /ApEinfo_revcolor="#c6c9d1"
                     /ApEinfo_fwdcolor="#c6c9d1"
     misc_feature    3025..3424
                     /label="gB_spoTBssHII_Term"
                     /ApEinfo_revcolor="#ffef86"
                     /ApEinfo_fwdcolor="#ffef86"
     misc_feature    3225..3263
                     /label="add with primer"
                     /ApEinfo_revcolor="#ff9ccd"
                     /ApEinfo_fwdcolor="#ff9ccd"
     misc_feature    3258..3263
                     /label="change stop codon"
                     /ApEinfo_revcolor="#ff0000"
                     /ApEinfo_fwdcolor="#ff0000"
     primer          3258..3279
                     /label="LS009_gibs-cjBlue->RFP-backbone-F"
                     /note="sequence: CGGCCATAACTAATAACTCGGTACCAAATTCC"
                     /ApEinfo_revcolor="#9eafd2"
                     /ApEinfo_fwdcolor="#9eafd2"
     primer          3258..3281
                     /label="ST_F7"
                     /note="sequence: CGGACATCTGCCCATTAATAACTCGGTACCAAATTCCAG"
                     /ApEinfo_revcolor="#b4abac"
                     /ApEinfo_fwdcolor="#b4abac"
     misc_feature    3264..3324
                     /label="L3S2P21 terminator"
                     /ApEinfo_revcolor="#ff0000"
                     /ApEinfo_fwdcolor="#ff0000"
     primer          3295..3315
                     /label="F3R15A"
                     /note="sequence: TGGCCAGGACCCAACGCTGCCCGAGCGAAAGGGGGGCCTTTTTTCG"
                     /ApEinfo_revcolor="#b1ff67"
                     /ApEinfo_fwdcolor="#b1ff67"
     primer          complement(3300..3319)
                     /label="F4Rs"
                     /note="sequence: AAAACGAAAAAAGGCCCCCC"
                     /ApEinfo_revcolor="#faac61"
                     /ApEinfo_fwdcolor="#faac61"
     primer          complement(3306..3325)
                     /label="ST_R11"
                     /note="sequence: CAGCTTGTCTGTAAGCGGGGACCAAAACGAAAAAAGG"
                     /ApEinfo_revcolor="#9eafd2"
                     /ApEinfo_fwdcolor="#9eafd2"
     primer          complement(3306..3333)
                     /label="constRFP_R1"
                     /note="sequence: TAGCACTGTACCTAGGACTGAGCTAGCCGTCAATACTAGAGGGACCAAAACGAAAAAAGG"
                     /ApEinfo_revcolor="#b4abac"
                     /ApEinfo_fwdcolor="#b4abac"
     primer          3323..3348
                     /label="ST_F13"
                     /note="sequence: CGCTAACGCGGCCTTTTTTTGTTTCTGGTCTCCCCTCTAGTATGGTGCAAAACCTTTC"
                     /ApEinfo_revcolor="#f58a5e"
                     /ApEinfo_fwdcolor="#f58a5e"
     primer          3323..3348
                     /label="ST_F10"
                     /note="sequence: CTTTTTTTGTTTCTGGTCTCCCCTCTAGTATGGTGCAAAACCTTTC"
                     /ApEinfo_revcolor="#d6b295"
                     /ApEinfo_fwdcolor="#d6b295"
     primer          3325..3344
                     /label="HH13_F2"
                     /note="sequence: TTTTTTGTGCCTTGCGACAGACCTCCTCTCTAGTATGGTGCAAAACC"
                     /ApEinfo_revcolor="#ff9ccd"
                     /ApEinfo_fwdcolor="#ff9ccd"
     primer          3325..3344
                     /label="HHC1_R7"
                     /note="sequence: CAGAAACAAAAAAACACCCCGAAGGGTGTTCAATAATTGGCTCTAGTATGGTGCAAAACC"
                     /ApEinfo_revcolor="#d6b295"
                     /ApEinfo_fwdcolor="#d6b295"
     primer          3325..3348
                     /label="Lux_R_RFP_bwd_2"
                     /note="sequence: GCTAGCATTATACCTAGGACTGAGCTAGCTGTCAACTCTAGTATGGTGCAAAACCTTTC"
                     /ApEinfo_revcolor="#faac61"
                     /ApEinfo_fwdcolor="#faac61"
     primer          3325..3350
                     /label="J92tand_R1"
                     /note="sequence: CCGAAAAGATTACTTCGCGTTCTCTAGTATGGTGCAAAACCTTTCGC"
                     /ApEinfo_revcolor="#b4abac"
                     /ApEinfo_fwdcolor="#b4abac"
     primer          3325..3350
                     /label="HHC1_R6"
                     /note="sequence: CTAGGTCTAGGGCGGCGGCTCTAGTATGGTGCAAAACCTTTCGC"
                     /ApEinfo_revcolor="#85dae9"
                     /ApEinfo_fwdcolor="#85dae9"
     primer          3325..3350
                     /label="pdt_J23100_R"
                     /note="sequence: CTAGCACTGTACCTAGGACTGAGCTAGCCGTCAACTCTAGTATGGTGCAAAACCTTTCGC"
                     /ApEinfo_revcolor="#c6c9d1"
                     /ApEinfo_fwdcolor="#c6c9d1"
     primer          3325..3351
                     /label="add_LuxR_F1"
                     /note="sequence: GAAAAATAAACAAATAGGGGTTCCGCGCTCTAGTATGGTGCAAAACCTTTCGCG"
                     /ApEinfo_revcolor="#b4abac"
                     /ApEinfo_fwdcolor="#b4abac"
     primer          3325..3351
                     /label="F_b_tetO_wt"
                     /note="sequence: CAATCTCTATCACTGATAGGGACTCTAGTATGGTGCAAAACCTTTCGCG"
                     /ApEinfo_revcolor="#d59687"
                     /ApEinfo_fwdcolor="#d59687"
     primer          3325..3351
                     /label="F1"
                     /note="sequence: AGCTAGCATAATACCTAGGACTGAGCTAGCTGTAAACTCTAGTATGGTGCAAAACCTTTCGCG"
                     /ApEinfo_revcolor="#d6b295"
                     /ApEinfo_fwdcolor="#d6b295"
     primer          3325..3351
                     /label="F1_J23103"
                     /note="sequence: TAGCATAATCCCTAGGACTGAGCTAGCTATCAGCTCTAGTATGGTGCAAAACCTTTCGCG"
                     /ApEinfo_revcolor="#b7e6d7"
                     /ApEinfo_fwdcolor="#b7e6d7"
     primer          3325..3351
                     /label="F1_J23114"
                     /note="sequence: TGTACCTAGGACTGAGCTAGCCATAAACTCTAGTATGGTGCAAAACCTTTCGCG"
                     /ApEinfo_revcolor="#84b0dc"
                     /ApEinfo_fwdcolor="#84b0dc"
     primer          3325..3352
                     /label="cas3"
                     /note="sequence: CTCTAGTATGGTGCAAAACCTTTCGCGG"
                     /ApEinfo_revcolor="#d59687"
                     /ApEinfo_fwdcolor="#d59687"
     misc_feature    3325..5247
                     /label="from J92001"
                     /ApEinfo_revcolor="#b7e6d7"
                     /ApEinfo_fwdcolor="#b7e6d7"
     primer          3327..3372
                     /label="J11001-3"
                     /note="sequence: TGCAGCGGCCGCTACTAGTATGGTGCAAAACCTTTCGCGGTATGGCATGATAGCGCCTAC"
                     /ApEinfo_revcolor="#9eafd2"
                     /ApEinfo_fwdcolor="#9eafd2"
     primer          3330..3369
                     /label="cjB_F6"
                     /note="sequence: GTATGGTGCAAAACCTTTCGCGGTATGGCATGATAGCGCC"
                     /ApEinfo_revcolor="#84b0dc"
                     /ApEinfo_fwdcolor="#84b0dc"
     primer          complement(3330..3369)
                     /label="cjB_R5"
                     /note="sequence: GGCGCTATCATGCCATACCGCGAAAGGTTTTGCACCATAC"
                     /ApEinfo_revcolor="#faac61"
                     /ApEinfo_fwdcolor="#faac61"
     primer          3332..3351
                     /label="F1_con"
                     /note="sequence: GCGTATCACGAGGCAGATGGTGCAAAACCTTTCGCG"
                     /ApEinfo_revcolor="#d6b295"
                     /ApEinfo_fwdcolor="#d6b295"
     primer          3333..3352
                     /label="null_F2R"
                     /note="sequence: AGTCAGTGAGCGAGGAAGCCTGCATTGGTGCAAAACCTTTCGCGG"
                     /ApEinfo_revcolor="#c7b0e3"
                     /ApEinfo_fwdcolor="#c7b0e3"
     primer          3333..3352
                     /label="GFP_F3R"
                     /note="sequence: AGTCAGTGAGCGAGGAAGCCTGCATTGGTGCAAAACCTTTCGCGG"
                     /ApEinfo_revcolor="#84b0dc"
                     /ApEinfo_fwdcolor="#84b0dc"
     misc_feature    3333..3369
                     /label="pLac-IQ"
                     /ApEinfo_revcolor="#b1ff67"
                     /ApEinfo_fwdcolor="#b1ff67"
     misc_feature    3335..3340
                     /label=-35
                     /ApEinfo_revcolor="#b4abac"
                     /ApEinfo_fwdcolor="#b4abac"
     primer          complement(3349..3369)
                     /label="PR_18"
                     /note="sequence: GGGTATTTCGGCGGCGCTATCATGCCATACCGC"
                     /ApEinfo_revcolor="#ffef86"
                     /ApEinfo_fwdcolor="#ffef86"
     primer          complement(3350..3371)
                     /label="P42"
                     /note="sequence: TTGCTTCTACCTAGAGCATTGTATTAGGCGCTATCATGCCATACCG"
                     /ApEinfo_revcolor="#c6c9d1"
                     /ApEinfo_fwdcolor="#c6c9d1"
     primer          complement(3357..3377)
                     /label="P18"
                     /note="sequence: TAGTAGGTTTCCTGTGTGACTCTAGTAGGCGCTATCATGC"
                     /ApEinfo_revcolor="#75c6a9"
                     /ApEinfo_fwdcolor="#75c6a9"
     misc_feature    3358..3363
                     /label=-10
                     /ApEinfo_revcolor="#b4abac"
                     /ApEinfo_fwdcolor="#b4abac"
     primer          complement(3358..3397)
                     /label="PR_22"
                     /note="sequence: ATCTAGTATTTCTCCTCTTTCTCTAGTAGGCGCTATCATG"
                     /ApEinfo_revcolor="#f8d3a9"
                     /ApEinfo_fwdcolor="#f8d3a9"
     primer          complement(3374..3399)
                     /label="OV1_R"
                     /note="sequence: CCTACTTTGATAGTCATCTAGTATTTCTCCTCTTTCTCT"
                     /ApEinfo_revcolor="#d59687"
                     /ApEinfo_fwdcolor="#d59687"
     misc_feature    3378..3389
                     /label="RBS_B0034"
                     /ApEinfo_revcolor="#b1ff67"
                     /ApEinfo_fwdcolor="#b1ff67"
     primer          3396..3414
                     /label="cjB_seq10"
                     /note="sequence: atgaaaaacataaatgccg"
                     /ApEinfo_revcolor="#ff9ccd"
                     /ApEinfo_fwdcolor="#ff9ccd"
     primer          3396..3421
                     /label="P41"
                     /note="sequence: CTAATACAATGCTCTAGGTAGAAGCAAATGAAAAACATAAATGCCGACGACAC"
                     /ApEinfo_revcolor="#b1ff67"
                     /ApEinfo_fwdcolor="#b1ff67"
     misc_feature    3396..4151
                     /label="LuxR"
                     /ApEinfo_revcolor="#cc66ff"
                     /ApEinfo_fwdcolor="#cc66ff"
     primer          complement(3404..3457)
                     /label="ST_R4"
                     /note="sequence: CTTCTACAAGCTTTAATTTTATTAATTATTCTGTATGTGTCGTCGGCATTTATG"
                     /ApEinfo_revcolor="#b7e6d7"
                     /ApEinfo_fwdcolor="#b7e6d7"
     primer          complement(3486..3512)
                     /label="PY095"
                     /note="sequence: TTCACAATGTACCATTTTAGTCATATC"
                     /ApEinfo_revcolor="#faac61"
                     /ApEinfo_fwdcolor="#faac61"
     primer          complement(3530..3558)
                     /label="PY057"
                     /note="sequence: CAGATTTAACCATAGAATGAGGATAAATG"
                     /ApEinfo_revcolor="#faac61"
                     /ApEinfo_fwdcolor="#faac61"
     primer          complement(3530..3558)
                     /label="PY057"
                     /note="sequence: CAGATTTAACCATAGAATGAGGATAAATG"
                     /ApEinfo_revcolor="#ffef86"
                     /ApEinfo_fwdcolor="#ffef86"
     primer          complement(3530..3573)
                     /label="PY057-2"
                     /note="sequence: CTAGGATTGAAATATCAGATTTAACCATAGAATGAGGATAAATG"
                     /ApEinfo_revcolor="#75c6a9"
                     /ApEinfo_fwdcolor="#75c6a9"
     primer          3536..3583
                     /label="PY058"
                     /note="sequence: TCCTCATTCTATGGTTAAATCTGATATTTCAATCCTAGATAATTACCC"
                     /ApEinfo_revcolor="#c6c9d1"
                     /ApEinfo_fwdcolor="#c6c9d1"
     primer          complement(3573..3594)
                     /label="sfG_seq08"
                     /note="sequence: TCCATTTTTTAGGGTAATTATC"
                     /ApEinfo_revcolor="#c6c9d1"
                     /ApEinfo_fwdcolor="#c6c9d1"
     primer          3908..3935
                     /label="cjB_seq01"
                     /note="sequence: AATAAATATAGCAAATAATAAATCAAAC"
                     /ApEinfo_revcolor="#b7e6d7"
                     /ApEinfo_fwdcolor="#b7e6d7"
     primer          3908..3935
                     /label="cjB_seq01"
                     /note="sequence: AATAAATATAGCAAATAATAAATCAAAC"
                     /ApEinfo_revcolor="#75c6a9"
                     /ApEinfo_fwdcolor="#75c6a9"
     primer          complement(4105..4136)
                     /label="luxR_F"
                     /note="sequence: GTATGGGCAATCAATTGCTCCTGTTAAAATTG"
                     /ApEinfo_revcolor="#c6c9d1"
                     /ApEinfo_fwdcolor="#c6c9d1"
     primer          4125..4179
                     /label="HH21_F8"
                     /note="sequence: GATTGCCCATACTTTAAAAATTAATAACACTGATAGTGCTAGTGTAGATCACTAC"
                     /ApEinfo_revcolor="#b7e6d7"
                     /ApEinfo_fwdcolor="#b7e6d7"
     primer          complement(4152..4176)
                     /label="PY047"
                     /note="sequence: GTGATCTACACTAGCACTATCAGTG"
                     /ApEinfo_revcolor="#b4abac"
                     /ApEinfo_fwdcolor="#b4abac"
     primer          complement(4152..4176)
                     /label="PY043"
                     /note="sequence: TCGTTTTATTTGATGCCTGGGTGATCTACACTAGCACTATCAGTG"
                     /ApEinfo_revcolor="#faac61"
                     /ApEinfo_fwdcolor="#faac61"
     primer          complement(4152..4176)
                     /label="PY029"
                     /note="sequence: TCGTTTTATTTGATGCCTGGGTGATCTACACTAGCACTATCAGTG"
                     /ApEinfo_revcolor="#9eafd2"
                     /ApEinfo_fwdcolor="#9eafd2"
     primer          4154..4174
                     /label="PY086"
                     /note="sequence: CTATACAAATAATAACGCTGATAGTGCTAGTGTAGATC"
                     /ApEinfo_revcolor="#b1ff67"
                     /ApEinfo_fwdcolor="#b1ff67"
     primer          complement(4154..4176)
                     /label="PY006"
                     /note="sequence: GTGATCTACACTAGCACTATCAG"
                     /ApEinfo_revcolor="#f8d3a9"
                     /ApEinfo_fwdcolor="#f8d3a9"
     primer          4184..4222
                     /label="B31_R5"
                     /note="sequence: GCCAGGCATCAAATAAAACGAAAGGCTCAGTCGAAAGAC"
                     /ApEinfo_revcolor="#f8d3a9"
                     /ApEinfo_fwdcolor="#f8d3a9"
     primer          complement(4184..4222)
                     /label="B31_F6"
                     /note="sequence: GTCTTTCGACTGAGCCTTTCGTTTTATTTGATGCCTGGC"
                     /ApEinfo_revcolor="#f58a5e"
                     /ApEinfo_fwdcolor="#f58a5e"
     primer          4185..4207
                     /label="PY007"
                     /note="sequence: CCAGGCATCAAATAAAACGAAAG"
                     /ApEinfo_revcolor="#75c6a9"
                     /ApEinfo_fwdcolor="#75c6a9"
     primer          4185..4207
                     /label="PY074"
                     /note="sequence: GAACTATACAAATAATAACCAGGCATCAAATAAAACGAAAG"
                     /ApEinfo_revcolor="#f8d3a9"
                     /ApEinfo_fwdcolor="#f8d3a9"
     primer          4185..4208
                     /label="PY044"
                     /note="sequence: ATAGTGCTAGTGTAGATCACCCAGGCATCAAATAAAACGAAAGG"
                     /ApEinfo_revcolor="#ff9ccd"
                     /ApEinfo_fwdcolor="#ff9ccd"
     misc_feature    4185..4264
                     /label="Terminator_B0010"
                     /ApEinfo_revcolor="#c6c9d1"
                     /ApEinfo_fwdcolor="#c6c9d1"
     primer          4228..4264
                     /label="ColE1_F"
                     /note="sequence: CTTTCGTTTTATCTGTTGTTTGTCGGTGAACGCTCTC"
                     /ApEinfo_revcolor="#ffef86"
                     /ApEinfo_fwdcolor="#ffef86"
     primer          4233..4270
                     /label="R4"
                     /note="sequence: GTTTTATCTGTTGTTTGTCGGTGAACGCTCTCTACTAG"
                     /ApEinfo_revcolor="#84b0dc"
                     /ApEinfo_fwdcolor="#84b0dc"
     misc_feature    4273..4313
                     /label="Terminator_B0012"
                     /ApEinfo_revcolor="#b1ff67"
                     /ApEinfo_fwdcolor="#b1ff67"
     misc_feature    4291..4310
                     /label="RBS_seq"
                     /ApEinfo_revcolor="#b1ff67"
                     /ApEinfo_fwdcolor="#b1ff67"
     primer          complement(4291..4313)
                     /label="PY031"
                     /note="sequence: TCGATACCGTCGACCTCGAGGGGGGGCCCGGTACCTATAAACGCAGAAAGGCCCACCC"
                     /ApEinfo_revcolor="#9eafd2"
                     /ApEinfo_fwdcolor="#9eafd2"
     primer          complement(4292..4313)
                     /label="PY008"
                     /note="sequence: TATAAACGCAGAAAGGCCCACC"
                     /ApEinfo_revcolor="#75c6a9"
                     /ApEinfo_fwdcolor="#75c6a9"
     primer          complement(4292..4313)
                     /label="PY088"
                     /note="sequence: TATAAACGCAGAAAGGCCCACC"
                     /ApEinfo_revcolor="#faac61"
                     /ApEinfo_fwdcolor="#faac61"
     primer          complement(4292..4313)
                     /label="PY107"
                     /note="sequence: CAACCTTACCAGAGGGCGCCCCAGCTGGCAATTCCTATAAACGCAGAAAGGCCCACC"
                     /ApEinfo_revcolor="#b7e6d7"
                     /ApEinfo_fwdcolor="#b7e6d7"
     primer          complement(4292..4314)
                     /label="null_F2F"
                     /note="sequence: TCACGAGGCAGATATAAACGCAGAAAGGCCCACC"
                     /ApEinfo_revcolor="#f58a5e"
                     /ApEinfo_fwdcolor="#f58a5e"
     primer          complement(4293..4313)
                     /label="PY045"
                     /note="sequence: TATTTGATGCCTCTAGCACGCGTACCATGGGATCCTATAAACGCAGAAAGGCCCAC"
                     /ApEinfo_revcolor="#84b0dc"
                     /ApEinfo_fwdcolor="#84b0dc"
     primer          complement(4293..4313)
                     /label="PY061"
                     /note="sequence: TGGCCAGGACCCAACGCTGCCCGAGTATAAACGCAGAAAGGCCCAC"
                     /ApEinfo_revcolor="#84b0dc"
                     /ApEinfo_fwdcolor="#84b0dc"
     primer          complement(4293..4313)
                     /label="PY061-2"
                     /note="sequence: TGCGCACCCGTGGCCAGGACCCAACGCTGCCCGAGTATAAACGCAGAAAGGCCCAC"
                     /ApEinfo_revcolor="#c6c9d1"
                     /ApEinfo_fwdcolor="#c6c9d1"
     primer          complement(4293..4313)
                     /label="PY061"
                     /note="sequence: TGGCCAGGACCCAACGCTGCCCGAGTATAAACGCAGAAAGGCCCAC"
                     /ApEinfo_revcolor="#d59687"
                     /ApEinfo_fwdcolor="#d59687"
     primer          complement(4302..4321)
                     /label="BBa_J23115 Rev"
                     /note="sequence: TGAGCTAGCTATAAACTCTAGTATATAAACGCAGA"
                     /ApEinfo_revcolor="#f58a5e"
                     /ApEinfo_fwdcolor="#f58a5e"
     primer          complement(4302..4321)
                     /label="BBa_J23117 Rev"
                     /note="sequence: TGAGCTAGCTGTCAACTCTAGTATATAAACGCAGA"
                     /ApEinfo_revcolor="#9eafd2"
                     /ApEinfo_fwdcolor="#9eafd2"
     primer          complement(4302..4322)
                     /label="Swap 02 for apFAB46 Rev"
                     /note="sequence: AGATGCGAAGTCAATACTCTTTTTCTCTAGTATATAAACGCAGA"
                     /ApEinfo_revcolor="#75c6a9"
                     /ApEinfo_fwdcolor="#75c6a9"
     primer          complement(4303..4362)
                     /label="5Plux_R1_mut1"
                     /note="sequence: ACAAACCATTTTCTTGCGTAAACCTGTACGATCCTACAGGTCTCTAGTATATAAACGCAG"
                     /ApEinfo_revcolor="#faac61"
                     /ApEinfo_fwdcolor="#faac61"
     primer          4311..4334
                     /label="ST5_RFP_Seq1"
                     /note="sequence: ATATACTAGAGACCTGTAGGATCG"
                     /ApEinfo_revcolor="#9eafd2"
                     /ApEinfo_fwdcolor="#9eafd2"
     misc_feature    4322..4341
                     /label="LuxR binding site"
                     /ApEinfo_revcolor="#b4abac"
                     /ApEinfo_fwdcolor="#b4abac"
     primer          4322..4345
                     /label="PY050"
                     /note="sequence: AGCTTATCATCGATAAGCTTACCTGTAGGATCGTACAGGTTTAC"
                     /ApEinfo_revcolor="#ffef86"
                     /ApEinfo_fwdcolor="#ffef86"
     misc_feature    4322..4376
                     /label="pLux"
                     /ApEinfo_revcolor="#ffdde8"
                     /ApEinfo_fwdcolor="#ffdde8"
     primer          4322..4376
                     /label="CBS_019"
                     /note="sequence: acctgtaggatcgtacaggtttacgcaagaaaatggtttgttacagtcgaataaa"
                     /ApEinfo_revcolor="#ff9ccd"
                     /ApEinfo_fwdcolor="#ff9ccd"
     primer          complement(4322..4376)
                     /label="CBS_020"
                     /note="sequence: tttattcgactgtaacaaaccattttcttgcgtaaacctgtacgatcctacaggt"
                     /ApEinfo_revcolor="#ffef86"
                     /ApEinfo_fwdcolor="#ffef86"
     primer          complement(4333..4353)
                     /label="Plux_mut3_QR"
                     /note="sequence: CTCTAGTATTTATTCGACTATCACAAGCCCCTTTCTTGCGTAAACCTGTACG"
                     /ApEinfo_revcolor="#c7b0e3"
                     /ApEinfo_fwdcolor="#c7b0e3"
     primer          complement(4333..4353)
                     /label="Plux_mut2_QR"
                     /note="sequence: CTAGTATTTATTCGACTATAACAAGCCCCTTTCTTGCGTAAACCTGTACG"
                     /ApEinfo_revcolor="#d6b295"
                     /ApEinfo_fwdcolor="#d6b295"
     primer          complement(4339..4362)
                     /label="Plux_mut1_QR"
                     /note="sequence: CTTTCTCTAGTATTTATTCGACTATCACAAACCATTTTCTTGCGTAAACC"
                     /ApEinfo_revcolor="#b1ff67"
                     /ApEinfo_fwdcolor="#b1ff67"
     misc_feature    4341..4346
                     /label=-35
                     /ApEinfo_revcolor="#b4abac"
                     /ApEinfo_fwdcolor="#b4abac"
     primer          complement(4344..4373)
                     /label="Plux-3A RV"
                     /note="sequence: ATTCGACTATAACAAACCATTTTCTTGCGT"
                     /ApEinfo_revcolor="#d6b295"
                     /ApEinfo_fwdcolor="#d6b295"
     primer          complement(4344..4373)
                     /label="Reverse"
                     /note="sequence: ATTCGACTATAACAAACCATTTTCTTGCGT"
                     /ApEinfo_revcolor="#ff9ccd"
                     /ApEinfo_fwdcolor="#ff9ccd"
     primer          complement(4346..4373)
                     /label="P241"
                     /note="sequence: ATTCGACTATAACAAACCATTTTCTTGC"
                     /ApEinfo_revcolor="#ff9ccd"
                     /ApEinfo_fwdcolor="#ff9ccd"
     primer          complement(4349..4373)
                     /label="P_YQ_2"
                     /note="sequence: AAAAAGCTCCTTGTTCCTGAGAAATTCGACTATAACAAACCATTTTCT"
                     /ApEinfo_revcolor="#9eafd2"
                     /ApEinfo_fwdcolor="#9eafd2"
     primer          complement(4349..4376)
                     /label="RFP_RBS_BWD"
                     /note="sequence: TTTATTCGACTATAACAAACCATTTTCT"
                     /ApEinfo_revcolor="#b1ff67"
                     /ApEinfo_fwdcolor="#b1ff67"
     primer          complement(4350..4376)
                     /label="ST_R12"
                     /note="sequence: GTAGGTACCTCTCTTATGATTGCTTTTTATTCGACTATAACAAACCATTTTC"
                     /ApEinfo_revcolor="#f58a5e"
                     /ApEinfo_fwdcolor="#f58a5e"
     primer          complement(4350..4376)
                     /label="HH21_R1"
                     /note="sequence: ATTCCACCCTCAAAAGGAGCTCCTTTTATTCGACTATAACAAACCATTTTC"
                     /ApEinfo_revcolor="#f8d3a9"
                     /ApEinfo_fwdcolor="#f8d3a9"
     primer          complement(4356..4393)
                     /label="add_LuxR_R2short"
                     /note="sequence: CTCCTCTTTCTCTAGTATTTATTCGACTATAACAAACC"
                     /ApEinfo_revcolor="#9eafd2"
                     /ApEinfo_fwdcolor="#9eafd2"
     primer          complement(4356..4405)
                     /label="cjB_R6"
                     /note="sequence: CGCATGATGATGATGATGATGCATCTAGTATTTCTCCTCTTTCTCTAGTATTTATTCGACTATAACAAACC"
                     /ApEinfo_revcolor="#c7b0e3"
                     /ApEinfo_fwdcolor="#c7b0e3"
     primer          complement(4356..4415)
                     /label="add_LuxR_R2"
                     /note="sequence: CGGAGGAAGCCATCTAGTATTTCTCCTCTTTCTCTAGTATTTATTCGACTATAACAAACC"
                     /ApEinfo_revcolor="#f8d3a9"
                     /ApEinfo_fwdcolor="#f8d3a9"
     primer          complement(4361..4384)
                     /label="sfG_seq07"
                     /note="sequence: CTCTAGTATTTATTCGACTATAAC"
                     /ApEinfo_revcolor="#b4abac"
                     /ApEinfo_fwdcolor="#b4abac"
     misc_feature    4363..4368
                     /label=-10
                     /ApEinfo_revcolor="#b4abac"
                     /ApEinfo_fwdcolor="#b4abac"
     misc_feature    4365..4365
                     /label="Mutate to G"
                     /ApEinfo_revcolor="#c6c9d1"
                     /ApEinfo_fwdcolor="#c6c9d1"
     primer          complement(4366..4405)
                     /label="GFP_F3F"
                     /note="sequence: TCCTTTACGCATCTAGTATTTCTCCTCTTTCTCTAGTATTTATTCGACT"
                     /ApEinfo_revcolor="#faac61"
                     /ApEinfo_fwdcolor="#faac61"
     primer          complement(4367..4402)
                     /label="LuxR_SpoT_R"
                     /note="sequence: CTAGTATTTCTCCTCTTTCTCTAGTATTTATTCGAC"
                     /ApEinfo_revcolor="#b7e6d7"
                     /ApEinfo_fwdcolor="#b7e6d7"
     primer          4376..4421
                     /label="add_LacI_R3"
                     /note="sequence: GAGCACATACTAGAGAAAGAGGAGAAATACTAGATGGCTTCCTCCGAAGACG"
                     /ApEinfo_revcolor="#85dae9"
                     /ApEinfo_fwdcolor="#85dae9"
     primer          4377..4406
                     /label="constRFP_F1"
                     /note="sequence: GCTACTAGAGAAAGAGGAGAAATACTAGATGG"
                     /ApEinfo_revcolor="#b1ff67"
                     /ApEinfo_fwdcolor="#b1ff67"
     primer          4377..4406
                     /label="cor_RFP (1) FW"
                     /note="sequence: GACTCTGTAGCGGGAAGGCGTACTAGAGAAAGAGGAGAAATACTAGATGG"
                     /ApEinfo_revcolor="#75c6a9"
                     /ApEinfo_fwdcolor="#75c6a9"
     primer          4377..4408
                     /label="FW P1_RFP"
                     /note="sequence: CAGGCCGGAATAACTCCCTATAATGCGCTACTAGAGAAAGAGGAGAAATACTAGATGGCT"
                     /ApEinfo_revcolor="#ffef86"
                     /ApEinfo_fwdcolor="#ffef86"
     primer          4377..4409
                     /label="PR_1"
                     /note="sequence: CAGTCCTAGGTATAATGCTAGCTACTAGAGAAAGAGGAGAAATACTAGATGGCTT"
                     /ApEinfo_revcolor="#b1ff67"
                     /ApEinfo_fwdcolor="#b1ff67"
     primer          4377..4414
                     /label="Lux_R_RFP_fwd_2"
                     /note="sequence: CAGTCCTAGGTATAATGCTAGCTACTAGAGAAAGAGGAGAAATACTAGATGGCTTCCTCC"
                     /ApEinfo_revcolor="#f58a5e"
                     /ApEinfo_fwdcolor="#f58a5e"
     primer          4377..4420
                     /label="B0034_Tail"
                     /note="sequence: TACTAGAGAAAGAGGAGAAATACTAGATGGCTTCCTCCGAAGAC"
                     /ApEinfo_revcolor="#ff9ccd"
                     /ApEinfo_fwdcolor="#ff9ccd"
     primer          4377..4421
                     /label="GRP1"
                     /note="sequence: TGATAGAGATACTGAGCACTACTAGAGAAAGAGGAGAAATACTAGATGGCTTCCTCCGAAGACG"
                     /ApEinfo_revcolor="#9eafd2"
                     /ApEinfo_fwdcolor="#9eafd2"
     primer          complement(4381..4405)
                     /label="OV1_R"
                     /note="sequence: CCTACTTTGATAGTCATCTAGTATTTCTCCTCTTTCTCT"
                     /ApEinfo_revcolor="#d59687"
                     /ApEinfo_fwdcolor="#d59687"
     misc_feature    4385..4396
                     /label="RBS_B0034"
                     /ApEinfo_revcolor="#b1ff67"
                     /ApEinfo_fwdcolor="#b1ff67"
     primer          4396..4421
                     /label="P101"
                     /note="sequence: AAGATACTGAGCACATACTAGAGAAAGAGAGGAGATACTAGATGGCTTCCTCCGAAGACG"
                     /ApEinfo_revcolor="#ffef86"
                     /ApEinfo_fwdcolor="#ffef86"
     primer          4397..4421
                     /label="P102"
                     /note="sequence: AAGATACTGAGCACATACTAGAGAAAGAGACGAGGTACTAGATGGCTTCCTCCGAAGACG"
                     /ApEinfo_revcolor="#85dae9"
                     /ApEinfo_fwdcolor="#85dae9"
     primer          4397..4426
                     /label="add_RFP_R1"
                     /note="sequence: GCTACTAGAGTCACACAGGAAACCTACTAGATGGCTTCCTCCGAAGACGTTATC"
                     /ApEinfo_revcolor="#b7e6d7"
                     /ApEinfo_fwdcolor="#b7e6d7"
     primer          4401..4426
                     /label="HH06_F1"
                     /note="sequence: TGTCAATTTCCGCGATAGAGGAGGTAAAGATGGCTTCCTCCGAAGACGTTATC"
                     /ApEinfo_revcolor="#b1ff67"
                     /ApEinfo_fwdcolor="#b1ff67"
     primer          4403..4426
                     /label="TetR_RFP_F"
                     /note="sequence: ATGGCTTCCTCCGAAGACGTTATC"
                     /ApEinfo_revcolor="#ffef86"
                     /ApEinfo_fwdcolor="#ffef86"
     primer          4403..4426
                     /label="P71"
                     /note="sequence: ACCACTACCCCCATAAGAAGGTTTACATGGCTTCCTCCGAAGACGTTATC"
                     /ApEinfo_revcolor="#b1ff67"
                     /ApEinfo_fwdcolor="#b1ff67"
     primer          4403..4426
                     /label="TetR_RFP_F"
                     /note="sequence: atggcttcctccgaagacgttatc"
                     /ApEinfo_revcolor="#75c6a9"
                     /ApEinfo_fwdcolor="#75c6a9"
     primer          4403..4426
                     /label="PY022"
                     /note="sequence: TTCTCCATAAAGAGGAGAAAATGGCTTCCTCCGAAGACGTTATC"
                     /ApEinfo_revcolor="#ffef86"
                     /ApEinfo_fwdcolor="#ffef86"
     primer          4403..4426
                     /label="P77"
                     /note="sequence: AGCTGACCCGAGCAGGAGGTAATATATGGCTTCCTCCGAAGACGTTATC"
                     /ApEinfo_revcolor="#75c6a9"
                     /ApEinfo_fwdcolor="#75c6a9"
     primer          4403..4426
                     /label="P73"
                     /note="sequence: ACCACTTGCCCCATAAGAAGGTTTACATGGCTTCCTCCGAAGACGTTATC"
                     /ApEinfo_revcolor="#c7b0e3"
                     /ApEinfo_fwdcolor="#c7b0e3"
     misc_feature    4403..5083
                     /label="mRFP"
                     /ApEinfo_revcolor="#f58a5e"
                     /ApEinfo_fwdcolor="#f58a5e"
     primer          complement(4517..4564)
                     /label="HHC1_F3new"
                     /note="sequence: CAGCGGACCACCTTTGGTAACTTTCAGTTTAGCGGTCTGGGTACCTTC"
                     /ApEinfo_revcolor="#84b0dc"
                     /ApEinfo_fwdcolor="#84b0dc"
     primer          4526..4540
                     /label="iso_seq_2_RFP"
                     /note="sequence: cagaccgctaaactg"
                     /ApEinfo_revcolor="#c6c9d1"
                     /ApEinfo_fwdcolor="#c6c9d1"
     misc_feature    4565..4710
                     /label="gBlock_T_pSal_rfp"
                     /ApEinfo_revcolor="#85dae9"
                     /ApEinfo_fwdcolor="#85dae9"
     misc_feature    4565..5083
                     /label="J10000"
                     /ApEinfo_revcolor="#b1ff67"
                     /ApEinfo_fwdcolor="#b1ff67"
     misc_feature    4565..5247
                     /label="from J92001"
                     /ApEinfo_revcolor="#b7e6d7"
                     /ApEinfo_fwdcolor="#b7e6d7"
     primer          4686..4735
                     /label="HHC1_R3"
                     /note="sequence: GTGTTATGAACTTCGAAGACGGTGGTGTTGTTACCGTTACCCAGGACTCC"
                     /ApEinfo_revcolor="#ffef86"
                     /ApEinfo_fwdcolor="#ffef86"
     primer          complement(4686..4735)
                     /label="HHC1_F3"
                     /note="sequence: GGAGTCCTGGGTAACGGTAACAACACCACCGTCTTCGAAGTTCATAACAC"
                     /ApEinfo_revcolor="#85dae9"
                     /ApEinfo_fwdcolor="#85dae9"
     primer          4755..4779
                     /label="LS019_mRFP-end-seq-F"
                     /note="sequence: TCATCTACAAAGTTAAACTGCGTGG"
                     /ApEinfo_revcolor="#ffef86"
                     /ApEinfo_fwdcolor="#ffef86"
     primer          4771..4790
                     /label="Qp8"
                     /note="sequence: ACTGCGTGGTACCAACTTCC"
                     /ApEinfo_revcolor="#faac61"
                     /ApEinfo_fwdcolor="#faac61"
     primer          4880..4928
                     /label="pdt_R4"
                     /note="sequence: GAAATCAAAATGCGTCTGAAACTGAAAGACGGTGGTCACTACGACGCTG"
                     /ApEinfo_revcolor="#f58a5e"
                     /ApEinfo_fwdcolor="#f58a5e"
     primer          complement(4880..4928)
                     /label="pdt_F4"
                     /note="sequence: CAGCGTCGTAGTGACCACCGTCTTTCAGTTTCAGACGCATTTTGATTTC"
                     /ApEinfo_revcolor="#b1ff67"
                     /ApEinfo_fwdcolor="#b1ff67"
     primer          complement(5058..5077)
                     /label="RTp4"
                     /note="sequence: AGCACCGGTGGAGTGACGAC"
                     /ApEinfo_revcolor="#d6b295"
                     /ApEinfo_fwdcolor="#d6b295"
     primer          complement(5060..5083)
                     /label="HidAct_cjB_R1"
                     /note="sequence: GATGCATCTAGTATTTCTCCTCTTTCTCTAGTATTATTATTAAGCACCGGTGGAGTGACG"
                     /ApEinfo_revcolor="#b4abac"
                     /ApEinfo_fwdcolor="#b4abac"
     primer          5060..5107
                     /label="add_RFP_R2"
                     /note="sequence: CGTCACTCCACCGGTGCTTAATAACGCTGATAGTGCTAGTGTAGATCG"
                     /ApEinfo_revcolor="#b7e6d7"
                     /ApEinfo_fwdcolor="#b7e6d7"
     primer          complement(5060..5107)
                     /label="add_RFP_F2"
                     /note="sequence: CGATCTACACTAGCACTATCAGCGTTATTAAGCACCGGTGGAGTGACG"
                     /ApEinfo_revcolor="#d6b295"
                     /ApEinfo_fwdcolor="#d6b295"
     primer          complement(5061..5083)
                     /label="HH06_R2"
                     /note="sequence: CATGCCTGCAGGTCTGGACATTTATTAAGCACCGGTGGAGTGAC"
                     /ApEinfo_revcolor="#9eafd2"
                     /ApEinfo_fwdcolor="#9eafd2"
     primer          complement(5063..5083)
                     /label="GRP2"
                     /note="sequence: TTTGCCGGACTGCAGCGGCCGCTACTAGTATTATTAAGCACCGGTGGAGTG"
                     /ApEinfo_revcolor="#ffef86"
                     /ApEinfo_fwdcolor="#ffef86"
     primer          complement(5065..5084)
                     /label="511_R2"
                     /note="sequence: CATCTATGTGCCTCGCAAGTATGTGCGGTTATTAAGCACCGGTGGAG"
                     /ApEinfo_revcolor="#9eafd2"
                     /ApEinfo_fwdcolor="#9eafd2"
     primer          complement(5065..5084)
                     /label="512_R2"
                     /note="sequence: CATATGATCCCTCTACTCTGCTTCGGGGTTATTAAGCACCGGTGGAG"
                     /ApEinfo_revcolor="#85dae9"
                     /ApEinfo_fwdcolor="#85dae9"
     primer          5078..5106
                     /label="PY086"
                     /note="sequence: CTATACAAATAATAACGCTGATAGTGCTAGTGTAGATC"
                     /ApEinfo_revcolor="#b1ff67"
                     /ApEinfo_fwdcolor="#b1ff67"
     primer          5078..5107
                     /label="GFP_F1R"
                     /note="sequence: ATACAAATAATAACGCTGATAGTGCTAGTGTAGATCG"
                     /ApEinfo_revcolor="#85dae9"
                     /ApEinfo_fwdcolor="#85dae9"
     primer          5078..5107
                     /label="sfGFP_F1R"
                     /note="sequence: TGAACTGTACAAATAATAACGCTGATAGTGCTAGTGTAGATCG"
                     /ApEinfo_revcolor="#c7b0e3"
                     /ApEinfo_fwdcolor="#c7b0e3"
     primer          5078..5107
                     /label="isoC_mCh_R4"
                     /note="sequence: CGGCATGGACGAGCTGTATAAGTAATAACGCTGATAGTGCTAGTGTAGATCG"
                     /ApEinfo_revcolor="#d59687"
                     /ApEinfo_fwdcolor="#d59687"
     primer          5078..5111
                     /label="cjB_F2"
                     /note="sequence: CGTGTCCTTCCAAACTCGGCCATAACTAATAACGCTGATAGTGCTAGTGTAGATCGCTAC"
                     /ApEinfo_revcolor="#c7b0e3"
                     /ApEinfo_fwdcolor="#c7b0e3"
     primer          5084..5107
                     /label="P242"
                     /note="sequence: CGCTGATAGTGCTAGTGTAGATCG"
                     /ApEinfo_revcolor="#d59687"
                     /ApEinfo_fwdcolor="#d59687"
     primer          complement(5086..5106)
                     /label="PY006"
                     /note="sequence: GTGATCTACACTAGCACTATCAG"
                     /ApEinfo_revcolor="#f8d3a9"
                     /ApEinfo_fwdcolor="#f8d3a9"
     primer          complement(5088..5108)
                     /label="PY023"
                     /note="sequence: GCCAGGACCCAACGCTGCCCGAGAAATAATAAAAAAGCCGGATTAATAATCTGGCTTTTTATATTCTCTGCGATCTACACTAGCACTATC"
                     /ApEinfo_revcolor="#f8d3a9"
                     /ApEinfo_fwdcolor="#f8d3a9"
     primer          complement(5106..5145)
                     /label="F4"
                     /note="sequence: GGAATTCGCGGCCGCATCTAGAGCTAGTACTCTAGTAGCG"
                     /ApEinfo_revcolor="#b1ff67"
                     /ApEinfo_fwdcolor="#b1ff67"
     primer          5120..5134
                     /label="iso_seq_3"
                     /note="sequence: tagctctagatgcgg"
                     /ApEinfo_revcolor="#d6b295"
                     /ApEinfo_fwdcolor="#d6b295"
     misc_feature    5154..5186
                     /label="terminator"
                     /ApEinfo_revcolor="#85dae9"
                     /ApEinfo_fwdcolor="#85dae9"
     misc_feature    5195..5247
                     /label="lambda tI terminator"
                     /ApEinfo_revcolor="#c6c9d1"
                     /ApEinfo_fwdcolor="#c6c9d1"
     primer          complement(5217..5247)
                     /label="Load_nahR_R3"
                     /note="sequence: CGGGCAGCAAAACCCGTACAAAAAATTAGCGCAAGAAGACAAAAATCACC"
                     /ApEinfo_revcolor="#b7e6d7"
                     /ApEinfo_fwdcolor="#b7e6d7"
     primer          complement(5217..5250)
                     /label="CC_nahR_R2"
                     /note="sequence: GCCTATGGAAAAACGCCAGCAAAAAAAATTAGCGCAAGAAGACAAAAATCACC"
                     /ApEinfo_revcolor="#b7e6d7"
                     /ApEinfo_fwdcolor="#b7e6d7"
     primer          complement(5220..5247)
                     /label="cjb_cm_fwd"
                     /note="sequence: CAACTCGAGTGCCACCTAAAAAATTAGCGCAAGAAGACAAAAATC"
                     /ApEinfo_revcolor="#b4abac"
                     /ApEinfo_fwdcolor="#b4abac"
     primer          complement(5220..5247)
                     /label="HH13_R1"
                     /note="sequence: CCGCAGCCGAACGCCAAAAAATTAGCGCAAGAAGACAAAAATC"
                     /ApEinfo_revcolor="#b1ff67"
                     /ApEinfo_fwdcolor="#b1ff67"
     primer          complement(5220..5247)
                     /label="HH13_R3"
                     /note="sequence: CAAATAGGGGTTCCGCGCACAGTGGAGACGCCAAAAAATTAGCGCAAGAAGACAAAAATC"
                     /ApEinfo_revcolor="#c6c9d1"
                     /ApEinfo_fwdcolor="#c6c9d1"
     primer          complement(5220..5248)
                     /label="P229"
                     /note="sequence: CCGCCTTTGAGTGAGCTGATAAAAAAATTAGCGCAAGAAGACAAAAATC"
                     /ApEinfo_revcolor="#f58a5e"
                     /ApEinfo_fwdcolor="#f58a5e"
     primer          complement(5220..5248)
                     /label="load_nahR_R2"
                     /note="sequence: AGGATCCGCTAATCTTATGGATAAAAATGCTAAAAAAATTAGCGCAAGAAGACAAAAATC"
                     /ApEinfo_revcolor="#d6b295"
                     /ApEinfo_fwdcolor="#d6b295"
     primer          complement(5220..5260)
                     /label="ST_Iso_GFP_R9"
                     /note="sequence: AGCTAGCCGTCAAAAAAAATTAGCGCAAGAAGACAAAAATC"
                     /ApEinfo_revcolor="#f58a5e"
                     /ApEinfo_fwdcolor="#f58a5e"
     primer          complement(5220..5260)
                     /label="ST_Iso_GFP_R9"
                     /note="sequence: agctagccgtcaaaaaaaattagcgcaagaagacaaaaatc"
                     /ApEinfo_revcolor="#ffef86"
                     /ApEinfo_fwdcolor="#ffef86"
     primer          5220..5266
                     /label="ST_Iso_GFP_F9"
                     /note="sequence: GATTTTTGTCTTCTTGCGCTAATTTTTTTTGACGGCTAGCTCAGTCC"
                     /ApEinfo_revcolor="#d59687"
                     /ApEinfo_fwdcolor="#d59687"
     primer          5220..5266
                     /label="ST_Iso_GFP_F9"
                     /note="sequence: gatttttgtcttcttgcgctaattttttttgacggctagctcagtcc"
                     /ApEinfo_revcolor="#c7b0e3"
                     /ApEinfo_fwdcolor="#c7b0e3"
     primer          5248..5269
                     /label="ST_Iso_GFP_F3"
                     /note="sequence: GTGTTTTTTTGTTTCTGGTCTCCCTTGACGGCTAGCTCAGTCCTAG"
                     /ApEinfo_revcolor="#f8d3a9"
                     /ApEinfo_fwdcolor="#f8d3a9"
     misc_feature    5248..5282
                     /label="J23100"
                     /ApEinfo_revcolor="#75c6a9"
                     /ApEinfo_fwdcolor="#75c6a9"
     misc_feature    5248..6029
                     /label="A37 (Monitor)"
                     /ApEinfo_revcolor="#75c6a9"
                     /ApEinfo_fwdcolor="#75c6a9"
     primer          complement(5250..5282)
                     /label="HH05mut3_R1"
                     /note="sequence: GTTTGTTATGCTAGCACTGTACCTAGGACTGAGCTAGCCGTC"
                     /ApEinfo_revcolor="#f58a5e"
                     /ApEinfo_fwdcolor="#f58a5e"
     primer          complement(5254..5274)
                     /label="PR_19"
                     /note="sequence: GGGTATTTCGGCGCTAGCATTGTACCTAGGACTGAGCTAGC"
                     /ApEinfo_revcolor="#ffef86"
                     /ApEinfo_fwdcolor="#ffef86"
     primer          5276..5328
                     /label="R1_B32"
                     /note="sequence: CTCAGTCCTAGGTATTATGCTAGCTACTAGAGTCACACAGGAAAGTACTAGATGCGTAAAGGAGAAGAAC"
                     /ApEinfo_revcolor="#9eafd2"
                     /ApEinfo_fwdcolor="#9eafd2"
     misc_feature    5283..5288
                     /label="scar_gene"
                     /ApEinfo_revcolor="#f58a5e"
                     /ApEinfo_fwdcolor="#f58a5e"
     None            5283..5290
                     /label="scar"
                     /ApEinfo_revcolor="#b7e6d7"
                     /ApEinfo_fwdcolor="#b7e6d7"
     BioBrick        5291..5303
                     /label="BBa_B0032"
                     /ApEinfo_revcolor="#f8d3a9"
                     /ApEinfo_fwdcolor="#f8d3a9"
     misc_feature    5304..5309
                     /label="scar_gene"
                     /ApEinfo_revcolor="#f58a5e"
                     /ApEinfo_fwdcolor="#f58a5e"
     misc_feature    5304..5309
                     /label="SCAR_gene"
                     /ApEinfo_revcolor="#85dae9"
                     /ApEinfo_fwdcolor="#85dae9"
     primer          5304..5325
                     /label="coTL_RG_F3"
                     /note="sequence: TCCACCGGTGCTTAATAATACTAGAGAAAGAGGAGAAATACTAGATGCGTAAAGGAGAAG"
                     /ApEinfo_revcolor="#85dae9"
                     /ApEinfo_fwdcolor="#85dae9"
     primer          5304..5328
                     /label="R_salis311"
                     /note="sequence: ACTAGAGAATCTCATATCTCAAATATAAGCCGGATTACTAGATGCGTAAAGGAGAAGAAC"
                     /ApEinfo_revcolor="#ff9ccd"
                     /ApEinfo_fwdcolor="#ff9ccd"
     primer          5304..5328
                     /label="R_J61101"
                     /note="sequence: AGCACTACTAGAGTCTAGAGAAAGACAGGACCCACTACTAGATGCGTAAAGGAGAAGAAC"
                     /ApEinfo_revcolor="#ff9ccd"
                     /ApEinfo_fwdcolor="#ff9ccd"
     primer          5304..5329
                     /label="GFP_F2R"
                     /note="sequence: GGAGAAATACTAGATGCGTAAAGGAGAAGAACT"
                     /ApEinfo_revcolor="#b7e6d7"
                     /ApEinfo_fwdcolor="#b7e6d7"
     primer          5310..5331
                     /label="delRBS_F"
                     /note="sequence: CAGTGATAGAGATACTGAGCACTATGCGTAAAGGAGAAGAACTTT"
                     /ApEinfo_revcolor="#9eafd2"
                     /ApEinfo_fwdcolor="#9eafd2"
     primer          5310..5333
                     /label="PY003"
                     /note="sequence: ATGCGTAAAGGAGAAGAACTTTTC"
                     /ApEinfo_revcolor="#c7b0e3"
                     /ApEinfo_fwdcolor="#c7b0e3"
     primer          5310..5333
                     /label="HH05_SW_F4"
                     /note="sequence: AGCTAAGACTCAAATAAGGAGGACCCCATGCGTAAAGGAGAAGAACTTTTC"
                     /ApEinfo_revcolor="#d59687"
                     /ApEinfo_fwdcolor="#d59687"
     primer          5310..5333
                     /label="HH05_SW_F2"
                     /note="sequence: TTTAGCTAATCACACAGGAAACCATGCGTAAAGGAGAAGAACTTTTC"
                     /ApEinfo_revcolor="#c7b0e3"
                     /ApEinfo_fwdcolor="#c7b0e3"
     primer          5310..5333
                     /label="1OV2_F"
                     /note="sequence: GAATTCATTAAAGAGGAGAAAGGTACCATGCGTAAAGGAGAAGAACTTTTC"
                     /ApEinfo_revcolor="#d59687"
                     /ApEinfo_fwdcolor="#d59687"
     primer          5310..5340
                     /label="GFP_F"
                     /note="sequence: TTTGGTACCATGCGTAAAGGAGAAGAACTTTTCACTGGAG"
                     /ApEinfo_revcolor="#ff9ccd"
                     /ApEinfo_fwdcolor="#ff9ccd"
     protein         5310..6029
                     /label="GFP protein"
                     /ApEinfo_revcolor="#b1ff67"
                     /ApEinfo_fwdcolor="#b1ff67"
     primer          5316..5340
                     /label="P93"
                     /note="sequence: ATGAGCAAAGGAGAAGAACTTTTCACTGGAG"
                     /ApEinfo_revcolor="#f8d3a9"
                     /ApEinfo_fwdcolor="#f8d3a9"
     primer          complement(5415..5434)
                     /label="hid_act_seq_1"
                     /note="sequence: AGTTTTCCGTATGTTGCATC"
                     /ApEinfo_revcolor="#9eafd2"
                     /ApEinfo_fwdcolor="#9eafd2"
     misc_feature    5488..5493
                     /label=-35
                     /ApEinfo_revcolor="#b7e6d7"
                     /ApEinfo_fwdcolor="#b7e6d7"
     primer          5714..5772
                     /label="pdt_F1"
                     /note="sequence: CATTCTTGGACACAAATTGGAATACAACTATAACTCACACAATGTATACATCATGGCAG"
                     /ApEinfo_revcolor="#f58a5e"
                     /ApEinfo_fwdcolor="#f58a5e"
     primer          complement(5714..5772)
                     /label="pdt_R1"
                     /note="sequence: CTGCCATGATGTATACATTGTGTGAGTTATAGTTGTATTCCAATTTGTGTCCAAGAATG"
                     /ApEinfo_revcolor="#c6c9d1"
                     /ApEinfo_fwdcolor="#c6c9d1"
     primer          5722..5741
                     /label="repColE2_seq2"
                     /note="sequence: GACACAAATTGGAATACAAC"
                     /ApEinfo_revcolor="#d59687"
                     /ApEinfo_fwdcolor="#d59687"
     primer          complement(5912..5931)
                     /label="Qp5"
                     /note="sequence: AAAGGGCAGATTGTGTGGAC"
                     /ApEinfo_revcolor="#ff9ccd"
                     /ApEinfo_fwdcolor="#ff9ccd"
     primer          complement(5989..6029)
                     /label="GFP_F2F"
                     /note="sequence: GCACTATCAGCGTTATTATTTGTATAGTTCATCCATGCCATGTGTAATCCCAG"
                     /ApEinfo_revcolor="#85dae9"
                     /ApEinfo_fwdcolor="#85dae9"
     primer          complement(5991..6029)
                     /label="GFP_R"
                     /note="sequence: TTAGGATCCTTATTATTTGTATAGTTCATCCATGCCATGTGTAATCCC"
                     /ApEinfo_revcolor="#c7b0e3"
                     /ApEinfo_fwdcolor="#c7b0e3"
     primer          complement(5998..6029)
                     /label="ST_Iso_GFP_F2"
                     /note="sequence: CCCCGCCGAAGCGGGGTTTTTTGCGTTATTATTTGTATAGTTCATCCATGCCATGTG"
                     /ApEinfo_revcolor="#c7b0e3"
                     /ApEinfo_fwdcolor="#c7b0e3"
     primer          complement(6000..6023)
                     /label="gfpTAGs_R1"
                     /note="sequence: AGCGTAGTTTTCGTCGTTTGCTGCTTTGTATAGTTCATCCATGCCATG"
                     /ApEinfo_revcolor="#d59687"
                     /ApEinfo_fwdcolor="#d59687"
     primer          complement(6003..6029)
                     /label="PY073"
                     /note="sequence: TCGTTTTATTTGATGCCTGGTTATTATTTGTATAGTTCATCCATGCC"
                     /ApEinfo_revcolor="#75c6a9"
                     /ApEinfo_fwdcolor="#75c6a9"
     primer          complement(6003..6029)
                     /label="PY004"
                     /note="sequence: TTATTATTTGTATAGTTCATCCATGCC"
                     /ApEinfo_revcolor="#85dae9"
                     /ApEinfo_fwdcolor="#85dae9"
     primer          complement(6003..6029)
                     /label="1OV3_R"
                     /note="sequence: CACGCGTACCATGGGATCCTTATTATTTGTATAGTTCATCCATGCC"
                     /ApEinfo_revcolor="#b4abac"
                     /ApEinfo_fwdcolor="#b4abac"
     primer          complement(6003..6029)
                     /label="HH03_R2"
                     /note="sequence: AAAAAGGCCGCGTTAGCGGCCTTCAATAATTGGTTATTATTTGTATAGTTCATCCATGCC"
                     /ApEinfo_revcolor="#75c6a9"
                     /ApEinfo_fwdcolor="#75c6a9"
     primer          complement(6003..6029)
                     /label="PY075"
                     /note="sequence: CCCGGCAGTGTATCTCGCGTGCGGGCCTTCGCTTTATTATTTGTATAGTTCATCCATGCC"
                     /ApEinfo_revcolor="#b7e6d7"
                     /ApEinfo_fwdcolor="#b7e6d7"
     primer          complement(6003..6037)
                     /label="coTX_cjB_R1"
                     /note="sequence: GATGCATCTAGTATTTCTCCTCTTTCTCTAGTATTATTATTTGTATAGTTCATCCATGCC"
                     /ApEinfo_revcolor="#faac61"
                     /ApEinfo_fwdcolor="#faac61"
     misc_feature    6030..6035
                     /label="scar_gene"
                     /ApEinfo_revcolor="#f58a5e"
                     /ApEinfo_fwdcolor="#f58a5e"
     None            6030..6037
                     /label="scar"
                     /ApEinfo_revcolor="#b7e6d7"
                     /ApEinfo_fwdcolor="#b7e6d7"
     primer          6037..6075
                     /label="B31_R5"
                     /note="sequence: GCCAGGCATCAAATAAAACGAAAGGCTCAGTCGAAAGAC"
                     /ApEinfo_revcolor="#f8d3a9"
                     /ApEinfo_fwdcolor="#f8d3a9"
     primer          complement(6037..6075)
                     /label="B31_F6"
                     /note="sequence: GTCTTTCGACTGAGCCTTTCGTTTTATTTGATGCCTGGC"
                     /ApEinfo_revcolor="#f58a5e"
                     /ApEinfo_fwdcolor="#f58a5e"
     primer          6038..6060
                     /label="PY007"
                     /note="sequence: CCAGGCATCAAATAAAACGAAAG"
                     /ApEinfo_revcolor="#75c6a9"
                     /ApEinfo_fwdcolor="#75c6a9"
     primer          6038..6060
                     /label="PY074"
                     /note="sequence: GAACTATACAAATAATAACCAGGCATCAAATAAAACGAAAG"
                     /ApEinfo_revcolor="#f8d3a9"
                     /ApEinfo_fwdcolor="#f8d3a9"
     primer          6038..6061
                     /label="PY044"
                     /note="sequence: ATAGTGCTAGTGTAGATCACCCAGGCATCAAATAAAACGAAAGG"
                     /ApEinfo_revcolor="#ff9ccd"
                     /ApEinfo_fwdcolor="#ff9ccd"
     BioBrick        6038..6117
                     /label="BBa_B0010"
                     /ApEinfo_revcolor="#f8d3a9"
                     /ApEinfo_fwdcolor="#f8d3a9"
     misc_feature    6038..6154
                     /label="b0015"
                     /ApEinfo_revcolor="#d59687"
                     /ApEinfo_fwdcolor="#d59687"
     misc_feature    6038..6166
                     /label="BBa_B0015"
                     /ApEinfo_revcolor="#d6b295"
                     /ApEinfo_fwdcolor="#d6b295"
     misc_feature    6038..6166
                     /label="dbl_term"
                     /ApEinfo_revcolor="#85dae9"
                     /ApEinfo_fwdcolor="#85dae9"
     primer          6081..6117
                     /label="ColE1_F"
                     /note="sequence: CTTTCGTTTTATCTGTTGTTTGTCGGTGAACGCTCTC"
                     /ApEinfo_revcolor="#ffef86"
                     /ApEinfo_fwdcolor="#ffef86"
     primer          6086..6123
                     /label="R4"
                     /note="sequence: GTTTTATCTGTTGTTTGTCGGTGAACGCTCTCTACTAG"
                     /ApEinfo_revcolor="#84b0dc"
                     /ApEinfo_fwdcolor="#84b0dc"
     misc_feature    6118..6123
                     /label="scar_gene"
                     /ApEinfo_revcolor="#f58a5e"
                     /ApEinfo_fwdcolor="#f58a5e"
     misc_feature    6118..6123
                     /label="SCAR_gene"
                     /ApEinfo_revcolor="#85dae9"
                     /ApEinfo_fwdcolor="#85dae9"
     None            6118..6125
                     /label="scar"
                     /ApEinfo_revcolor="#b7e6d7"
                     /ApEinfo_fwdcolor="#b7e6d7"
     BioBrick        6126..6166
                     /label="BBa_B0012"
                     /ApEinfo_revcolor="#d6b295"
                     /ApEinfo_fwdcolor="#d6b295"
     primer          complement(6144..6166)
                     /label="PY031"
                     /note="sequence: TCGATACCGTCGACCTCGAGGGGGGGCCCGGTACCTATAAACGCAGAAAGGCCCACCC"
                     /ApEinfo_revcolor="#9eafd2"
                     /ApEinfo_fwdcolor="#9eafd2"
     primer          complement(6145..6166)
                     /label="PY107"
                     /note="sequence: CAACCTTACCAGAGGGCGCCCCAGCTGGCAATTCCTATAAACGCAGAAAGGCCCACC"
                     /ApEinfo_revcolor="#b7e6d7"
                     /ApEinfo_fwdcolor="#b7e6d7"
     primer          complement(6145..6166)
                     /label="PY008"
                     /note="sequence: TATAAACGCAGAAAGGCCCACC"
                     /ApEinfo_revcolor="#75c6a9"
                     /ApEinfo_fwdcolor="#75c6a9"
     primer          complement(6145..6166)
                     /label="PY088"
                     /note="sequence: TATAAACGCAGAAAGGCCCACC"
                     /ApEinfo_revcolor="#faac61"
                     /ApEinfo_fwdcolor="#faac61"
     primer          complement(6145..6167)
                     /label="null_F2F"
                     /note="sequence: TCACGAGGCAGATATAAACGCAGAAAGGCCCACC"
                     /ApEinfo_revcolor="#f58a5e"
                     /ApEinfo_fwdcolor="#f58a5e"
     primer          complement(6146..6166)
                     /label="PY061-2"
                     /note="sequence: TGCGCACCCGTGGCCAGGACCCAACGCTGCCCGAGTATAAACGCAGAAAGGCCCAC"
                     /ApEinfo_revcolor="#c6c9d1"
                     /ApEinfo_fwdcolor="#c6c9d1"
     primer          complement(6146..6166)
                     /label="PY045"
                     /note="sequence: TATTTGATGCCTCTAGCACGCGTACCATGGGATCCTATAAACGCAGAAAGGCCCAC"
                     /ApEinfo_revcolor="#84b0dc"
                     /ApEinfo_fwdcolor="#84b0dc"
     primer          complement(6146..6166)
                     /label="PY061"
                     /note="sequence: TGGCCAGGACCCAACGCTGCCCGAGTATAAACGCAGAAAGGCCCAC"
                     /ApEinfo_revcolor="#d59687"
                     /ApEinfo_fwdcolor="#d59687"
     primer          complement(6146..6166)
                     /label="PY061"
                     /note="sequence: TGGCCAGGACCCAACGCTGCCCGAGTATAAACGCAGAAAGGCCCAC"
                     /ApEinfo_revcolor="#84b0dc"
                     /ApEinfo_fwdcolor="#84b0dc"
     primer          complement(6155..6174)
                     /label="Swap 02 for apFAB46 Rev"
                     /note="sequence: AGATGCGAAGTCAATACTCTTTTTCTCTAGTATATAAACGCAGA"
                     /ApEinfo_revcolor="#75c6a9"
                     /ApEinfo_fwdcolor="#75c6a9"
     primer          complement(6155..6175)
                     /label="BBa_J23117 Rev"
                     /note="sequence: TGAGCTAGCTGTCAACTCTAGTATATAAACGCAGA"
                     /ApEinfo_revcolor="#9eafd2"
                     /ApEinfo_fwdcolor="#9eafd2"
     primer          complement(6155..6175)
                     /label="BBa_J23115 Rev"
                     /note="sequence: TGAGCTAGCTATAAACTCTAGTATATAAACGCAGA"
                     /ApEinfo_revcolor="#f58a5e"
                     /ApEinfo_fwdcolor="#f58a5e"
     primer          complement(6156..6195)
                     /label="ST_Iso_GFP_R10"
                     /note="sequence: TGTCTGTAAGCGGcggtgttaCTCTAGTAtataaacgcag"
                     /ApEinfo_revcolor="#f58a5e"
                     /ApEinfo_fwdcolor="#f58a5e"
     primer          6162..6202
                     /label="ST_Iso_GFP_F10"
                     /note="sequence: TTATATACTAGAGTAACACCGCCGCTTACAGACAAGCTGTG"
                     /ApEinfo_revcolor="#f8d3a9"
                     /ApEinfo_fwdcolor="#f8d3a9"
     primer          6162..6202
                     /label="ST_Iso_GFP_F10"
                     /note="sequence: ttataTACTAGAGtaacaccgCCGCTTACAGACAAGCTGTG"
                     /ApEinfo_revcolor="#b1ff67"
                     /ApEinfo_fwdcolor="#b1ff67"
     BioBrick        6167..6168
                     /label="Suffix"
                     /ApEinfo_revcolor="#ffef86"
                     /ApEinfo_fwdcolor="#ffef86"
     misc_feature    6167..6172
                     /label="scar_gene"
                     /ApEinfo_revcolor="#f58a5e"
                     /ApEinfo_fwdcolor="#f58a5e"
     misc_feature    6167..6174
                     /label="scar"
                     /ApEinfo_revcolor="#f58a5e"
                     /ApEinfo_fwdcolor="#f58a5e"
     BioBrick        6169..6174
                     /label="Prefix"
                     /ApEinfo_revcolor="#f8d3a9"
                     /ApEinfo_fwdcolor="#f8d3a9"
     misc_feature    6183..893
                     /label="from pUC19"
                     /ApEinfo_revcolor="#b4abac"
                     /ApEinfo_fwdcolor="#b4abac"
     misc_feature    6183..6261
                     /label="BlastN match2"
                     /ApEinfo_revcolor="#b1ff67"
                     /ApEinfo_fwdcolor="#b1ff67"
     misc_feature    6183..6282
                     /label="SGS left arm "
                     /ApEinfo_revcolor="#85dae9"
                     /ApEinfo_fwdcolor="#85dae9"
     misc_feature    6260..6307
                     /label="BlastN match 1"
                     /ApEinfo_revcolor="#85dae9"
                     /ApEinfo_fwdcolor="#85dae9"
     misc_feature    6261..6330
                     /label="identical as pZE21"
                     /ApEinfo_revcolor="#ffef86"
                     /ApEinfo_fwdcolor="#ffef86"
     primer          6272..6307
                     /label="load_12ara_R1"
                     /note="sequence: AAAAATGCTACTCGTGATACGCCTATTTTTATAGGTTAATGTCATG"
                     /ApEinfo_revcolor="#faac61"
                     /ApEinfo_fwdcolor="#faac61"
     misc_feature    6281..6284
                     /label="gyrase cleavage site"
                     /ApEinfo_revcolor="#ff0000"
                     /ApEinfo_fwdcolor="#ff0000"
     primer          complement(6283..6330)
                     /label="GFP_F"
                     /note="sequence: GACGTCTAAGAAACCATTATTATCATGACATTAACCTATAAAAATAGG"
                     /ApEinfo_revcolor="#ffef86"
                     /ApEinfo_fwdcolor="#ffef86"
     misc_feature    6283..6382
                     /label="SGS left arm "
                     /ApEinfo_revcolor="#85dae9"
                     /ApEinfo_fwdcolor="#85dae9"
     primer          complement(6300..6330)
                     /label="V2_F"
                     /note="sequence: AATTCCGACGTCTAAGAAACCATTATTATCATGACAT"
                     /ApEinfo_revcolor="#c7b0e3"
                     /ApEinfo_fwdcolor="#c7b0e3"
     primer          complement(6319..6338)
                     /label="VF2"
                     /note="sequence: TGCCACCTGACGTCTAAGAA"
                     /ApEinfo_revcolor="#f58a5e"
                     /ApEinfo_fwdcolor="#f58a5e"
     primer          complement(6319..6338)
                     /label="VF2"
                     /note="sequence: TGCCACCTGACGTCTAAGAA"
                     /ApEinfo_revcolor="#b4abac"
                     /ApEinfo_fwdcolor="#b4abac"
     primer          complement(6319..6338)
                     /label="PC03"
                     /note="sequence: GTGCCACCTGCATCGATTTATGCCACCTGACGTCTAAGAA"
                     /ApEinfo_revcolor="#c6c9d1"
                     /ApEinfo_fwdcolor="#c6c9d1"
     primer          6322..6348
                     /label="Amp_F"
                     /note="sequence: TTAGACGTCAGGTGGCACTTTTCGGGG"
                     /ApEinfo_revcolor="#faac61"
                     /ApEinfo_fwdcolor="#faac61"
     misc_feature    6330..6330
                     /label="bending center"
                     /ApEinfo_revcolor="#ff0000"
                     /ApEinfo_fwdcolor="#ff0000"
     primer          6336..6372
                     /label="HH11_R1"
                     /note="sequence: GCACTTTTCGGGGAAATGTGCGCGGAACCCCTATTTG"
                     /ApEinfo_revcolor="#b7e6d7"
                     /ApEinfo_fwdcolor="#b7e6d7"
     primer          complement(6336..6372)
                     /label="HH11_F1"
                     /note="sequence: CAAATAGGGGTTCCGCGCACATTTCCCCGAAAAGTGC"
                     /ApEinfo_revcolor="#ffef86"
                     /ApEinfo_fwdcolor="#ffef86"
     primer          6339..6363
                     /label="R2"
                     /note="sequence: CTTTTCGGGGAAATGTGCGCGGAAC"
                     /ApEinfo_revcolor="#b4abac"
                     /ApEinfo_fwdcolor="#b4abac"
     primer          6352..6372
                     /label="HH03_F3"
                     /note="sequence: GGGTCTTGAGGGGTTTTTTGGGCGTCTCCACTGTGCGCGGAACCCCTATTTG"
                     /ApEinfo_revcolor="#75c6a9"
                     /ApEinfo_fwdcolor="#75c6a9"
     promoter        6356..32
                     /label="AmpR promoter"
                     /ApEinfo_revcolor="#c6c9d1"
                     /ApEinfo_fwdcolor="#c6c9d1"
     primer          6356..6382
                     /label="HH05_F1"
                     /note="sequence: TTTTTTGTGCCTTGCGACAGACCTCCTCGCGGAACCCCTATTTGTTTATTTTTC"
                     /ApEinfo_revcolor="#d59687"
                     /ApEinfo_fwdcolor="#d59687"
     primer          6356..6382
                     /label="coTL_RG_R1"
                     /note="sequence: TAGCATTGTACCTAGGACTGAGCTAGCCATAAACGCGGAACCCCTATTTGTTTATTTTTC"
                     /ApEinfo_revcolor="#d59687"
                     /ApEinfo_fwdcolor="#d59687"
     primer          6356..6389
                     /label="isoC_VR"
                     /note="sequence: CGCGGAACCCCTATTTGTTTATTTTTCTAAATAC"
                     /ApEinfo_revcolor="#84b0dc"
                     /ApEinfo_fwdcolor="#84b0dc"
     primer          6356..6389
                     /label="isoC_VR2"
                     /note="sequence: CGCGGAACCCCTATTTGTTTATTTTTCTAAATAC"
                     /ApEinfo_revcolor="#84b0dc"
                     /ApEinfo_fwdcolor="#84b0dc"
     primer          complement(6357..6380)
                     /label="F1Fs"
                     /note="sequence: AAAATAAACAAATAGGGGTTCCGC"
                     /ApEinfo_revcolor="#c7b0e3"
                     /ApEinfo_fwdcolor="#c7b0e3"
ORIGIN
        1 AAATGCTTCA ATAATATTGA AAAAGGAAGA GTATGAGTAT TCAACATTTC CGTGTCGCCC
       61 TTATTCCCTT TTTTGCGGCA TTTTGCCTTC CTGTTTTTGC TCACCCAGAA ACGCTGGTGA
      121 AAGTAAAAGA TGCTGAAGAT CAGTTGGGTG CACGAGTGGG TTACATCGAA CTGGATCTCA
      181 ACAGCGGTAA GATCCTTGAG AGTTTTCGCC CCGAAGAACG TTTTCCAATG ATGAGCACTT
      241 TTAAAGTTCT GCTATGTGGC GCGGTATTAT CCCGTATTGA CGCCGGGCAA GAGCAACTCG
      301 GTCGCCGCAT ACACTATTCT CAGAATGACT TGGTTGAGTA CTCACCAGTC ACAGAAAAGC
      361 ATCTTACGGA TGGCATGACA GTAAGAGAAT TATGCAGTGC TGCCATAACC ATGAGTGATA
      421 ACACTGCGGC CAACTTACTT CTGACAACGA TCGGAGGACC GAAGGAGCTA ACCGCTTTTT
      481 TGCACAACAT GGGGGATCAT GTAACTCGCC TTGATCGTTG GGAACCGGAG CTGAATGAAG
      541 CCATACCAAA CGACGAGCGT GACACCACGA TGCCTGTAGC AATGGCAACA ACGTTGCGCA
      601 AACTATTAAC TGGCGAACTA CTTACTCTAG CTTCCCGGCA ACAATTAATA GACTGGATGG
      661 AGGCGGATAA AGTTGCAGGA CCACTTCTGC GCTCGGCCCT TCCGGCTGGC TGGTTTATTG
      721 CTGATAAATC TGGAGCCGGT GAGCGTGGGT CTCGCGGTAT CATTGCAGCA CTGGGGCCAG
      781 ATGGTAAGCC CTCCCGTATC GTAGTTATCT ACACGACGGG GAGTCAGGCA ACTATGGATG
      841 AACGAAATAG ACAGATCGCT GAGATAGGTG CCTCACTGAT TAAGCATTGG TAACCAATTA
      901 TTGAACACCC TTCGGGGTGT TTTTTTGTTT CTGGTCTCCC CAACTTATAT CGTATGGGGC
      961 TGACTTCAGG TGCTACATTT GAAGAGATAA ATTGCACTGA AATCTAGAAA TATTTTATCT
     1021 GATTAATAAG ATGATCTTCT TGAGATCGTT TTGGTCTGCG CGTAATCTCT TGCTCTGAAA
     1081 ACGAAAAAAC CGCCTTGCAG GGCGGTTTTT CGAAGGTTCT CTGAGCTACC AACTCTTTGA
     1141 ACCGAGGTAA CTGGCTTGGA GGAGCGCAGT CACCAAAACT TGTCCTTTCA GTTTAGCCTT
     1201 AACCGGCGCA TGACTTCAAG ACTAACTCCT CTAAATCAAT TACCAGTGGC TGCTGCCAGT
     1261 GGTGCTTTTG CATGTCTTTC CGGGTTGGAC TCAAGACGAT AGTTACCGGA TAAGGCGCAG
     1321 CGGTCGGACT GAACGGGGGG TTCGTGCATA CAGTCCAGCT TGGAGCGAAC TGCCTACCCG
     1381 GAACTGAGTG TCAGGCGTGG AATGAGACAA ACGCGGCCAT AACAGCGGAA TGACACCGGT
     1441 AAACCGAAAG GCAGGAACAG GAGAGCGCAC GAGGGAGCCG CCAGGGGGAA ACGCCTGGTA
     1501 TCTTTATAGT CCTGTCGGGT TTCGCCACCA CTGATTTGAG CGTCAGATTT CGTGATGCTT
     1561 GTCAGGGGGG CGGAGCCTAT GGAAAAACGG CTTTGCCGCG GCCCTCTCAC TTCCCTGTTA
     1621 AGTATCTTCC TGGCATCTTC CAGGAAATCT CCGCCCCGTT CGTAAGCCAT TTCCGCTCCA
     1681 ATTATTGAAG GCCGCTAACG CGGCCTTTTT TTGTTTCTGG TCTCCCttta tggctagctc
     1741 agtcctaggt acaatgctag cAATTCATTA AAGAGGAGAA AGGTACCATG TCCAGATTAG
     1801 ATAAAAGTAA AGTGATTAAC AGCGCATTAG AGCTGCTTAA TGAGGTCGGA ATCGAAGGTT
     1861 TAACAACCCG TAAACTCGCC CAGAAGCTAG GTGTAGAGCA GCCTACATTG TATTGGCATG
     1921 TAAAAAATAA GCGGGCTTTG CTCGACGCCT TAGCCATTGA GATGTTAGAT AGGCACCATA
     1981 CTCACTTTTG CCCTTTAGAA GGGGAAAGCT GGCAAGATTT TTTACGTAAT AACGCTAAAA
     2041 GTTTTAGATG TGCTTTACTA AGTCATCGCG ATGGAGCAAA AGTACATTTA GGTACACGGC
     2101 CTACAGAAAA ACAGTATGAA ACTCTCGAAA ATCAATTAGC CTTTTTATGC CAACAAGGTT
     2161 TTTCACTAGA GAATGCATTA TATGCACTCA GCGCTGTGGG GCATTTTACT TTAGGTTGCG
     2221 TATTGGAAGA TCAAGAGCAT CAAGTCGCTA AAGAAGAAAG GGAAACACCT ACTACTGATA
     2281 GTATGCCGCC ATTATTACGA CAAGCTATCG AATTATTTGA TCACCAAGGT GCAGAGCCAG
     2341 CCTTCTTATT CGGCCTTGAA TTGATCATAT GCGGATTAGA AAAACAACTT AAATGTGAAA
     2401 GTGGGTCcTA ATAAACGCGT GCTAGAGGCA TCAAATAAAA CGAAAGGCTC AGTCGAAAGA
     2461 CTGGGCCTTT CGTTTTATCT GTTGTTTGTC GGTGAACGCT CTCCTGAGTA GGACAAATta
     2521 ctagagtccc tatcagtgat agagattgac atccctatca gtgatagaga tactgagcac
     2581 tactagagaa agaggagaaa tactagaTGT ATCTGTTTGA AAGCCTGAAT CAACTGATTC
     2641 AAACCTACCT GCCGGAAGAC CAAATCAAGC GTCTGCGGCA GGCGTATCTC GTTGCACGTG
     2701 ATGCTCACGA GGGGCAAACA CGTTCAAGCG GTGAACCCTA TATCACGCAC CCGGTAGCGG
     2761 TTGCCTGCAT TCTGGCCGAG ATGAAACTCG ACTATGAAAC GCTGATGGCG GCGCTGCTGC
     2821 ATGACGTGAT TGAAGATACT CCCGCCACCT ACCAGGATAT GGAACAGCTT TTTGGTAAAA
     2881 GCGTCGCCGA GCTGGTAGAG GGGGTGTCGA AACTTGATAA ACTCAAGTTC CGCGATAAGA
     2941 AAGAGGCGCA GGCCGAAAAC TTTCGCAAGA TGATTATGGC GATGGTGCAG GATATCCGCG
     3001 TCATCCTCAT CAAACTTGCC GACCGTACCC ACAACATGCG CACGCTGGGC TCACTTCGCC
     3061 CGGACAAACG TCGCCGCATC GCCCGTGAAA CTCTCGAAAT TTATAGCCCG CTGGCGCACC
     3121 GTTTAGGTAT CCACCACATT AAAACCGAAC TCGAAGAGCT GGGTTTTGAG GCGCTGTATC
     3181 CCAACCGTTA TCGCGTAATC AAAGAAGTGG TGAAAGCCGC GCGCCAAAAT TCGTCAGTTG
     3241 CTGAAAAACC TCAAGCGTaA TaACTCGGTA CCAAATTCCA GAAAAGAGGC CTCCCGAAAG
     3301 GGGGGCCTTT TTTCGTTTTG GTCCctctag tatggtgcaa aacctttcgc ggtatggcat
     3361 gatagcgcct actagagaaa gaggagaaat actagatgaa aaacataaat gccgacgaca
     3421 catacagaat aattaataaa attaaagctt gtagaagcaa taatgatatt aatcaatgct
     3481 tatctgatat gactaaaatg gtacattgtg aatattattt actcgcgatc atttatcctc
     3541 attctatggt taaatctgat atttcaatcc tagataatta ccctaaaaaa tggaggcaat
     3601 attatgatga cgctaattta ataaaatatg atcctatagt agattattct aactccaatc
     3661 attcaccaat taattggaat atatttgaaa acaatgctgt aaataaaaaa tctccaaatg
     3721 taattaaaga agcgaaaaca tcaggtctta tcactgggtt tagtttccct attcatacgg
     3781 ctaacaatgg cttcggaatg cttagttttg cacattcaga aaaagacaac tatatagata
     3841 gtttattttt acatgcgtgt atgaacatac cattaattgt tccttctcta gttgataatt
     3901 atcgaaaaat aaatatagca aataataaat caaacaacga tttaaccaaa agagaaaaag
     3961 aatgtttagc gtgggcatgc gaaggaaaaa gctcttggga tatttcaaaa atattaggtt
     4021 gcagtgagcg tactgtcact ttccatttaa ccaatgcgca aatgaaactc aatacaacaa
     4081 accgctgcca aagtatttct aaagcaattt taacaggagc aattgattgc ccatacttta
     4141 aaaattaata acactgatag tgctagtgta gatcactact agagccaggc atcaaataaa
     4201 acgaaaggct cagtcgaaag actgggcctt tcgttttatc tgttgtttgt cggtgaacgc
     4261 tctctactag agtcacactg gctcaccttc gggtgggcct ttctgcgttt atatactaga
     4321 gacctgtagg atcgtacagg tttacgcaag aaaatggttt gttatagtcg aataaatact
     4381 agagaaagag gagaaatact agatggcttc ctccgaagac gttatcaaag agttcatgcg
     4441 tttcaaagtt cgtatggaag gttccgttaa cggtcacgag ttcgaaatcg aaggtgaagg
     4501 tgaaggtcgt ccgtacgaag gtacccagac cgctaaactg aaagttacca aaggtggtcc
     4561 gctgccgttc gcttgggaca tcctgtcccc gcagttccag tacggttcca aagcttacgt
     4621 taaacacccg gctgacatcc cggactacct gaaactgtcc ttcccggaag gtttcaaatg
     4681 ggaacgtgtt atgaacttcg aagacggtgg tgttgttacc gttacccagg actcctccct
     4741 gcaagacggt gagttcatct acaaagttaa actgcgtggt accaacttcc cgtccgacgg
     4801 tccggttatg cagaaaaaaa ccatgggttg ggaagcttcc accgaacgta tgtacccgga
     4861 agacggtgct ctgaaaggtg aaatcaaaat gcgtctgaaa ctgaaagacg gtggtcacta
     4921 cgacgctgaa gttaaaacca cctacatggc taaaaaaccg gttcagctgc cgggtgctta
     4981 caaaaccgac atcaaactgg acatcacctc ccacaacgaa gactacacca tcgttgaaca
     5041 gtacgaacgt gctgaaggtc gtcactccac cggtgcttaa taacgctgat agtgctagtg
     5101 tagatcgcta ctagagtact agctctagat gcggccgcga attccagaaa tcatccttag
     5161 cgaaagctaa ggattttttt tatctgaaat gcctctgtaa cagagcatta gcgcaaggtg
     5221 atttttgtct tcttgcgcta attttttttg acggctagct cagtcctagg tacagtgcta
     5281 gctactagag tcacacagga aagtactaga tgcgtaaagg agaagaactt ttcactggag
     5341 ttgtcccaat tcttgttgaa ttagatggtg atgttaatgg gcacaaattt tctgtcagtg
     5401 gagagggtga aggtgatgca acatacggaa aacttaccct taaatttatt tgcactactg
     5461 gaaaactacc tgttccatgg ccaacacttg tcactacttt cggttatggt gttcaatgct
     5521 ttgcgagata cccagatcat atgaaacagc atgacttttt caagagtgcc atgcccgaag
     5581 gttatgtaca ggaaagaact atatttttca aagatgacgg gaactacaag acacgtgctg
     5641 aagtcaagtt tgaaggtgat acccttgtta atagaatcga gttaaaaggt attgatttta
     5701 aagaagatgg aaacattctt ggacacaaat tggaatacaa ctataactca cacaatgtat
     5761 acatcatggc agacaaacaa aagaatggaa tcaaagttaa cttcaaaatt agacacaaca
     5821 ttgaagatgg aagcgttcaa ctagcagacc attatcaaca aaatactcca attggcgatg
     5881 gccctgtcct tttaccagac aaccattacc tgtccacaca atctgccctt tcgaaagatc
     5941 ccaacgaaaa gagagaccac atggtccttc ttgagtttgt aacagctgct gggattacac
     6001 atggcatgga tgaactatac aaataataat actagagcca ggcatcaaat aaaacgaaag
     6061 gctcagtcga aagactgggc ctttcgtttt atctgttgtt tgtcggtgaa cgctctctac
     6121 tagagtcaca ctggctcacc ttcgggtggg cctttctgcg tttataTACT AGAGtaacac
     6181 cgCCGCTTAC AGACAAGCTG TGACCGTCTC CGGGAGCTGC ATGTGTCAGA GGTTTTCACC
     6241 GTCATCACCG AAACGCGCGA GACGAAAGGG CCTCGTGATA CGCCTATTTT TATAGGTTAA
     6301 TGTCATGATA ATAATGGTTT CTTAGACGTC AGGTGGCACT TTTCGGGGAA ATGTGCGCGG
     6361 AACCCCTATT TGTTTATTTT TCTAAATACA TTCAAATATG TATCCGCTCA TGAGACAATA
     6421 ACCCTGAT
//
