# Supplementary material for: Feedforward growth rate control mitigates gene activation burden
Source: Nat Commun. 2022 Nov 17;13:7054. doi: 10.1038/s41467-022-34647-1 (PMC9672102; doi:10.1038/s41467-022-34647-1)
Supplement: Supplementary file 6 — Source data [file 41467_2022_34647_MOESM6_ESM.zip › Source_Data_and_PlasmidMaps_and_PrimersList/Plasmid Maps/P_GFP_SPOTH_RelA.gb]

LOCUS       P_GFP_SPOTH_RelA+       9303 bp ds-DNA     circular     04-JUN-2022
DEFINITION  .
KEYWORDS    "marker:AmpR, AmpR, tetR, pTetR, LuxR"
FEATURES             Location/Qualifiers
     CDS             33..101
                     /label="AmpR"
                     /ApEinfo_revcolor="#b7e6d7"
                     /ApEinfo_fwdcolor="#b7e6d7"
                     /note="label: AmpR"
     CDS             102..893
                     /label="AmpR"
                     /ApEinfo_revcolor="#b7e6d7"
                     /ApEinfo_fwdcolor="#b7e6d7"
                     /note="label: AmpR"
     terminator      894..940
                     /label="L3S3P11 terminator"
                     /ApEinfo_revcolor="#ff0000"
                     /ApEinfo_fwdcolor="#ff0000"
                     /note="label: L3S3P11 terminator"
     RBS             1070..1081
                     /label="RBS_B0034"
                     /ApEinfo_revcolor="#b1ff67"
                     /ApEinfo_fwdcolor="#b1ff67"
                     /note="label: RBS_B0034"
     CDS             1088..1993
                     /label="nahR^AM"
                     /ApEinfo_revcolor="#993366"
                     /ApEinfo_fwdcolor="#993366"
                     /note="codon_start: 1 transl_table: 1 translation: MELRDLDLNLLVVFNQLLVDRRVSVTAENLGLTQPAVSNALKRLRTSLQDPLFVRTHQGMEPTPYAAHLAEHVTSAMHALRNALQHHESFDPLTSERTFTLAMTDIGEIYFMPRLMDALAHQAPNCVISTVRDSSMSLMQALQNGTVDLAVGLLPNLQTGFFQRRLLQNHYVCLCRKDHPVTREPLTLERFCSYGHVRVIAAGTGHGEVDTYMTRVGIRRDIRLEVPHFAAVGHILQRTDLLATVPICLADCCVEPFGLSALPHPVVLPEIAINMFWHAKYHKDLANIWLRQLMFDLFTD**"
     misc_feature    1994..2026
                     /label="L2U1H04"
                     /ApEinfo_revcolor="#b4abac"
                     /ApEinfo_fwdcolor="#b4abac"
     misc_feature    2027..2061
                     /label="L1U4H04mut"
                     /ApEinfo_revcolor="#b4abac"
                     /ApEinfo_fwdcolor="#b4abac"
     misc_feature    2062..2108
                     /label="L3S3P55 NO BsaI"
                     /ApEinfo_revcolor="#b4abac"
                     /ApEinfo_fwdcolor="#b4abac"
     misc_feature    2109..2139
                     /label="L2U1H07 mut"
                     /ApEinfo_revcolor="#b4abac"
                     /ApEinfo_fwdcolor="#b4abac"
     promoter        2239..2354
                     /label="PsalTTC"
                     /ApEinfo_revcolor="#c6c9d1"
                     /ApEinfo_fwdcolor="#c6c9d1"
                     /note="note: \cite{Meyer2019}"
     RBS             2362..2372
                     /label="BBa_B0033"
                     /ApEinfo_revcolor="#b4abac"
                     /ApEinfo_fwdcolor="#b4abac"
     gene            2379..3743
                     /label="relA"
                     /ApEinfo_revcolor="#b4abac"
                     /ApEinfo_fwdcolor="#b4abac"
                     /note="db_xref: EcoGene: EG10835 db_xref: GeneID: 947244 gene: relA gene_synonym: ECK2778; JW2755; RC locus_tag: b2784"
     terminator      3750..3797
                     /label="L3S1P22mut"
                     /ApEinfo_revcolor="#ff0000"
                     /ApEinfo_fwdcolor="#ff0000"
     misc_feature    3803..3803
                     /label="mut"
                     /ApEinfo_revcolor="#ff0000"
                     /ApEinfo_fwdcolor="#ff0000"
     rep_origin      3915..4460
                     /label="p15A ori"
                     /ApEinfo_revcolor="#ffef86"
                     /ApEinfo_fwdcolor="#ffef86"
                     /note="direction: RIGHT label: p15A ori"
     misc_feature    4553..4601
                     /label="L3S3P22 terminator"
                     /ApEinfo_revcolor="#ff0000"
                     /ApEinfo_fwdcolor="#ff0000"
                     /note="label: L3S3P22 terminator"
     misc_feature    4602..4636
                     /label="J23114 promoter"
                     /ApEinfo_revcolor="#faac61"
                     /ApEinfo_fwdcolor="#faac61"
                     /note="label: J23114 promoter"
     RBS             4645..4656
                     /label="B0034"
                     /ApEinfo_revcolor="#b4abac"
                     /ApEinfo_fwdcolor="#b4abac"
                     /note="label: B0034"
     CDS             4663..5284
                     /label="tetR"
                     /ApEinfo_revcolor="#993366"
                     /ApEinfo_fwdcolor="#993366"
                     /note="codon_start: 1 label: tetR transl_table: 1 translation: MSRLDKSKVINSALELLNEVGIEGLTTRKLAQKLGVEQPTLYWHVKNKRALLDALAIEMLDRHHTHFCPLEGESWQDFLRNNAKSFRCALLSHRDGAKVHLGTRPTEKQYETLENQLAFLCQQGFSLENALYALSAVGHFTLGCVLEDQEHQVAKEERETPTTDSMPPLLRQAIELFDHQGAEPAFLFGLELIICGLEKQLKCESGS"
     terminator      5307..5393
                     /label="rrnB T1 terminator"
                     /ApEinfo_revcolor="#c6c9d1"
                     /ApEinfo_fwdcolor="#c6c9d1"
                     /note="label: rrnB T1 terminator"
     promoter        5402..5455
                     /label="pTetR"
                     /ApEinfo_revcolor="#b4abac"
                     /ApEinfo_fwdcolor="#b4abac"
                     /note="label: pTetR"
     RBS             5464..5475
                     /label="RBS_B0034"
                     /ApEinfo_revcolor="#b4abac"
                     /ApEinfo_fwdcolor="#b4abac"
                     /note="label: RBS_B0034"
     CDS             5482..6138
                     /label="spoT(BssHII)"
                     /ApEinfo_revcolor="#993366"
                     /ApEinfo_fwdcolor="#993366"
                     /note="label: spoT(BssHII)"
     terminator      6139..6199
                     /label="L3S2P21 terminator"
                     /ApEinfo_revcolor="#ff0000"
                     /ApEinfo_fwdcolor="#ff0000"
                     /note="label: L3S2P21 terminator"
     misc_feature    6208..6244
                     /label="pLac-IQ"
                     /ApEinfo_revcolor="#b1ff67"
                     /ApEinfo_fwdcolor="#b1ff67"
                     /note="label: pLac-IQ"
     RBS             6253..6264
                     /label="RBS_B0034"
                     /ApEinfo_revcolor="#b1ff67"
                     /ApEinfo_fwdcolor="#b1ff67"
                     /note="label: RBS_B0034"
     misc_feature    6271..7026
                     /label="LuxR"
                     /ApEinfo_revcolor="#cc66ff"
                     /ApEinfo_fwdcolor="#cc66ff"
                     /note="label: LuxR"
     terminator      7060..7139
                     /label="Terminator_B0010"
                     /ApEinfo_revcolor="#c6c9d1"
                     /ApEinfo_fwdcolor="#c6c9d1"
                     /note="label: Terminator_B0010"
     terminator      7148..7188
                     /label="Terminator_B0012"
                     /ApEinfo_revcolor="#b1ff67"
                     /ApEinfo_fwdcolor="#b1ff67"
                     /note="label: Terminator_B0012"
     misc_feature    7197..7251
                     /label="pLux"
                     /ApEinfo_revcolor="#ffdde8"
                     /ApEinfo_fwdcolor="#ffdde8"
                     /note="label: pLux"
     RBS             7260..7271
                     /label="RBS_B0034"
                     /ApEinfo_revcolor="#b1ff67"
                     /ApEinfo_fwdcolor="#b1ff67"
                     /note="label: RBS_B0034"
     misc_feature    7278..7958
                     /label="mRFP"
                     /ApEinfo_revcolor="#f58a5e"
                     /ApEinfo_fwdcolor="#f58a5e"
                     /note="label: mRFP"
     terminator      8070..8122
                     /label="lambda tI terminator"
                     /ApEinfo_revcolor="#c6c9d1"
                     /ApEinfo_fwdcolor="#c6c9d1"
                     /note="label: lambda tI terminator"
     misc_feature    8123..8157
                     /label="J23100"
                     /ApEinfo_revcolor="#75c6a9"
                     /ApEinfo_fwdcolor="#75c6a9"
                     /note="label: J23100"
     RBS             8166..8178
                     /label="BBa_B0032"
                     /ApEinfo_revcolor="#f8d3a9"
                     /ApEinfo_fwdcolor="#f8d3a9"
                     /note="label: BBa_B0032 label: nonstandard type: BioBrick"
     misc_feature    8185..8904
                     /label="GFP protein"
                     /ApEinfo_revcolor="#b1ff67"
                     /ApEinfo_fwdcolor="#b1ff67"
                     /note="label: GFP protein label: nonstandard type: protein"
     misc_feature    8913..8992
                     /label="BBa_B0010"
                     /ApEinfo_revcolor="#f8d3a9"
                     /ApEinfo_fwdcolor="#f8d3a9"
                     /note="label: BBa_B0010 label: nonstandard type: BioBrick"
     terminator      8913..9041
                     /label="BBa_B0015"
                     /ApEinfo_revcolor="#d6b295"
                     /ApEinfo_fwdcolor="#d6b295"
                     /note="label: BBa_B0015"
     misc_feature    9001..9041
                     /label="BBa_B0012"
                     /ApEinfo_revcolor="#d6b295"
                     /ApEinfo_fwdcolor="#d6b295"
                     /note="label: BBa_B0012 label: nonstandard type: BioBrick"
     promoter        9231..32
                     /label="AmpR promoter"
                     /ApEinfo_revcolor="#c6c9d1"
                     /ApEinfo_fwdcolor="#c6c9d1"
                     /note="label: AmpR promoter"
ORIGIN
        1 AAATGCTTCA ATAATATTGA AAAAGGAAGA GTATGAGTAT TCAACATTTC CGTGTCGCCC
       61 TTATTCCCTT TTTTGCGGCA TTTTGCCTTC CTGTTTTTGC TCACCCAGAA ACGCTGGTGA
      121 AAGTAAAAGA TGCTGAAGAT CAGTTGGGTG CACGAGTGGG TTACATCGAA CTGGATCTCA
      181 ACAGCGGTAA GATCCTTGAG AGTTTTCGCC CCGAAGAACG TTTTCCAATG ATGAGCACTT
      241 TTAAAGTTCT GCTATGTGGC GCGGTATTAT CCCGTATTGA CGCCGGGCAA GAGCAACTCG
      301 GTCGCCGCAT ACACTATTCT CAGAATGACT TGGTTGAGTA CTCACCAGTC ACAGAAAAGC
      361 ATCTTACGGA TGGCATGACA GTAAGAGAAT TATGCAGTGC TGCCATAACC ATGAGTGATA
      421 ACACTGCGGC CAACTTACTT CTGACAACGA TCGGAGGACC GAAGGAGCTA ACCGCTTTTT
      481 TGCACAACAT GGGGGATCAT GTAACTCGCC TTGATCGTTG GGAACCGGAG CTGAATGAAG
      541 CCATACCAAA CGACGAGCGT GACACCACGA TGCCTGTAGC AATGGCAACA ACGTTGCGCA
      601 AACTATTAAC TGGCGAACTA CTTACTCTAG CTTCCCGGCA ACAATTAATA GACTGGATGG
      661 AGGCGGATAA AGTTGCAGGA CCACTTCTGC GCTCGGCCCT TCCGGCTGGC TGGTTTATTG
      721 CTGATAAATC TGGAGCCGGT GAGCGTGGGT CTCGCGGTAT CATTGCAGCA CTGGGGCCAG
      781 ATGGTAAGCC CTCCCGTATC GTAGTTATCT ACACGACGGG GAGTCAGGCA ACTATGGATG
      841 AACGAAATAG ACAGATCGCT GAGATAGGTG CCTCACTGAT TAAGCATTGG TAACCAATTA
      901 TTGAACACCC TTCGGGGTGT TTTTTTGTTT CTGGTCTCCC CAACTTATAT CGTATGGGGC
      961 TGACTTCAGG TGCTACATTT GAAGAGATAA ATTGCACTGA AATCTAGAAG GCGCGCCCAC
     1021 GGTGTTAGAC ATTTATCCCT TGCGGCGATA TAATGTGTGG ttactagaga aagaggagaa
     1081 atactagATG GAACTGCGTG ACCTTGATTT AAACCTGCTG GTGGTGTTCA ACCAGTTGCT
     1141 GGTCGACAGA CGCGTCTCTG TCACTGCGGA GAACCTGGGC CTGACCCAGC CTGCCGTGAG
     1201 CAATGCGCTG AAACGCCTGC GCACCTCGCT ACAGGACCCA CTCTTCGTGC GCACACATCA
     1261 GGGAATGGAA CCCACACCCT ATGCCGCGCA TCTGGCCGAG CACGTCACTT CGGCCATGCA
     1321 CGCACTGCGC AACGCCCTAC AGCACCATGA AAGCTTCGAT CCGCTGACCA GCGAGCGTAC
     1381 CTTCACCCTG GCCATGACCG ACATTGGCGA GATCTACTTC ATGCCGCGGC TGATGGATGC
     1441 GCTGGCTCAC CAGGCCCCCA ATTGCGTGAT CAGTACGGTG CGCGACAGTT CGATGAGCCT
     1501 GATGCAGGCC TTGCAGAACG GAACCGTGGA CTTGGCCGTG GGCCTGCTTC CCAATCTGCA
     1561 AACTGGCTTC TTTCAGCGCC GGCTGCTCCA GAATCACTAC GTGTGCCTAT GTCGCAAGGA
     1621 CCATCCAGTC ACCCGCGAAC CCCTGACTCT GGAGCGCTTC TGTTCCTACG GCCACGTGCG
     1681 TGTCATCGCC GCTGGCACCG GCCACGGCGA GGTGGACACG TACATGACAC GGGTCGGCAT
     1741 CCGGCGCGAC ATCCGTCTGG AAGTGCCGCA CTTCGCCGCC GTTGGCCACA TCCTCCAGCG
     1801 CACCGATCTG CTCGCCACTG TGCCGATATG TTTAGCCGAC TGCTGCGTAG AGCCCTTCGG
     1861 CCTAAGCGCC TTGCCGCACC CAGTCGTCTT GCCTGAAATA GCCATCAACA TGTTCTGGCA
     1921 TGCGAAGTAC CACAAGGACC TAGCCAATAT TTGGTTGCGG CAACTGATGT TTGACCTGTT
     1981 TACGGATTGA TAAGCCGGAG CGGAGATCTG CTCCGGCTTT TTTTTTCGAC GAgGCacTTC
     2041 GgtGCcTCGT CGTTTTCTCT GGACGAACAA TAACACCCTA ACGGGTGTTT TTTTGTTTCT
     2101 GGTCctCCAG GCCTCCCAGA TGGGGGGCCT TTTTTTTcaG ACAATGTCCT GAAGAATATg
     2161 gcAGAAAAAA GCACCCCTCG TCGCCTAGAA TTACCTACCG CGGTCGACCA TACCTTCGAg
     2221 cttaacgatc gttggctggg ggcctcgctt gggttattgc tggtgcccgg ccgggcgcaa
     2281 tattcatgtt gatgatttat tatatatcga gtggtgtatt tatttatatt gtttgctccg
     2341 ttaccgttat taacactaga gtcacacagg actactagAT GGTTGCGGTA AGAAGTGCAC
     2401 ATATCAATAA GGCTGGTGAA TTTGATCCGG AAAAATGGAT CGCAAGTCTG GGTATTACCA
     2461 GCCAGAAGTC GTGTGAGTGC TTAGCCGAAA CCTGGGCGTA TTGTCTGCAA CAGACGCAGG
     2521 GGCATCCGGA TGCCAGTCTG TTATTGTGGC GTGGTGTTGA GATGGTGGAG ATCCTCTCGA
     2581 CATTAAGTAT GGACATTGAC ACGCTGCGGG CGGCGCTGCT TTTCCCTCTG GCGGATGCCA
     2641 ACGTAGTCAG CGAAGATGTG CTGCGTGAGA GCGTCGGTAA GTCGGTCGTT AACCTTATTC
     2701 ACGGCGTGCG TGATATGGCG GCGATCCGCC AGCTGAAAGC GACGCACACT GATTCTGTTT
     2761 CCTCCGAACA GGTCGATAAC GTTCGCCGGA TGTTATTGGC GATGGTCGAT GATTTTCGCT
     2821 GCGTAGTCAT CAAACTGGCG GAGCGTATTG CTCATCTGCG CGAAGTAAAA GATGCGCCGG
     2881 AAGATGAACG TGTACTGGCG GCAAAAGAGT GTACCAACAT CTACGCACCG CTGGCTAACC
     2941 GTCTCGGAAT CGGACAACTG AAATGGGAAC TGGAAGATTA CTGCTTCCGT TACCTCCATC
     3001 CAACCGAATA CAAACGAATT GCCAAACTGC TGCATGAACG GCGTCTCGAC CGCGAACACT
     3061 ACATCGAAGA GTTCGTTGGT CATCTGCGCG CTGAGATGAA AGCTGAAGGC GTTAAAGCGG
     3121 AAGTGTATGG TCGTCCGAAA CACATCTACA GCATCTGGCG TAAAATGCAG AAAAAGAACC
     3181 TCGCCTTTGA TGAGCTGTTT GATGTGCGTG CGGTACGTAT TGTCGCCGAG CGTTTACAGG
     3241 ATTGCTATGC CGCACTGGGG ATAGTGCACA CTCACTATCG CCACCTGCCG GATGAGTTTG
     3301 ACGATTACGT CGCTAACCCG AAACCAAACG GTTATCAGTC TATTCATACC GTGGTTCTGG
     3361 GGCCGGGTGG AAAAACCGTT GAGATCCAAA TCCGCACCAA ACAGATGCAT GAAGATGCAG
     3421 AGTTGGGTGT TGCTGCGCAC TGGAAATATA AAGAGGGCGC GGCTGCTGGC GGCGCACGTT
     3481 CGGGACATGA AGACCGGATT GCCTGGCTGC GTAAACTGAT TGCGTGGCAG GAAGAGATGG
     3541 CTGATTCCGG CGAAATGCTC GACGAAGTAC GTAGTCAGGT CTTTGACGAC CGGGTGTACG
     3601 TCTTTACGCC GAAAGGTGAT GTCGTTGATT TGCCTGCGGG ATCAACGCCG CTGGACTTCG
     3661 CTTACCACAT CCACAGTGAT GTCGGACACC GCTGCATCGG GGCAAAAATT GGCGGGCGCA
     3721 TTGTGCCGTT CACCTACCAG CTGTAATAAG ACGAACAATA AGGCCGCAAA TCGCGGCCTT
     3781 cgTTAcaGAT AACAgcAGGT AAcAAGACGC TTcTTATGGA GTTCGACATG GCAATAACGC
     3841 GACGAATCTA CGTCATGACG AGAATAGTAT AAACAAAACT GCTGACGGCA GAAGCGTTTA
     3901 ATAAGATGAT CTTCTTGAGA TCGTTTTGGT CTGCGCGTAA TCTCTTGCTC TGAAAACGAA
     3961 AAAACCGCCT TGCAGGGCGG TTTTTCGAAG GTTCTCTGAG CTACCAACTC TTTGAACCGA
     4021 GGTAACTGGC TTGGAGGAGC GCAGTCACCA AAACTTGTCC TTTCAGTTTA GCCTTAACCG
     4081 GCGCATGACT TCAAGACTAA CTCCTCTAAA TCAATTACCA GTGGCTGCTG CCAGTGGTGC
     4141 TTTTGCATGT CTTTCCGGGT TGGACTCAAG ACGATAGTTA CCGGATAAGG CGCAGCGGTC
     4201 GGACTGAACG GGGGGTTCGT GCATACAGTC CAGCTTGGAG CGAACTGCCT ACCCGGAACT
     4261 GAGTGTCAGG CGTGGAATGA GACAAACGCG GCCATAACAG CGGAATGACA CCGGTAAACC
     4321 GAAAGGCAGG AACAGGAGAG CGCACGAGGG AGCCGCCAGG GGGAAACGCC TGGTATCTTT
     4381 ATAGTCCTGT CGGGTTTCGC CACCACTGAT TTGAGCGTCA GATTTCGTGA TGCTTGTCAG
     4441 GGGGGCGGAG CCTATGGAAA AACGGCTTTG CCGCGGCCCT CTCACTTCCC TGTTAAGTAT
     4501 CTTCCTGGCA TCTTCCAGGA AATCTCCGCC CCGTTCGTAA GCCATTTCCG CTCCAATTAT
     4561 TGAAGGCCGC TAACGCGGCC TTTTTTTGTT TCTGGTCTCC Ctttatggct agctcagtcc
     4621 taggtacaat gctagcAATT CATTAAAGAG GAGAAAGGTA CCATGTCCAG ATTAGATAAA
     4681 AGTAAAGTGA TTAACAGCGC ATTAGAGCTG CTTAATGAGG TCGGAATCGA AGGTTTAACA
     4741 ACCCGTAAAC TCGCCCAGAA GCTAGGTGTA GAGCAGCCTA CATTGTATTG GCATGTAAAA
     4801 AATAAGCGGG CTTTGCTCGA CGCCTTAGCC ATTGAGATGT TAGATAGGCA CCATACTCAC
     4861 TTTTGCCCTT TAGAAGGGGA AAGCTGGCAA GATTTTTTAC GTAATAACGC TAAAAGTTTT
     4921 AGATGTGCTT TACTAAGTCA TCGCGATGGA GCAAAAGTAC ATTTAGGTAC ACGGCCTACA
     4981 GAAAAACAGT ATGAAACTCT CGAAAATCAA TTAGCCTTTT TATGCCAACA AGGTTTTTCA
     5041 CTAGAGAATG CATTATATGC ACTCAGCGCT GTGGGGCATT TTACTTTAGG TTGCGTATTG
     5101 GAAGATCAAG AGCATCAAGT CGCTAAAGAA GAAAGGGAAA CACCTACTAC TGATAGTATG
     5161 CCGCCATTAT TACGACAAGC TATCGAATTA TTTGATCACC AAGGTGCAGA GCCAGCCTTC
     5221 TTATTCGGCC TTGAATTGAT CATATGCGGA TTAGAAAAAC AACTTAAATG TGAAAGTGGG
     5281 TCcTAATAAA CGCGTGCTAG AGGCATCAAA TAAAACGAAA GGCTCAGTCG AAAGACTGGG
     5341 CCTTTCGTTT TATCTGTTGT TTGTCGGTGA ACGCTCTCCT GAGTAGGACA AATtactaga
     5401 gtccctatca gtgatagaga ttgacatccc tatcagtgat agagatactg agcactacta
     5461 gagaaagagg agaaatacta gaTGTATCTG TTTGAAAGCC TGAATCAACT GATTCAAACC
     5521 TACCTGCCGG AAGACCAAAT CAAGCGTCTG CGGCAGGCGT ATCTCGTTGC ACGTGATGCT
     5581 CACGAGGGGC AAACACGTTC AAGCGGTGAA CCCTATATCA CGCACCCGGT AGCGGTTGCC
     5641 TGCATTCTGG CCGAGATGAA ACTCGACTAT GAAACGCTGA TGGCGGCGCT GCTGCATGAC
     5701 GTGATTGAAG ATACTCCCGC CACCTACCAG GATATGGAAC AGCTTTTTGG TAAAAGCGTC
     5761 GCCGAGCTGG TAGAGGGGGT GTCGAAACTT GATAAACTCA AGTTCCGCGA TAAGAAAGAG
     5821 GCGCAGGCCG AAAACTTTCG CAAGATGATT ATGGCGATGG TGCAGGATAT CCGCGTCATC
     5881 CTCATCAAAC TTGCCGACCG TACCCACAAC ATGCGCACGC TGGGCTCACT TCGCCCGGAC
     5941 AAACGTCGCC GCATCGCCCG TGAAACTCTC GAAATTTATA GCCCGCTGGC GCACCGTTTA
     6001 GGTATCCACC ACATTAAAAC CGAACTCGAA GAGCTGGGTT TTGAGGCGCT GTATCCCAAC
     6061 CGTTATCGCG TAATCAAAGA AGTGGTGAAA GCCGCGCGCC AAAATTCGTC AGTTGCTGAA
     6121 AAACCTCAAG CGTaATaACT CGGTACCAAA TTCCAGAAAA GAGGCCTCCC GAAAGGGGGG
     6181 CCTTTTTTCG TTTTGGTCCc tctagtatgg tgcaaaacct ttcgcggtat ggcatgatag
     6241 cgcctactag agaaagagga gaaatactag atgaaaaaca taaatgccga cgacacatac
     6301 agaataatta ataaaattaa agcttgtaga agcaataatg atattaatca atgcttatct
     6361 gatatgacta aaatggtaca ttgtgaatat tatttactcg cgatcattta tcctcattct
     6421 atggttaaat ctgatatttc aatcctagat aattacccta aaaaatggag gcaatattat
     6481 gatgacgcta atttaataaa atatgatcct atagtagatt attctaactc caatcattca
     6541 ccaattaatt ggaatatatt tgaaaacaat gctgtaaata aaaaatctcc aaatgtaatt
     6601 aaagaagcga aaacatcagg tcttatcact gggtttagtt tccctattca tacggctaac
     6661 aatggcttcg gaatgcttag ttttgcacat tcagaaaaag acaactatat agatagttta
     6721 tttttacatg cgtgtatgaa cataccatta attgttcctt ctctagttga taattatcga
     6781 aaaataaata tagcaaataa taaatcaaac aacgatttaa ccaaaagaga aaaagaatgt
     6841 ttagcgtggg catgcgaagg aaaaagctct tgggatattt caaaaatatt aggttgcagt
     6901 gagcgtactg tcactttcca tttaaccaat gcgcaaatga aactcaatac aacaaaccgc
     6961 tgccaaagta tttctaaagc aattttaaca ggagcaattg attgcccata ctttaaaaat
     7021 taataacact gatagtgcta gtgtagatca ctactagagc caggcatcaa ataaaacgaa
     7081 aggctcagtc gaaagactgg gcctttcgtt ttatctgttg tttgtcggtg aacgctctct
     7141 actagagtca cactggctca ccttcgggtg ggcctttctg cgtttatata ctagagacct
     7201 gtaggatcgt acaggtttac gcaagaaaat ggtttgttat agtcgaataa atactagaga
     7261 aagaggagaa atactagatg gcttcctccg aagacgttat caaagagttc atgcgtttca
     7321 aagttcgtat ggaaggttcc gttaacggtc acgagttcga aatcgaaggt gaaggtgaag
     7381 gtcgtccgta cgaaggtacc cagaccgcta aactgaaagt taccaaaggt ggtccgctgc
     7441 cgttcgcttg ggacatcctg tccccgcagt tccagtacgg ttccaaagct tacgttaaac
     7501 acccggctga catcccggac tacctgaaac tgtccttccc ggaaggtttc aaatgggaac
     7561 gtgttatgaa cttcgaagac ggtggtgttg ttaccgttac ccaggactcc tccctgcaag
     7621 acggtgagtt catctacaaa gttaaactgc gtggtaccaa cttcccgtcc gacggtccgg
     7681 ttatgcagaa aaaaaccatg ggttgggaag cttccaccga acgtatgtac ccggaagacg
     7741 gtgctctgaa aggtgaaatc aaaatgcgtc tgaaactgaa agacggtggt cactacgacg
     7801 ctgaagttaa aaccacctac atggctaaaa aaccggttca gctgccgggt gcttacaaaa
     7861 ccgacatcaa actggacatc acctcccaca acgaagacta caccatcgtt gaacagtacg
     7921 aacgtgctga aggtcgtcac tccaccggtg cttaataacg ctgatagtgc tagtgtagat
     7981 cgctactaga gtactagctc tagatgcggc cgcgaattcc agaaatcatc cttagcgaaa
     8041 gctaaggatt ttttttatct gaaatgcctc tgtaacagag cattagcgca aggtgatttt
     8101 tgtcttcttg cgctaatttt ttttgacggc tagctcagtc ctaggtacag tgctagctac
     8161 tagagtcaca caggaaagta ctagatgcgt aaaggagaag aacttttcac tggagttgtc
     8221 ccaattcttg ttgaattaga tggtgatgtt aatgggcaca aattttctgt cagtggagag
     8281 ggtgaaggtg atgcaacata cggaaaactt acccttaaat ttatttgcac tactggaaaa
     8341 ctacctgttc catggccaac acttgtcact actttcggtt atggtgttca atgctttgcg
     8401 agatacccag atcatatgaa acagcatgac tttttcaaga gtgccatgcc cgaaggttat
     8461 gtacaggaaa gaactatatt tttcaaagat gacgggaact acaagacacg tgctgaagtc
     8521 aagtttgaag gtgataccct tgttaataga atcgagttaa aaggtattga ttttaaagaa
     8581 gatggaaaca ttcttggaca caaattggaa tacaactata actcacacaa tgtatacatc
     8641 atggcagaca aacaaaagaa tggaatcaaa gttaacttca aaattagaca caacattgaa
     8701 gatggaagcg ttcaactagc agaccattat caacaaaata ctccaattgg cgatggccct
     8761 gtccttttac cagacaacca ttacctgtcc acacaatctg ccctttcgaa agatcccaac
     8821 gaaaagagag accacatggt ccttcttgag tttgtaacag ctgctgggat tacacatggc
     8881 atggatgaac tatacaaata ataatactag agccaggcat caaataaaac gaaaggctca
     8941 gtcgaaagac tgggcctttc gttttatctg ttgtttgtcg gtgaacgctc tctactagag
     9001 tcacactggc tcaccttcgg gtgggccttt ctgcgtttat aTACTAGAGt aacaccgCCG
     9061 CTTACAGACA AGCTGTGACC GTCTCCGGGA GCTGCATGTG TCAGAGGTTT TCACCGTCAT
     9121 CACCGAAACG CGCGAGACGA AAGGGCCTCG TGATACGCCT ATTTTTATAG GTTAATGTCA
     9181 TGATAATAAT GGTTTCTTAG ACGTCAGGTG GCACTTTTCG GGGAAATGTG CGCGGAACCC
     9241 CTATTTGTTT ATTTTTCTAA ATACATTCAA ATATGTATCC GCTCATGAGA CAATAACCCT
     9301 GAT
//
