# Supplementary material for: Feedforward growth rate control mitigates gene activation burden
Source: Nat Commun. 2022 Nov 17;13:7054. doi: 10.1038/s41467-022-34647-1 (PMC9672102; doi:10.1038/s41467-022-34647-1)
Supplement: Supplementary file 6 — Source data [file 41467_2022_34647_MOESM6_ESM.zip › Source_Data_and_PlasmidMaps_and_PrimersList/Plasmid Maps/P_GFP_SPOTH_dCas9.gb]

LOCUS       P_GFP_SPOTH_dCas9       9854 bp ds-DNA     circular     29-MAR-2021
DEFINITION  .
KEYWORDS    "creator:HsinHo" "marker:AmpR, pTetR, tetR, LuxR"
FEATURES             Location/Qualifiers
     primer          35..54
                     /label="PC_S01"
                     /note="sequence: AGATAGGGAGATGATTGAGG"
                     /ApEinfo_revcolor="#b7e6d7"
                     /ApEinfo_fwdcolor="#b7e6d7"
     binding region  258..263
                     /label=-35
                     /ApEinfo_revcolor="#84b0dc"
                     /ApEinfo_fwdcolor="#84b0dc"
     promoter        258..263
                     /label=-35
                     /ApEinfo_revcolor="#84b0dc"
                     /ApEinfo_fwdcolor="#84b0dc"
     primer          270..295
                     /label="AH2prF"
                     /note="sequence: GAAGACATTCAAAAAGCACAAGTGTC"
                     /ApEinfo_revcolor="#d59687"
                     /ApEinfo_fwdcolor="#d59687"
     primer          complement(290..309)
                     /label="AH1prR"
                     /note="sequence: TATCGCCTTGTCCAGACACT"
                     /ApEinfo_revcolor="#b1ff67"
                     /ApEinfo_fwdcolor="#b1ff67"
     primer          337..356
                     /label="Sequence dCas 4"
                     /note="sequence: CTGGTAGCCCTGCTATTAAA"
                     /ApEinfo_revcolor="#c7b0e3"
                     /ApEinfo_fwdcolor="#c7b0e3"
     primer          497..514
                     /label="S7"
                     /note="sequence: GAAACGAATCGAAGAAGG"
                     /ApEinfo_revcolor="#d6b295"
                     /ApEinfo_fwdcolor="#d6b295"
     primer          1063..1104
                     /label="CBS_062"
                     /note="sequence: TCCAATTCTATAAAGTACGTGAGATTAACAATTACCATCATG"
                     /ApEinfo_revcolor="#ff9ccd"
                     /ApEinfo_fwdcolor="#ff9ccd"
     primer          complement(1081..1113)
                     /label="CBS_061"
                     /note="sequence: CATCATGGGCATGATGGTAATTGTTAATCTCAC"
                     /ApEinfo_revcolor="#d59687"
                     /ApEinfo_fwdcolor="#d59687"
     primer          1158..1177
                     /label="Sequence dCas 5"
                     /note="sequence: CCAAAACTTGAATCGGAGTT"
                     /ApEinfo_revcolor="#b1ff67"
                     /ApEinfo_fwdcolor="#b1ff67"
     primer          1304..1322
                     /label="S8"
                     /note="sequence: TACACTTGCAAATGGAGAG"
                     /ApEinfo_revcolor="#faac61"
                     /ApEinfo_fwdcolor="#faac61"
     binding region  complement(1436..1441)
                     /label=-35
                     /ApEinfo_revcolor="#84b0dc"
                     /ApEinfo_fwdcolor="#84b0dc"
     promoter        complement(1436..1441)
                     /label=-35
                     /ApEinfo_revcolor="#84b0dc"
                     /ApEinfo_fwdcolor="#84b0dc"
     primer          1564..1587
                     /label="P262"
                     /note="sequence: CAACGGTAGCTTATTCAGTCCTAG"
                     /ApEinfo_revcolor="#c7b0e3"
                     /ApEinfo_fwdcolor="#c7b0e3"
     primer          complement(1564..1587)
                     /label="P263"
                     /note="sequence: CTAGGACTGAATAAGCTACCGTTG"
                     /ApEinfo_revcolor="#9eafd2"
                     /ApEinfo_fwdcolor="#9eafd2"
     misc_feature    1642..1647
                     /label="SCAR_gene"
                     /ApEinfo_revcolor="#85dae9"
                     /ApEinfo_fwdcolor="#85dae9"
     primer          1920..1939
                     /label="Sequence dCas 6"
                     /note="sequence: CAATTGTTTGTGGAGCAGCA"
                     /ApEinfo_revcolor="#faac61"
                     /ApEinfo_fwdcolor="#faac61"
     primer          complement(2024..2071)
                     /label="AH6prR"
                     /note="sequence: GCTTGTTCACGTATTGGTTTGTCTCTATGTTTGTTATATGCACTAAGA"
                     /ApEinfo_revcolor="#f58a5e"
                     /ApEinfo_fwdcolor="#f58a5e"
     primer          2032..2074
                     /label="AH7prF"
                     /note="sequence: CATATAACAAACATAGAGACAAACCAATACGTGAACAAGCAGA"
                     /ApEinfo_revcolor="#84b0dc"
                     /ApEinfo_fwdcolor="#84b0dc"
     primer          2190..2210
                     /label="S9"
                     /note="sequence: ACTCTTATCCATCAATCCATC"
                     /ApEinfo_revcolor="#faac61"
                     /ApEinfo_fwdcolor="#faac61"
     primer          complement(2231..2283)
                     /label="CBS_063"
                     /note="sequence: atctacactagcactatcagcgTTAGTCACCTCCTAGCTGACTCAAATCAATG"
                     /ApEinfo_revcolor="#c7b0e3"
                     /ApEinfo_fwdcolor="#c7b0e3"
     primer          2240..2289
                     /label="CBS_064"
                     /note="sequence: GAGTCAGCTAGGAGGTGACTAAcgctgatagtgctagtgtagatcgctac"
                     /ApEinfo_revcolor="#f58a5e"
                     /ApEinfo_fwdcolor="#f58a5e"
     primer          2262..2285
                     /label="P242"
                     /note="sequence: CGCTGATAGTGCTAGTGTAGATCG"
                     /ApEinfo_revcolor="#9eafd2"
                     /ApEinfo_fwdcolor="#9eafd2"
     misc_feature    2262..2425
                     /label="from J92001"
                     /ApEinfo_revcolor="#b7e6d7"
                     /ApEinfo_fwdcolor="#b7e6d7"
     primer          complement(2263..2286)
                     /label="PY012"
                     /note="sequence: GCGATCTACACTAGCACTATCAGC"
                     /ApEinfo_revcolor="#d6b295"
                     /ApEinfo_fwdcolor="#d6b295"
     primer          2284..2323
                     /label="R3"
                     /note="sequence: CGCTACTAGAGTACTAGCTCTAGATGCGGCCGCGAATTCC"
                     /ApEinfo_revcolor="#d59687"
                     /ApEinfo_fwdcolor="#d59687"
     primer          complement(2284..2323)
                     /label="F4"
                     /note="sequence: GGAATTCGCGGCCGCATCTAGAGCTAGTACTCTAGTAGCG"
                     /ApEinfo_revcolor="#ffef86"
                     /ApEinfo_fwdcolor="#ffef86"
     primer          2298..2312
                     /label="iso_seq_3"
                     /note="sequence: tagctctagatgcgg"
                     /ApEinfo_revcolor="#d6b295"
                     /ApEinfo_fwdcolor="#d6b295"
     primer          2298..2312
                     /label="iso_seq_3"
                     /note="sequence: TAGCTCTAGATGCGG"
                     /ApEinfo_revcolor="#75c6a9"
                     /ApEinfo_fwdcolor="#75c6a9"
     misc_feature    2332..2364
                     /label="terminator"
                     /ApEinfo_revcolor="#85dae9"
                     /ApEinfo_fwdcolor="#85dae9"
     primer          2373..2398
                     /label="CBS_008"
                     /note="sequence: ctgtaacagagcattagcgcaaggtg"
                     /ApEinfo_revcolor="#9eafd2"
                     /ApEinfo_fwdcolor="#9eafd2"
     misc_feature    2373..2425
                     /label="lambda tI terminator"
                     /ApEinfo_revcolor="#c6c9d1"
                     /ApEinfo_fwdcolor="#c6c9d1"
     primer          complement(2381..2398)
                     /label="hid_act_seq_6"
                     /note="sequence: CACCTTGCGCTAATGCTC"
                     /ApEinfo_revcolor="#c7b0e3"
                     /ApEinfo_fwdcolor="#c7b0e3"
     primer          complement(2398..2425)
                     /label="tmp2"
                     /note="sequence: aaaaaattagcgcaagaagacaaaaatc"
                     /ApEinfo_revcolor="#ff9ccd"
                     /ApEinfo_fwdcolor="#ff9ccd"
     primer          complement(2398..2438)
                     /label="ST_Iso_GFP_R9"
                     /note="sequence: AGCTAGCCGTCAAAAAAAATTAGCGCAAGAAGACAAAAATC"
                     /ApEinfo_revcolor="#84b0dc"
                     /ApEinfo_fwdcolor="#84b0dc"
     primer          complement(2398..2438)
                     /label="ST_Iso_GFP_R9"
                     /note="sequence: agctagccgtcaaaaaaaattagcgcaagaagacaaaaatc"
                     /ApEinfo_revcolor="#ffef86"
                     /ApEinfo_fwdcolor="#ffef86"
     primer          2398..2444
                     /label="ST_Iso_GFP_F9"
                     /note="sequence: gatttttgtcttcttgcgctaattttttttgacggctagctcagtcc"
                     /ApEinfo_revcolor="#c7b0e3"
                     /ApEinfo_fwdcolor="#c7b0e3"
     primer          2398..2444
                     /label="ST_Iso_GFP_F9"
                     /note="sequence: GATTTTTGTCTTCTTGCGCTAATTTTTTTTGACGGCTAGCTCAGTCC"
                     /ApEinfo_revcolor="#c6c9d1"
                     /ApEinfo_fwdcolor="#c6c9d1"
     primer          2426..2444
                     /label="tmp3"
                     /note="sequence: ttgacggctagctcagtcc"
                     /ApEinfo_revcolor="#d59687"
                     /ApEinfo_fwdcolor="#d59687"
     misc_feature    2426..2460
                     /label="J23100"
                     /ApEinfo_revcolor="#75c6a9"
                     /ApEinfo_fwdcolor="#75c6a9"
     misc_feature    2426..3207
                     /label="A37 (Monitor)"
                     /ApEinfo_revcolor="#75c6a9"
                     /ApEinfo_fwdcolor="#75c6a9"
     misc_feature    2461..2466
                     /label="scar_gene"
                     /ApEinfo_revcolor="#f58a5e"
                     /ApEinfo_fwdcolor="#f58a5e"
     None            2461..2468
                     /label="scar"
                     /ApEinfo_revcolor="#b7e6d7"
                     /ApEinfo_fwdcolor="#b7e6d7"
     BioBrick        2469..2481
                     /label="BBa_B0032"
                     /ApEinfo_revcolor="#f8d3a9"
                     /ApEinfo_fwdcolor="#f8d3a9"
     misc_feature    2482..2487
                     /label="SCAR_gene"
                     /ApEinfo_revcolor="#85dae9"
                     /ApEinfo_fwdcolor="#85dae9"
     misc_feature    2482..2487
                     /label="scar_gene"
                     /ApEinfo_revcolor="#f58a5e"
                     /ApEinfo_fwdcolor="#f58a5e"
     primer          2488..2511
                     /label="PY003"
                     /note="sequence: ATGCGTAAAGGAGAAGAACTTTTC"
                     /ApEinfo_revcolor="#c7b0e3"
                     /ApEinfo_fwdcolor="#c7b0e3"
     protein         2488..3207
                     /label="GFP protein"
                     /ApEinfo_revcolor="#b1ff67"
                     /ApEinfo_fwdcolor="#b1ff67"
     primer          2562..2611
                     /label="HHC1_F1b"
                     /note="sequence: CAAATTTTCTGTCAGTGGAGAGGGTGAAGGTGATGCAACATACGGAAAAC"
                     /ApEinfo_revcolor="#b4abac"
                     /ApEinfo_fwdcolor="#b4abac"
     primer          complement(2562..2611)
                     /label="HHC1_R1b"
                     /note="sequence: GTTTTCCGTATGTTGCATCACCTTCACCCTCTCCACTGACAGAAAATTTG"
                     /ApEinfo_revcolor="#c6c9d1"
                     /ApEinfo_fwdcolor="#c6c9d1"
     primer          complement(2593..2612)
                     /label="hid_act_seq_1"
                     /note="sequence: AGTTTTCCGTATGTTGCATC"
                     /ApEinfo_revcolor="#faac61"
                     /ApEinfo_fwdcolor="#faac61"
     primer          2644..2658
                     /label="iso_seq_2_GFP"
                     /note="sequence: CTACCTGTTCCATGG"
                     /ApEinfo_revcolor="#84b0dc"
                     /ApEinfo_fwdcolor="#84b0dc"
     misc_feature    2666..2671
                     /label=-35
                     /ApEinfo_revcolor="#b7e6d7"
                     /ApEinfo_fwdcolor="#b7e6d7"
     primer          2892..2950
                     /label="pdt_F1"
                     /note="sequence: CATTCTTGGACACAAATTGGAATACAACTATAACTCACACAATGTATACATCATGGCAG"
                     /ApEinfo_revcolor="#f58a5e"
                     /ApEinfo_fwdcolor="#f58a5e"
     primer          complement(2892..2950)
                     /label="pdt_R1"
                     /note="sequence: CTGCCATGATGTATACATTGTGTGAGTTATAGTTGTATTCCAATTTGTGTCCAAGAATG"
                     /ApEinfo_revcolor="#c6c9d1"
                     /ApEinfo_fwdcolor="#c6c9d1"
     primer          2899..2950
                     /label="R_c"
                     /note="sequence: GGACACAAATTGGAATACAACTATAACTCACACAATGTATACATCATGGCAG"
                     /ApEinfo_revcolor="#84b0dc"
                     /ApEinfo_fwdcolor="#84b0dc"
     primer          complement(2899..2950)
                     /label="F_c"
                     /note="sequence: CTGCCATGATGTATACATTGTGTGAGTTATAGTTGTATTCCAATTTGTGTCC"
                     /ApEinfo_revcolor="#d59687"
                     /ApEinfo_fwdcolor="#d59687"
     primer          2900..2919
                     /label="repColE2_seq2"
                     /note="sequence: GACACAAATTGGAATACAAC"
                     /ApEinfo_revcolor="#b7e6d7"
                     /ApEinfo_fwdcolor="#b7e6d7"
     primer          complement(2961..2980)
                     /label="cjB_seq09_GFP"
                     /note="sequence: AGTTAACTTTGATTCCATTC"
                     /ApEinfo_revcolor="#faac61"
                     /ApEinfo_fwdcolor="#faac61"
     primer          3007..3023
                     /label=21_2
                     /note="sequence: GGAAGCGTTCAACTAGC"
                     /ApEinfo_revcolor="#ffef86"
                     /ApEinfo_fwdcolor="#ffef86"
     primer          complement(3044..3058)
                     /label="isoC_seq05"
                     /note="sequence: CATCGCCAATTGGAG"
                     /ApEinfo_revcolor="#84b0dc"
                     /ApEinfo_fwdcolor="#84b0dc"
     primer          complement(3044..3058)
                     /label="isoC_seq05"
                     /note="sequence: CATCGCCAATTGGAG"
                     /ApEinfo_revcolor="#f8d3a9"
                     /ApEinfo_fwdcolor="#f8d3a9"
     primer          complement(3090..3109)
                     /label="Qp5"
                     /note="sequence: AAAGGGCAGATTGTGTGGAC"
                     /ApEinfo_revcolor="#b7e6d7"
                     /ApEinfo_fwdcolor="#b7e6d7"
     primer          complement(3181..3207)
                     /label="PY004"
                     /note="sequence: TTATTATTTGTATAGTTCATCCATGCC"
                     /ApEinfo_revcolor="#ffef86"
                     /ApEinfo_fwdcolor="#ffef86"
     misc_feature    3208..3213
                     /label="scar_gene"
                     /ApEinfo_revcolor="#f58a5e"
                     /ApEinfo_fwdcolor="#f58a5e"
     None            3208..3215
                     /label="scar"
                     /ApEinfo_revcolor="#b7e6d7"
                     /ApEinfo_fwdcolor="#b7e6d7"
     primer          3215..3253
                     /label="B31_R5"
                     /note="sequence: GCCAGGCATCAAATAAAACGAAAGGCTCAGTCGAAAGAC"
                     /ApEinfo_revcolor="#faac61"
                     /ApEinfo_fwdcolor="#faac61"
     primer          complement(3215..3253)
                     /label="B31_F6"
                     /note="sequence: GTCTTTCGACTGAGCCTTTCGTTTTATTTGATGCCTGGC"
                     /ApEinfo_revcolor="#ffef86"
                     /ApEinfo_fwdcolor="#ffef86"
     primer          3216..3238
                     /label="PY007"
                     /note="sequence: CCAGGCATCAAATAAAACGAAAG"
                     /ApEinfo_revcolor="#b4abac"
                     /ApEinfo_fwdcolor="#b4abac"
     primer          3216..3250
                     /label="P390"
                     /note="sequence: ccaggcatcaaataaaacgaaaggctcagtcgaaa"
                     /ApEinfo_revcolor="#84b0dc"
                     /ApEinfo_fwdcolor="#84b0dc"
     BioBrick        3216..3295
                     /label="BBa_B0010"
                     /ApEinfo_revcolor="#f8d3a9"
                     /ApEinfo_fwdcolor="#f8d3a9"
     misc_feature    3216..3332
                     /label="b0015"
                     /ApEinfo_revcolor="#d59687"
                     /ApEinfo_fwdcolor="#d59687"
     misc_feature    3216..3344
                     /label="BBa_B0015"
                     /ApEinfo_revcolor="#d6b295"
                     /ApEinfo_fwdcolor="#d6b295"
     misc_feature    3216..3344
                     /label="dbl_term"
                     /ApEinfo_revcolor="#85dae9"
                     /ApEinfo_fwdcolor="#85dae9"
     primer          complement(3256..3283)
                     /label="GFP_R"
                     /note="sequence: CGACAAACAACAGATAAAACGAAAGGCC"
                     /ApEinfo_revcolor="#b7e6d7"
                     /ApEinfo_fwdcolor="#b7e6d7"
     primer          3259..3295
                     /label="ColE1_F"
                     /note="sequence: CTTTCGTTTTATCTGTTGTTTGTCGGTGAACGCTCTC"
                     /ApEinfo_revcolor="#faac61"
                     /ApEinfo_fwdcolor="#faac61"
     primer          3264..3301
                     /label="R4"
                     /note="sequence: GTTTTATCTGTTGTTTGTCGGTGAACGCTCTCTACTAG"
                     /ApEinfo_revcolor="#84b0dc"
                     /ApEinfo_fwdcolor="#84b0dc"
     primer          complement(3264..3301)
                     /label="F5"
                     /note="sequence: CTAGTAGAGAGCGTTCACCGACAAACAACAGATAAAAC"
                     /ApEinfo_revcolor="#c7b0e3"
                     /ApEinfo_fwdcolor="#c7b0e3"
     misc_feature    3296..3301
                     /label="SCAR_gene"
                     /ApEinfo_revcolor="#85dae9"
                     /ApEinfo_fwdcolor="#85dae9"
     misc_feature    3296..3301
                     /label="scar_gene"
                     /ApEinfo_revcolor="#f58a5e"
                     /ApEinfo_fwdcolor="#f58a5e"
     None            3296..3303
                     /label="scar"
                     /ApEinfo_revcolor="#b7e6d7"
                     /ApEinfo_fwdcolor="#b7e6d7"
     BioBrick        3304..3344
                     /label="BBa_B0012"
                     /ApEinfo_revcolor="#d6b295"
                     /ApEinfo_fwdcolor="#d6b295"
     primer          complement(3323..3344)
                     /label="PY101"
                     /note="sequence: TATAAACGCAGAAAGGCCCACC"
                     /ApEinfo_revcolor="#b4abac"
                     /ApEinfo_fwdcolor="#b4abac"
     primer          complement(3323..3344)
                     /label="PY008"
                     /note="sequence: TATAAACGCAGAAAGGCCCACC"
                     /ApEinfo_revcolor="#ff9ccd"
                     /ApEinfo_fwdcolor="#ff9ccd"
     primer          complement(3323..3344)
                     /label="PY088"
                     /note="sequence: TATAAACGCAGAAAGGCCCACC"
                     /ApEinfo_revcolor="#85dae9"
                     /ApEinfo_fwdcolor="#85dae9"
     primer          complement(3325..3344)
                     /label="AP- Remove GFP Rev"
                     /note="sequence: TATAAACGCAGAAAGGCCCA"
                     /ApEinfo_revcolor="#d6b295"
                     /ApEinfo_fwdcolor="#d6b295"
     primer          complement(3334..3360)
                     /label="tmp4"
                     /note="sequence: cggtgttaCTCTAGTAtataaacgcag"
                     /ApEinfo_revcolor="#b1ff67"
                     /ApEinfo_fwdcolor="#b1ff67"
     primer          complement(3334..3373)
                     /label="ST_Iso_GFP_R10"
                     /note="sequence: TGTCTGTAAGCGGcggtgttaCTCTAGTAtataaacgcag"
                     /ApEinfo_revcolor="#f58a5e"
                     /ApEinfo_fwdcolor="#f58a5e"
     primer          complement(3334..3373)
                     /label="ST_Iso_GFP_R10"
                     /note="sequence: TGTCTGTAAGCGGCGGTGTTACTCTAGTATATAAACGCAG"
                     /ApEinfo_revcolor="#faac61"
                     /ApEinfo_fwdcolor="#faac61"
     primer          3340..3380
                     /label="ST_Iso_GFP_F10"
                     /note="sequence: ttataTACTAGAGtaacaccgCCGCTTACAGACAAGCTGTG"
                     /ApEinfo_revcolor="#b1ff67"
                     /ApEinfo_fwdcolor="#b1ff67"
     primer          3340..3380
                     /label="ST_Iso_GFP_F10"
                     /note="sequence: TTATATACTAGAGTAACACCGCCGCTTACAGACAAGCTGTG"
                     /ApEinfo_revcolor="#84b0dc"
                     /ApEinfo_fwdcolor="#84b0dc"
     BioBrick        3345..3346
                     /label="Suffix"
                     /ApEinfo_revcolor="#ffef86"
                     /ApEinfo_fwdcolor="#ffef86"
     misc_feature    3345..3350
                     /label="scar_gene"
                     /ApEinfo_revcolor="#f58a5e"
                     /ApEinfo_fwdcolor="#f58a5e"
     misc_feature    3345..3352
                     /label="scar"
                     /ApEinfo_revcolor="#f58a5e"
                     /ApEinfo_fwdcolor="#f58a5e"
     BioBrick        3347..3352
                     /label="Prefix"
                     /ApEinfo_revcolor="#f8d3a9"
                     /ApEinfo_fwdcolor="#f8d3a9"
     primer          3353..3372
                     /label="P416"
                     /note="sequence: taacaccgCCGCTTACAGAC"
                     /ApEinfo_revcolor="#c6c9d1"
                     /ApEinfo_fwdcolor="#c6c9d1"
     primer          3361..3378
                     /label="spoT_noRFP_Fwd"
                     /note="sequence: CCGCTTACAGACAAGCTG"
                     /ApEinfo_revcolor="#b7e6d7"
                     /ApEinfo_fwdcolor="#b7e6d7"
     primer          3361..3380
                     /label="tmp1"
                     /note="sequence: CCGCTTACAGACAAGCTGTG"
                     /ApEinfo_revcolor="#b1ff67"
                     /ApEinfo_fwdcolor="#b1ff67"
     misc_feature    3361..3439
                     /label="BlastN match2"
                     /ApEinfo_revcolor="#b1ff67"
                     /ApEinfo_fwdcolor="#b1ff67"
     misc_feature    3361..3460
                     /label="SGS left arm "
                     /ApEinfo_revcolor="#85dae9"
                     /ApEinfo_fwdcolor="#85dae9"
     misc_feature    3361..4499
                     /label="from pUC19"
                     /ApEinfo_revcolor="#b4abac"
                     /ApEinfo_fwdcolor="#b4abac"
     misc_feature    3438..3485
                     /label="BlastN match 1"
                     /ApEinfo_revcolor="#85dae9"
                     /ApEinfo_fwdcolor="#85dae9"
     misc_feature    3439..3508
                     /label="identical as pZE21"
                     /ApEinfo_revcolor="#ffef86"
                     /ApEinfo_fwdcolor="#ffef86"
     misc_feature    3459..3462
                     /label="gyrase cleavage site"
                     /ApEinfo_revcolor="#ff0000"
                     /ApEinfo_fwdcolor="#ff0000"
     primer          complement(3461..3508)
                     /label="GFP_F"
                     /note="sequence: GACGTCTAAGAAACCATTATTATCATGACATTAACCTATAAAAATAGG"
                     /ApEinfo_revcolor="#b4abac"
                     /ApEinfo_fwdcolor="#b4abac"
     misc_feature    3461..3560
                     /label="SGS left arm "
                     /ApEinfo_revcolor="#85dae9"
                     /ApEinfo_fwdcolor="#85dae9"
     primer          complement(3497..3516)
                     /label="VF2"
                     /note="sequence: TGCCACCTGACGTCTAAGAA"
                     /ApEinfo_revcolor="#85dae9"
                     /ApEinfo_fwdcolor="#85dae9"
     primer          complement(3497..3516)
                     /label="VF2"
                     /note="sequence: TGCCACCTGACGTCTAAGAA"
                     /ApEinfo_revcolor="#faac61"
                     /ApEinfo_fwdcolor="#faac61"
     primer          complement(3497..3516)
                     /label="VF2"
                     /note="sequence: TGCCACCTGACGTCTAAGAA"
                     /ApEinfo_revcolor="#ffef86"
                     /ApEinfo_fwdcolor="#ffef86"
     primer          complement(3499..3516)
                     /label="PC_S06"
                     /note="sequence: TGCCACCTGACGTCTAAG"
                     /ApEinfo_revcolor="#b1ff67"
                     /ApEinfo_fwdcolor="#b1ff67"
     primer          3500..3526
                     /label="Amp_F"
                     /note="sequence: TTAGACGTCAGGTGGCACTTTTCGGGG"
                     /ApEinfo_revcolor="#d6b295"
                     /ApEinfo_fwdcolor="#d6b295"
     misc_feature    3508..3508
                     /label="bending center"
                     /ApEinfo_revcolor="#ff0000"
                     /ApEinfo_fwdcolor="#ff0000"
     primer          3514..3550
                     /label="HH11_R1"
                     /note="sequence: GCACTTTTCGGGGAAATGTGCGCGGAACCCCTATTTG"
                     /ApEinfo_revcolor="#c6c9d1"
                     /ApEinfo_fwdcolor="#c6c9d1"
     primer          complement(3514..3550)
                     /label="HH11_F1"
                     /note="sequence: CAAATAGGGGTTCCGCGCACATTTCCCCGAAAAGTGC"
                     /ApEinfo_revcolor="#faac61"
                     /ApEinfo_fwdcolor="#faac61"
     primer          3517..3541
                     /label="R2"
                     /note="sequence: CTTTTCGGGGAAATGTGCGCGGAAC"
                     /ApEinfo_revcolor="#b7e6d7"
                     /ApEinfo_fwdcolor="#b7e6d7"
     primer          complement(3517..3541)
                     /label="F2"
                     /note="sequence: GTTCCGCGCACATTTCCCCGAAAAG"
                     /ApEinfo_revcolor="#84b0dc"
                     /ApEinfo_fwdcolor="#84b0dc"
     primer          3534..3567
                     /label="isoC_VR"
                     /note="sequence: CGCGGAACCCCTATTTGTTTATTTTTCTAAATAC"
                     /ApEinfo_revcolor="#f8d3a9"
                     /ApEinfo_fwdcolor="#f8d3a9"
     primer          3534..3567
                     /label="isoC_VR2"
                     /note="sequence: CGCGGAACCCCTATTTGTTTATTTTTCTAAATAC"
                     /ApEinfo_revcolor="#d59687"
                     /ApEinfo_fwdcolor="#d59687"
     promoter        3534..3638
                     /label="AmpR promoter"
                     /ApEinfo_revcolor="#c6c9d1"
                     /ApEinfo_fwdcolor="#c6c9d1"
     primer          complement(3535..3558)
                     /label="F1Fs"
                     /note="sequence: AAAATAAACAAATAGGGGTTCCGC"
                     /ApEinfo_revcolor="#85dae9"
                     /ApEinfo_fwdcolor="#85dae9"
     primer          complement(3543..3570)
                     /label="P394"
                     /note="sequence: AATGTATTTAGAAAAATAAACAAATAGG"
                     /ApEinfo_revcolor="#ffef86"
                     /ApEinfo_fwdcolor="#ffef86"
     primer          3582..3602
                     /label="GRP6"
                     /note="sequence: CCGCTCATGAGACAATAACCC"
                     /ApEinfo_revcolor="#f8d3a9"
                     /ApEinfo_fwdcolor="#f8d3a9"
     primer          complement(3594..3618)
                     /label="GRP7"
                     /note="sequence: ATTGAAGCATTTATCAGGGTTATTG"
                     /ApEinfo_revcolor="#f8d3a9"
                     /ApEinfo_fwdcolor="#f8d3a9"
     primer          complement(3601..3626)
                     /label="GRP7-2"
                     /note="sequence: TCAATATTATTGAAGCATTTATCAGG"
                     /ApEinfo_revcolor="#f8d3a9"
                     /ApEinfo_fwdcolor="#f8d3a9"
     CDS             3639..3707
                     /label="AmpR"
                     /ApEinfo_revcolor="#b7e6d7"
                     /ApEinfo_fwdcolor="#b7e6d7"
     primer          complement(3648..3665)
                     /label="hid_act_seq_6_con"
                     /note="sequence: GGCGACACGGAAATGTTG"
                     /ApEinfo_revcolor="#faac61"
                     /ApEinfo_fwdcolor="#faac61"
     primer          complement(3684..3699)
                     /label="isoC_seq01"
                     /note="sequence: CAGGAAGGCAAAATGC"
                     /ApEinfo_revcolor="#ff9ccd"
                     /ApEinfo_fwdcolor="#ff9ccd"
     primer          complement(3684..3699)
                     /label="isoC_seq01"
                     /note="sequence: CAGGAAGGCAAAATGC"
                     /ApEinfo_revcolor="#c7b0e3"
                     /ApEinfo_fwdcolor="#c7b0e3"
     CDS             3708..4499
                     /label="AmpR"
                     /ApEinfo_revcolor="#b7e6d7"
                     /ApEinfo_fwdcolor="#b7e6d7"
     CDS             3708..4499
                     /label="Translation 3708-4499"
     primer          complement(3752..3766)
                     /label=24_8
                     /note="sequence: CCCACTCGTGCACCC"
                     /ApEinfo_revcolor="#b4abac"
                     /ApEinfo_fwdcolor="#b4abac"
     primer          complement(3783..3800)
                     /label="Seq08"
                     /note="sequence: GATCTTACCGCTGTTGAG"
                     /ApEinfo_revcolor="#d6b295"
                     /ApEinfo_fwdcolor="#d6b295"
     primer          complement(3790..3804)
                     /label="sfG_seq05"
                     /note="sequence: CAAGGATCTTACCGC"
                     /ApEinfo_revcolor="#faac61"
                     /ApEinfo_fwdcolor="#faac61"
     primer          3799..3822
                     /label="CBS_035"
                     /note="sequence: TCCTTGAGAGTTTTCGCCCCGAAG"
                     /ApEinfo_revcolor="#ffef86"
                     /ApEinfo_fwdcolor="#ffef86"
     primer          3800..3815
                     /label="cjB_seq04"
                     /note="sequence: CCTTGAGAGTTTTCGC"
                     /ApEinfo_revcolor="#faac61"
                     /ApEinfo_fwdcolor="#faac61"
     primer          complement(3813..3833)
                     /label="CBS_036"
                     /note="sequence: TGGAAAACGTTCTTCGGGGCG"
                     /ApEinfo_revcolor="#9eafd2"
                     /ApEinfo_fwdcolor="#9eafd2"
     primer          3911..3925
                     /label="iso_seq_4"
                     /note="sequence: CCGCATACACTATTC"
                     /ApEinfo_revcolor="#d59687"
                     /ApEinfo_fwdcolor="#d59687"
     primer          3911..3925
                     /label="iso_seq_4"
                     /note="sequence: ccgcatacactattc"
                     /ApEinfo_revcolor="#b1ff67"
                     /ApEinfo_fwdcolor="#b1ff67"
     primer          3938..3969
                     /label="OV3_R"
                     /note="sequence: GGTTGAGTACTCACCAGTCACAGAAAAGCATC"
                     /ApEinfo_revcolor="#85dae9"
                     /ApEinfo_fwdcolor="#85dae9"
     primer          complement(3938..3969)
                     /label="OV3_F"
                     /note="sequence: GATGCTTTTCTGTGACTGGTGAGTACTCAACC"
                     /ApEinfo_revcolor="#b7e6d7"
                     /ApEinfo_fwdcolor="#b7e6d7"
     primer          3997..4033
                     /label="RFP_FR"
                     /note="sequence: TATGCAGTGCTGCCATAACCATGAGTGATAACACTGC"
                     /ApEinfo_revcolor="#faac61"
                     /ApEinfo_fwdcolor="#faac61"
     primer          complement(4000..4021)
                     /label="RFP_VF"
                     /note="sequence: CTCATGGTTATGGCAGCACTGC"
                     /ApEinfo_revcolor="#c6c9d1"
                     /ApEinfo_fwdcolor="#c6c9d1"
     primer          complement(4020..4037)
                     /label="GR3S"
                     /note="sequence: GGCCGCAGTGTTATCACT"
                     /ApEinfo_revcolor="#84b0dc"
                     /ApEinfo_fwdcolor="#84b0dc"
     primer          complement(4044..4061)
                     /label="PC_S05"
                     /note="sequence: TCCGATCGTTGTCAGAAG"
                     /ApEinfo_revcolor="#75c6a9"
                     /ApEinfo_fwdcolor="#75c6a9"
     primer          4128..4153
                     /label="B31_R4"
                     /note="sequence: GAACCGGAGCTGAATGAAGCCATACC"
                     /ApEinfo_revcolor="#faac61"
                     /ApEinfo_fwdcolor="#faac61"
     primer          complement(4128..4153)
                     /label="B31_F4"
                     /note="sequence: GGTATGGCTTCATTCAGCTCCGGTTC"
                     /ApEinfo_revcolor="#c7b0e3"
                     /ApEinfo_fwdcolor="#c7b0e3"
     primer          complement(4131..4148)
                     /label="hid_act_seq_5"
                     /note="sequence: GGCTTCATTCAGCTCCGG"
                     /ApEinfo_revcolor="#ff9ccd"
                     /ApEinfo_fwdcolor="#ff9ccd"
     primer          4153..4192
                     /label="B31_R3"
                     /note="sequence: CAAACGACGAGCGTGACACCACGATGCCTGTAGCAATGGC"
                     /ApEinfo_revcolor="#ffef86"
                     /ApEinfo_fwdcolor="#ffef86"
     primer          complement(4153..4192)
                     /label="B31_F4"
                     /note="sequence: GCCATTGCTACAGGCATCGTGGTGTCACGCTCGTCGTTTG"
                     /ApEinfo_revcolor="#b4abac"
                     /ApEinfo_fwdcolor="#b4abac"
     primer          complement(4198..4213)
                     /label=24_7
                     /note="sequence: AATAGTTTGCGCAACG"
                     /ApEinfo_revcolor="#b4abac"
                     /ApEinfo_fwdcolor="#b4abac"
     primer          4265..4300
                     /label="isoC_R5"
                     /note="sequence: GGAGGCGGATAAAGTTGCAGGACCACTTCTGCGCTC"
                     /ApEinfo_revcolor="#d6b295"
                     /ApEinfo_fwdcolor="#d6b295"
     primer          complement(4265..4300)
                     /label="isoC_F5"
                     /note="sequence: GAGCGCAGAAGTGGTCCTGCAACTTTATCCGCCTCC"
                     /ApEinfo_revcolor="#85dae9"
                     /ApEinfo_fwdcolor="#85dae9"
     primer          4271..4310
                     /label="cjB_F3"
                     /note="sequence: GGATAAAGTTGCAGGACCACTTCTGCGCTCGGCCCTTCCG"
                     /ApEinfo_revcolor="#75c6a9"
                     /ApEinfo_fwdcolor="#75c6a9"
     primer          complement(4271..4310)
                     /label="cjB_R2"
                     /note="sequence: CGGAAGGGCCGAGCGCAGAAGTGGTCCTGCAACTTTATCC"
                     /ApEinfo_revcolor="#f8d3a9"
                     /ApEinfo_fwdcolor="#f8d3a9"
     primer          4348..4362
                     /label="P732"
                     /note="sequence: AGCGTGGGTCTCGCG"
                     /ApEinfo_revcolor="#faac61"
                     /ApEinfo_fwdcolor="#faac61"
     primer          4361..4381
                     /label="PY084"
                     /note="sequence: CGGTATCATTGCAGCACTGGG"
                     /ApEinfo_revcolor="#ff9ccd"
                     /ApEinfo_fwdcolor="#ff9ccd"
     primer          complement(4379..4398)
                     /label="PY085"
                     /note="sequence: AGGGCTTACCATCTGGCCCC"
                     /ApEinfo_revcolor="#c7b0e3"
                     /ApEinfo_fwdcolor="#c7b0e3"
     primer          4379..4415
                     /label="R2"
                     /note="sequence: GGGGCCAGATGGTAAGCCCTCCCGTATCGTAGTTATC"
                     /ApEinfo_revcolor="#f8d3a9"
                     /ApEinfo_fwdcolor="#f8d3a9"
     primer          complement(4379..4415)
                     /label="F3"
                     /note="sequence: GATAACTACGATACGGGAGGGCTTACCATCTGGCCCC"
                     /ApEinfo_revcolor="#75c6a9"
                     /ApEinfo_fwdcolor="#75c6a9"
     primer          4381..4395
                     /label="cjB_seq05"
                     /note="sequence: GGCCAGATGGTAAGC"
                     /ApEinfo_revcolor="#f58a5e"
                     /ApEinfo_fwdcolor="#f58a5e"
     primer          complement(4384..4400)
                     /label="Seq07"
                     /note="sequence: GGAGGGCTTACCATCTG"
                     /ApEinfo_revcolor="#c7b0e3"
                     /ApEinfo_fwdcolor="#c7b0e3"
     primer          4477..4496
                     /label="spoT512new_F1"
                     /note="sequence: CCTCACTGATTAAGCATTGG"
                     /ApEinfo_revcolor="#faac61"
                     /ApEinfo_fwdcolor="#faac61"
     primer          complement(4477..4496)
                     /label="spoT512new_R1"
                     /note="sequence: CCAATGCTTAATCAGTGAGG"
                     /ApEinfo_revcolor="#b4abac"
                     /ApEinfo_fwdcolor="#b4abac"
     primer          complement(4480..4539)
                     /label="ST_R6"
                     /note="sequence: CAGAAACAAAAAAACACCCCGAAGGGTGTTCAATAATTGGTTACCAATGCTTAATCAGTG"
                     /ApEinfo_revcolor="#ffef86"
                     /ApEinfo_fwdcolor="#ffef86"
     primer          4500..4522
                     /label="P669"
                     /note="sequence: CCAATTATTGAACACCCTTCGGG"
                     /ApEinfo_revcolor="#faac61"
                     /ApEinfo_fwdcolor="#faac61"
     misc_feature    4500..4546
                     /label="L3S3P11 terminator"
                     /ApEinfo_revcolor="#ff0000"
                     /ApEinfo_fwdcolor="#ff0000"
     primer          4509..4568
                     /label="ST_F9"
                     /note="sequence: GAACACCCTTCGGGGTGTTTTTTTGTTTCTGGTCTCCCCAACTTATATCGTATGGGGCTG"
                     /ApEinfo_revcolor="#d6b295"
                     /ApEinfo_fwdcolor="#d6b295"
     primer          complement(4523..4546)
                     /label="tmp1"
                     /note="sequence: GGGAGACCAGAAACAAAAAAACAC"
                     /ApEinfo_revcolor="#ff9ccd"
                     /ApEinfo_fwdcolor="#ff9ccd"
     primer          4547..4570
                     /label="tmp2"
                     /note="sequence: CAACTTATATCGTATGGGGCTGAC"
                     /ApEinfo_revcolor="#9eafd2"
                     /ApEinfo_fwdcolor="#9eafd2"
     misc_feature    4547..4645
                     /label="5'-end flanking"
                     /ApEinfo_revcolor="#85dae9"
                     /ApEinfo_fwdcolor="#85dae9"
     primer          complement(4605..4645)
                     /label="CBS_018"
                     /note="sequence: GAAGATCATCTTATTAATCAGATAAAATATTTCTAGATTTC"
                     /ApEinfo_revcolor="#f8d3a9"
                     /ApEinfo_fwdcolor="#f8d3a9"
     primer          complement(4642..4663)
                     /label="PY062"
                     /note="sequence: AGACCAAAACGATCTCAAGAAG"
                     /ApEinfo_revcolor="#b7e6d7"
                     /ApEinfo_fwdcolor="#b7e6d7"
     rep_origin      4646..5191
                     /label="p15A ori"
                     /ApEinfo_revcolor="#ffef86"
                     /ApEinfo_fwdcolor="#ffef86"
     primer          4738..4753
                     /label="isoPdt15A_seq7"
                     /note="sequence: ACTCTTTGAACCGAGG"
                     /ApEinfo_revcolor="#f8d3a9"
                     /ApEinfo_fwdcolor="#f8d3a9"
     primer          4738..4753
                     /label="isoPdt15A_seq7"
                     /note="sequence: ACTCTTTGAACCGAGG"
                     /ApEinfo_revcolor="#84b0dc"
                     /ApEinfo_fwdcolor="#84b0dc"
     primer          5004..5024
                     /label="CBS_033"
                     /note="sequence: TGGAATGAGACAAACGCGGCC"
                     /ApEinfo_revcolor="#b1ff67"
                     /ApEinfo_fwdcolor="#b1ff67"
     primer          complement(5018..5038)
                     /label="CBS_034"
                     /note="sequence: CATTCCGCTGTTATGGCCGCG"
                     /ApEinfo_revcolor="#b1ff67"
                     /ApEinfo_fwdcolor="#b1ff67"
     primer          5192..5210
                     /label="CBS_017"
                     /note="sequence: AACGGCTTTGCCGCGGCCC"
                     /ApEinfo_revcolor="#b7e6d7"
                     /ApEinfo_fwdcolor="#b7e6d7"
     misc_feature    5192..5283
                     /label="3'-end flanking"
                     /ApEinfo_revcolor="#85dae9"
                     /ApEinfo_fwdcolor="#85dae9"
     primer          complement(5239..5258)
                     /label="S4"
                     /note="sequence: GGAGATTTCCTGGAAGATGC"
                     /ApEinfo_revcolor="#75c6a9"
                     /ApEinfo_fwdcolor="#75c6a9"
     primer          complement(5263..5283)
                     /label="P403"
                     /note="sequence: AGCGGAAATGGCTTACGAACG"
                     /ApEinfo_revcolor="#c6c9d1"
                     /ApEinfo_fwdcolor="#c6c9d1"
     primer          5264..5300
                     /label="ST_F8"
                     /note="sequence: GTTCGTAAGCCATTTCCGCTCCAATTATTGAAGGCCG"
                     /ApEinfo_revcolor="#faac61"
                     /ApEinfo_fwdcolor="#faac61"
     primer          5264..5300
                     /label="ST_F8"
                     /note="sequence: GTTCGTAAGCCATTTCCGCTCCAATTATTGAAGGCCG"
                     /ApEinfo_revcolor="#b7e6d7"
                     /ApEinfo_fwdcolor="#b7e6d7"
     primer          complement(5264..5300)
                     /label="ST_R8"
                     /note="sequence: CGGCCTTCAATAATTGGAGCGGAAATGGCTTACGAAC"
                     /ApEinfo_revcolor="#b1ff67"
                     /ApEinfo_fwdcolor="#b1ff67"
     primer          complement(5267..5326)
                     /label="ST_R13"
                     /note="sequence: CCAGAAACAAAAAAAGGCCGCGTTAGCGGCCTTCAATAATTGGAGCGGAAATGGCTTACG"
                     /ApEinfo_revcolor="#84b0dc"
                     /ApEinfo_fwdcolor="#84b0dc"
     misc_feature    5284..5332
                     /label="L3S3P22 terminator"
                     /ApEinfo_revcolor="#ff0000"
                     /ApEinfo_fwdcolor="#ff0000"
     misc_feature    5284..5332
                     /label="gBlock_T_pSal_rfp"
                     /ApEinfo_revcolor="#85dae9"
                     /ApEinfo_fwdcolor="#85dae9"
     misc_feature    5284..6212
                     /label="from pHH03b or pHH01"
                     /ApEinfo_revcolor="#b7e6d7"
                     /ApEinfo_fwdcolor="#b7e6d7"
     primer          5292..5351
                     /label="HH03_F2"
                     /note="sequence: TGAAGGCCGCTAACGCGGCCTTTTTTTGTTTCTGGTCTCCCTTTATGGCTAGCTCAGTCC"
                     /ApEinfo_revcolor="#b7e6d7"
                     /ApEinfo_fwdcolor="#b7e6d7"
     misc_feature    5296..5301
                     /label="predicted stem"
                     /ApEinfo_revcolor="#b4abac"
                     /ApEinfo_fwdcolor="#b4abac"
     primer          complement(5296..5311)
                     /label="Test1"
                     /note="sequence: GGCCGCGTTAGCGGCC"
                     /ApEinfo_revcolor="#d6b295"
                     /ApEinfo_fwdcolor="#d6b295"
     primer          5296..5312
                     /label="F4Fs"
                     /note="sequence: GGCCGCTAACGCGGCCT"
                     /ApEinfo_revcolor="#b1ff67"
                     /ApEinfo_fwdcolor="#b1ff67"
     primer          complement(5301..5320)
                     /label="F5Fs"
                     /note="sequence: ACAAAAAAAGGCCGCGTTAG"
                     /ApEinfo_revcolor="#85dae9"
                     /ApEinfo_fwdcolor="#85dae9"
     misc_feature    5306..5311
                     /label="predicted stem"
                     /ApEinfo_revcolor="#b4abac"
                     /ApEinfo_fwdcolor="#b4abac"
     primer          complement(5309..5332)
                     /label="tmp4"
                     /note="sequence: GGGAGACCAGAAACAAAAAAAGGC"
                     /ApEinfo_revcolor="#c6c9d1"
                     /ApEinfo_fwdcolor="#c6c9d1"
     primer          5320..5355
                     /label="P197"
                     /note="sequence: TTTCTGGTCTCCCTTTATGGCTAGCTCAGTCCTAGG"
                     /ApEinfo_revcolor="#f58a5e"
                     /ApEinfo_fwdcolor="#f58a5e"
     primer          5333..5355
                     /label="tmp3"
                     /note="sequence: tttatggctagctcagtcctagg"
                     /ApEinfo_revcolor="#b1ff67"
                     /ApEinfo_fwdcolor="#b1ff67"
     misc_feature    5333..5367
                     /label="J23114 promoter"
                     /ApEinfo_revcolor="#faac61"
                     /ApEinfo_fwdcolor="#faac61"
     misc_feature    5333..6212
                     /label="from TetR-regulated coTL GFP RFP"
                     /ApEinfo_revcolor="#b7e6d7"
                     /ApEinfo_fwdcolor="#b7e6d7"
     primer          5340..5399
                     /label="coTL_RG_F1"
                     /note="sequence: CTAGCTCAGTCCTAGGTACAATGCTAGCAATTCATTAAAGAGGAGAAAGGTACCATGTCC"
                     /ApEinfo_revcolor="#75c6a9"
                     /ApEinfo_fwdcolor="#75c6a9"
     primer          5346..5367
                     /label="S12"
                     /note="sequence: cagtcctaggtacaatgctagc"
                     /ApEinfo_revcolor="#c6c9d1"
                     /ApEinfo_fwdcolor="#c6c9d1"
     misc_feature    5373..5387
                     /label="RBS region"
                     /ApEinfo_revcolor="#b4abac"
                     /ApEinfo_fwdcolor="#b4abac"
     misc_feature    5376..5387
                     /label="B0034"
                     /ApEinfo_revcolor="#b4abac"
                     /ApEinfo_fwdcolor="#b4abac"
     primer          5385..5430
                     /label="TetR_F"
                     /note="sequence: AAAGGTACCATGTCCAGATTAGATAAAAGTAAAGTGATTAACAGCG"
                     /ApEinfo_revcolor="#9eafd2"
                     /ApEinfo_fwdcolor="#9eafd2"
     CDS             5394..6015
                     /label="tetR"
                     /ApEinfo_revcolor="#993366"
                     /ApEinfo_fwdcolor="#993366"
     primer          complement(5504..5523)
                     /label="seq_B31_R"
                     /note="sequence: GCCAATACAATGTAGGCTGC"
                     /ApEinfo_revcolor="#d59687"
                     /ApEinfo_fwdcolor="#d59687"
     primer          5651..5670
                     /label=24_2
                     /note="sequence: TAGATGTGCTTTACTAAGTC"
                     /ApEinfo_revcolor="#85dae9"
                     /ApEinfo_fwdcolor="#85dae9"
     primer          5651..5670
                     /label=24_2
                     /note="sequence: TAGATGTGCTTTACTAAGTC"
                     /ApEinfo_revcolor="#75c6a9"
                     /ApEinfo_fwdcolor="#75c6a9"
     primer          5696..5724
                     /label="CBS_002"
                     /note="sequence: aggtacacggcctacagaaaaacagtatg"
                     /ApEinfo_revcolor="#75c6a9"
                     /ApEinfo_fwdcolor="#75c6a9"
     primer          complement(5704..5736)
                     /label="CBS_003"
                     /note="sequence: tttcgagagtttcatactgtttttctgtaggcc"
                     /ApEinfo_revcolor="#b7e6d7"
                     /ApEinfo_fwdcolor="#b7e6d7"
     primer          6003..6028
                     /label="fix_tetR_F6"
                     /note="sequence: GAAAGTGGGTCcTAATAAACGCGTGC"
                     /ApEinfo_revcolor="#f8d3a9"
                     /ApEinfo_fwdcolor="#f8d3a9"
     primer          6003..6028
                     /label="fix_tetR_F6"
                     /note="sequence: GAAAGTGGGTCCTAATAAACGCGTGC"
                     /ApEinfo_revcolor="#faac61"
                     /ApEinfo_fwdcolor="#faac61"
     primer          complement(6003..6028)
                     /label="fix_tetR_R6"
                     /note="sequence: GCACGCGTTTATTAGGACCCACTTTC"
                     /ApEinfo_revcolor="#84b0dc"
                     /ApEinfo_fwdcolor="#84b0dc"
     misc_feature    6014..6014
                     /label="The introduced C to read double stop codon TAATAA"
                     /ApEinfo_revcolor="#b4abac"
                     /ApEinfo_fwdcolor="#b4abac"
     terminator      6038..6124
                     /label="rrnB T1 terminator"
                     /ApEinfo_revcolor="#c6c9d1"
                     /ApEinfo_fwdcolor="#c6c9d1"
     primer          complement(6070..6097)
                     /label="GFP_R"
                     /note="sequence: CGACAAACAACAGATAAAACGAAAGGCC"
                     /ApEinfo_revcolor="#b7e6d7"
                     /ApEinfo_fwdcolor="#b7e6d7"
     primer          6073..6109
                     /label="ColE1_F"
                     /note="sequence: CTTTCGTTTTATCTGTTGTTTGTCGGTGAACGCTCTC"
                     /ApEinfo_revcolor="#faac61"
                     /ApEinfo_fwdcolor="#faac61"
     primer          6100..6159
                     /label="coTL_RG_F2"
                     /note="sequence: GAACGCTCTCCTGAGTAGGACAAATTACTAGAGTCCCTATCAGTGATAGAGATTGACATC"
                     /ApEinfo_revcolor="#b1ff67"
                     /ApEinfo_fwdcolor="#b1ff67"
     primer          complement(6100..6159)
                     /label="coTL_RG_R2"
                     /note="sequence: GATGTCAATCTCTATCACTGATAGGGACTCTAGTAATTTGTCCTACTCAGGAGAGCGTTC"
                     /ApEinfo_revcolor="#d59687"
                     /ApEinfo_fwdcolor="#d59687"
     source          6125..6132
                     /label="source synthetic DNA construct"
                     /ApEinfo_revcolor="#c6c9d1"
                     /ApEinfo_fwdcolor="#c6c9d1"
     misc_feature    6125..6132
                     /label="scar"
                     /ApEinfo_revcolor="#ff9ccd"
                     /ApEinfo_fwdcolor="#ff9ccd"
     primer          6125..6179
                     /label="R_b_tetO_wt"
                     /note="sequence: TACTAGAGTCCCTATCAGTGATAGAGATTGACATCCCTATCAGTGATAGAGATAC"
                     /ApEinfo_revcolor="#c7b0e3"
                     /ApEinfo_fwdcolor="#c7b0e3"
     primer          6133..6154
                     /label="PY001"
                     /note="sequence: TCCCTATCAGTGATAGAGATTG"
                     /ApEinfo_revcolor="#b1ff67"
                     /ApEinfo_fwdcolor="#b1ff67"
     primer          6133..6175
                     /label="PY056"
                     /note="sequence: TCCCTATCAGTGATAGAGATTGACATCCCTATCAGTGATAGAG"
                     /ApEinfo_revcolor="#b7e6d7"
                     /ApEinfo_fwdcolor="#b7e6d7"
     promoter        6133..6186
                     /label="pTetR"
                     /ApEinfo_revcolor="#b4abac"
                     /ApEinfo_fwdcolor="#b4abac"
     source          6133..6212
                     /label="source synthetic DNA construct"
                     /ApEinfo_revcolor="#c6c9d1"
                     /ApEinfo_fwdcolor="#c6c9d1"
     primer          complement(6148..6176)
                     /label="P164"
                     /note="sequence: TCTCTATCACTGATAGGGATGTCAATCTC"
                     /ApEinfo_revcolor="#b7e6d7"
                     /ApEinfo_fwdcolor="#b7e6d7"
     primer          complement(6154..6174)
                     /label="ECF_seq2"
                     /note="sequence: tctatcactgatagggatgtc"
                     /ApEinfo_revcolor="#f58a5e"
                     /ApEinfo_fwdcolor="#f58a5e"
     primer          complement(6154..6174)
                     /label="ECF_seq2"
                     /note="sequence: TCTATCACTGATAGGGATGTC"
                     /ApEinfo_revcolor="#ffef86"
                     /ApEinfo_fwdcolor="#ffef86"
     primer          complement(6154..6187)
                     /label="P66"
                     /note="sequence: AGTGCTCAGTATCTCTATCACTGATAGGGATGTC"
                     /ApEinfo_revcolor="#faac61"
                     /ApEinfo_fwdcolor="#faac61"
     primer          complement(6159..6186)
                     /label="LS002_RBS-Reverse"
                     /note="sequence: gtgctcagtatctctatcactgataggg"
                     /ApEinfo_revcolor="#85dae9"
                     /ApEinfo_fwdcolor="#85dae9"
     primer          complement(6160..6186)
                     /label="pTet_End_R1"
                     /note="sequence: gtgctcagtatctctatcactgatagg"
                     /ApEinfo_revcolor="#b4abac"
                     /ApEinfo_fwdcolor="#b4abac"
     primer          complement(6160..6186)
                     /label="pTet_End_R1"
                     /note="sequence: GTGCTCAGTATCTCTATCACTGATAGG"
                     /ApEinfo_revcolor="#ffef86"
                     /ApEinfo_fwdcolor="#ffef86"
     primer          complement(6160..6186)
                     /label="LS002_RBS-Reverse"
                     /note="sequence: GTGCTCAGTATCTCTATCACTGATAGG"
                     /ApEinfo_revcolor="#b4abac"
                     /ApEinfo_fwdcolor="#b4abac"
     primer          complement(6161..6187)
                     /label="P58"
                     /note="sequence: AGTGCTCAGTATCTCTATCACTGATAG"
                     /ApEinfo_revcolor="#ff9ccd"
                     /ApEinfo_fwdcolor="#ff9ccd"
     primer          complement(6165..6186)
                     /label="PY002"
                     /note="sequence: GTGCTCAGTATCTCTATCACTG"
                     /ApEinfo_revcolor="#85dae9"
                     /ApEinfo_fwdcolor="#85dae9"
     primer          complement(6173..6194)
                     /label="GRP10"
                     /note="sequence: CTCTAGTAGTGCTCAGTATCTC"
                     /ApEinfo_revcolor="#c6c9d1"
                     /ApEinfo_fwdcolor="#c6c9d1"
     primer          complement(6173..6206)
                     /label="GRP10-2"
                     /note="sequence: TTTCTCCTCTTTCTCTAGTAGTGCTCAGTATCTC"
                     /ApEinfo_revcolor="#ffef86"
                     /ApEinfo_fwdcolor="#ffef86"
     primer          complement(6179..6212)
                     /label="TetR_RFP_R"
                     /note="sequence: CTAGTATTTCTCCTCTTTCTCTAGTAGTGCTCAG"
                     /ApEinfo_revcolor="#f8d3a9"
                     /ApEinfo_fwdcolor="#f8d3a9"
     primer          complement(6179..6212)
                     /label="TetR_RFP_R"
                     /note="sequence: ctagtatttctcctctttctctagtagtgctcag"
                     /ApEinfo_revcolor="#c7b0e3"
                     /ApEinfo_fwdcolor="#c7b0e3"
     primer          6181..6237
                     /label="ST_F2"
                     /note="sequence: GAGCACTACTAGAGAAAGAGGAGAAATACTAGATGTATCTGTTTGAAAGCCTGAATC"
                     /ApEinfo_revcolor="#d59687"
                     /ApEinfo_fwdcolor="#d59687"
     primer          complement(6181..6237)
                     /label="ST_R2"
                     /note="sequence: GATTCAGGCTTTCAAACAGATACATCTAGTATTTCTCCTCTTTCTCTAGTAGTGCTC"
                     /ApEinfo_revcolor="#b7e6d7"
                     /ApEinfo_fwdcolor="#b7e6d7"
     primer          6187..6242
                     /label="ST_Change_B0034_F"
                     /note="sequence: tactagagaaagaggagaaatactagaTGTATCTGTTTGAAAGCCTGAATCAACTG"
                     /ApEinfo_revcolor="#d59687"
                     /ApEinfo_fwdcolor="#d59687"
     misc_feature    6195..6206
                     /label="RBS_B0034"
                     /ApEinfo_revcolor="#b4abac"
                     /ApEinfo_fwdcolor="#b4abac"
     misc_feature    6213..6215
                     /label="change start codon"
                     /ApEinfo_revcolor="#ff0000"
                     /ApEinfo_fwdcolor="#ff0000"
     primer          6213..6242
                     /label="LuxR_SpoT_F"
                     /note="sequence: ATGTATCTGTTTGAAAGCCTGAATCAACTG"
                     /ApEinfo_revcolor="#b1ff67"
                     /ApEinfo_fwdcolor="#b1ff67"
     primer          6213..6242
                     /label="LuxR_SpoT_F"
                     /note="sequence: aTGTATCTGTTTGAAAGCCTGAATCAACTG"
                     /ApEinfo_revcolor="#d59687"
                     /ApEinfo_fwdcolor="#d59687"
     CDS             6213..6869
                     /label="spoT(BssHII)"
                     /ApEinfo_revcolor="#993366"
                     /ApEinfo_fwdcolor="#993366"
     misc_feature    6214..6830
                     /label="from pGN19"
                     /ApEinfo_revcolor="#b1ff67"
                     /ApEinfo_fwdcolor="#b1ff67"
     primer          6402..6418
                     /label="ST5_SpoT_Seq1"
                     /note="sequence: GAAACGCTGATGGCGGC"
                     /ApEinfo_revcolor="#f8d3a9"
                     /ApEinfo_fwdcolor="#f8d3a9"
     primer          6402..6418
                     /label="ST5_SpoT_Seq1"
                     /note="sequence: GAAACGCTGATGGCGGC"
                     /ApEinfo_revcolor="#f8d3a9"
                     /ApEinfo_fwdcolor="#f8d3a9"
     primer          6448..6487
                     /label="ST5d_F1"
                     /note="sequence: CCGCCACCTACCAGGATATGGAACAGCTTTTTGGTAAAAG"
                     /ApEinfo_revcolor="#d6b295"
                     /ApEinfo_fwdcolor="#d6b295"
     primer          complement(6448..6487)
                     /label="ST5d_R1"
                     /note="sequence: CTTTTACCAAAAAGCTGTTCCATATCCTGGTAGGTGGCGG"
                     /ApEinfo_revcolor="#b7e6d7"
                     /ApEinfo_fwdcolor="#b7e6d7"
     primer          6500..6519
                     /label="ST_seq1"
                     /note="sequence: GGTAGAGGGGGTGTCGAAAC"
                     /ApEinfo_revcolor="#d59687"
                     /ApEinfo_fwdcolor="#d59687"
     primer          6614..6647
                     /label="ST_F3"
                     /note="sequence: CATCAAACTTGCCGACCGTACCCACAACATGCGC"
                     /ApEinfo_revcolor="#c6c9d1"
                     /ApEinfo_fwdcolor="#c6c9d1"
     primer          complement(6614..6647)
                     /label="ST_R3"
                     /note="sequence: GCGCATGTTGTGGGTACGGTCGGCAAGTTTGATG"
                     /ApEinfo_revcolor="#85dae9"
                     /ApEinfo_fwdcolor="#85dae9"
     misc_feature    6631..7030
                     /label="gB_spoTBssHII_Term"
                     /ApEinfo_revcolor="#ffef86"
                     /ApEinfo_fwdcolor="#ffef86"
     primer          6662..6679
                     /label="CB_IFFL_10"
                     /note="sequence: tcgcccggacaaacgtcg"
                     /ApEinfo_revcolor="#c7b0e3"
                     /ApEinfo_fwdcolor="#c7b0e3"
     primer          complement(6695..6720)
                     /label="CB_IFFL_9"
                     /note="sequence: ccagcgggctataaatttcgagagtt"
                     /ApEinfo_revcolor="#85dae9"
                     /ApEinfo_fwdcolor="#85dae9"
     primer          complement(6826..6863)
                     /label="P408"
                     /note="sequence: CGCTTGAGGTTTTTCAGCAACTGACGAATTTTGGCGCG"
                     /ApEinfo_revcolor="#c7b0e3"
                     /ApEinfo_fwdcolor="#c7b0e3"
     misc_feature    6831..6869
                     /label="add with primer"
                     /ApEinfo_revcolor="#ff9ccd"
                     /ApEinfo_fwdcolor="#ff9ccd"
     primer          complement(6838..6863)
                     /label="CB_IFFL_5"
                     /note="sequence: cgcttgaggtttttcagcaactgacg"
                     /ApEinfo_revcolor="#c6c9d1"
                     /ApEinfo_fwdcolor="#c6c9d1"
     primer          complement(6841..6863)
                     /label="P420"
                     /note="sequence: CGCTTGAGGTTTTTCAGCAACTG"
                     /ApEinfo_revcolor="#f8d3a9"
                     /ApEinfo_fwdcolor="#f8d3a9"
     misc_feature    6864..6869
                     /label="change stop codon"
                     /ApEinfo_revcolor="#ff0000"
                     /ApEinfo_fwdcolor="#ff0000"
     primer          6870..6895
                     /label="LuxR_RFP_F"
                     /note="sequence: CTCGGTACCAAATTCCAGAAAAGAGG"
                     /ApEinfo_revcolor="#85dae9"
                     /ApEinfo_fwdcolor="#85dae9"
     primer          6870..6895
                     /label="LuxR_RFP_F"
                     /note="sequence: CTCGGTACCAAATTCCAGAAAAGAGG"
                     /ApEinfo_revcolor="#9eafd2"
                     /ApEinfo_fwdcolor="#9eafd2"
     primer          6870..6910
                     /label="CB_IFFL_7"
                     /note="sequence: ctcggtaccaaattccagaaaagaggcctcccgaaaggggg"
                     /ApEinfo_revcolor="#75c6a9"
                     /ApEinfo_fwdcolor="#75c6a9"
     misc_feature    6870..6930
                     /label="L3S2P21 terminator"
                     /ApEinfo_revcolor="#ff0000"
                     /ApEinfo_fwdcolor="#ff0000"
     primer          6905..6926
                     /label="F3Rs"
                     /note="sequence: AGGGGGGCCTTTTTTCGTTTTG"
                     /ApEinfo_revcolor="#75c6a9"
                     /ApEinfo_fwdcolor="#75c6a9"
     primer          complement(6906..6925)
                     /label="F4Rs"
                     /note="sequence: AAAACGAAAAAAGGCCCCCC"
                     /ApEinfo_revcolor="#b1ff67"
                     /ApEinfo_fwdcolor="#b1ff67"
     primer          complement(6907..6930)
                     /label="CBS_007"
                     /note="sequence: GGACCAAAACGAAAAAAGGCCCCC"
                     /ApEinfo_revcolor="#b4abac"
                     /ApEinfo_fwdcolor="#b4abac"
     primer          complement(6912..6930)
                     /label="spoT_noRFP_Rvs"
                     /note="sequence: GGACCAAAACGAAAAAAGG"
                     /ApEinfo_revcolor="#84b0dc"
                     /ApEinfo_fwdcolor="#84b0dc"
     misc_feature    6931..2425
                     /label="from J92001"
                     /ApEinfo_revcolor="#b7e6d7"
                     /ApEinfo_fwdcolor="#b7e6d7"
     primer          6931..6956
                     /label="RFP_VR"
                     /note="sequence: ctctagtatggtgcaaaacctttcgc"
                     /ApEinfo_revcolor="#b4abac"
                     /ApEinfo_fwdcolor="#b4abac"
     primer          6931..6956
                     /label="RFP_VR"
                     /note="sequence: CTCTAGTATGGTGCAAAACCTTTCGC"
                     /ApEinfo_revcolor="#b4abac"
                     /ApEinfo_fwdcolor="#b4abac"
     primer          6931..6958
                     /label="cas3"
                     /note="sequence: CTCTAGTATGGTGCAAAACCTTTCGCGG"
                     /ApEinfo_revcolor="#c7b0e3"
                     /ApEinfo_fwdcolor="#c7b0e3"
     primer          6936..6975
                     /label="cjB_F6"
                     /note="sequence: GTATGGTGCAAAACCTTTCGCGGTATGGCATGATAGCGCC"
                     /ApEinfo_revcolor="#84b0dc"
                     /ApEinfo_fwdcolor="#84b0dc"
     primer          complement(6936..6975)
                     /label="cjB_R5"
                     /note="sequence: GGCGCTATCATGCCATACCGCGAAAGGTTTTGCACCATAC"
                     /ApEinfo_revcolor="#d59687"
                     /ApEinfo_fwdcolor="#d59687"
     misc_feature    6939..6975
                     /label="pLac-IQ"
                     /ApEinfo_revcolor="#b1ff67"
                     /ApEinfo_fwdcolor="#b1ff67"
     misc_feature    6941..6946
                     /label=-35
                     /ApEinfo_revcolor="#b4abac"
                     /ApEinfo_fwdcolor="#b4abac"
     primer          complement(6963..7003)
                     /label="PR_12"
                     /note="sequence: ATCTAGTATTTCTCCTCTTTCTCTAGTAGGCGCTATCATGC"
                     /ApEinfo_revcolor="#d6b295"
                     /ApEinfo_fwdcolor="#d6b295"
     misc_feature    6964..6969
                     /label=-10
                     /ApEinfo_revcolor="#b4abac"
                     /ApEinfo_fwdcolor="#b4abac"
     primer          complement(6964..7003)
                     /label="PR_22"
                     /note="sequence: ATCTAGTATTTCTCCTCTTTCTCTAGTAGGCGCTATCATG"
                     /ApEinfo_revcolor="#84b0dc"
                     /ApEinfo_fwdcolor="#84b0dc"
     misc_feature    6984..6995
                     /label="RBS_B0034"
                     /ApEinfo_revcolor="#b1ff67"
                     /ApEinfo_fwdcolor="#b1ff67"
     primer          7002..7020
                     /label="cjB_seq10"
                     /note="sequence: ATGAAAAACATAAATGCCG"
                     /ApEinfo_revcolor="#75c6a9"
                     /ApEinfo_fwdcolor="#75c6a9"
     primer          7002..7020
                     /label="cjB_seq10"
                     /note="sequence: atgaaaaacataaatgccg"
                     /ApEinfo_revcolor="#ff9ccd"
                     /ApEinfo_fwdcolor="#ff9ccd"
     primer          7002..7027
                     /label="PY046"
                     /note="sequence: ATGAAAAACATAAATGCCGACGACAC"
                     /ApEinfo_revcolor="#9eafd2"
                     /ApEinfo_fwdcolor="#9eafd2"
     misc_feature    7002..7757
                     /label="LuxR"
                     /ApEinfo_revcolor="#cc66ff"
                     /ApEinfo_fwdcolor="#cc66ff"
     primer          7010..7063
                     /label="ST_F4"
                     /note="sequence: CATAAATGCCGACGACACATACAGAATAATTAATAAAATTAAAGCTTGTAGAAG"
                     /ApEinfo_revcolor="#84b0dc"
                     /ApEinfo_fwdcolor="#84b0dc"
     primer          complement(7010..7063)
                     /label="ST_R4"
                     /note="sequence: CTTCTACAAGCTTTAATTTTATTAATTATTCTGTATGTGTCGTCGGCATTTATG"
                     /ApEinfo_revcolor="#b1ff67"
                     /ApEinfo_fwdcolor="#b1ff67"
     primer          complement(7092..7111)
                     /label="B31_gfp_seq01"
                     /note="sequence: TGTACCATTTTAGTCATATC"
                     /ApEinfo_revcolor="#85dae9"
                     /ApEinfo_fwdcolor="#85dae9"
     primer          complement(7092..7118)
                     /label="PY095"
                     /note="sequence: TTCACAATGTACCATTTTAGTCATATC"
                     /ApEinfo_revcolor="#d6b295"
                     /ApEinfo_fwdcolor="#d6b295"
     primer          complement(7136..7164)
                     /label="PY057"
                     /note="sequence: CAGATTTAACCATAGAATGAGGATAAATG"
                     /ApEinfo_revcolor="#ff9ccd"
                     /ApEinfo_fwdcolor="#ff9ccd"
     primer          complement(7136..7179)
                     /label="PY057-2"
                     /note="sequence: CTAGGATTGAAATATCAGATTTAACCATAGAATGAGGATAAATG"
                     /ApEinfo_revcolor="#ff9ccd"
                     /ApEinfo_fwdcolor="#ff9ccd"
     primer          7142..7189
                     /label="PY058"
                     /note="sequence: TCCTCATTCTATGGTTAAATCTGATATTTCAATCCTAGATAATTACCC"
                     /ApEinfo_revcolor="#75c6a9"
                     /ApEinfo_fwdcolor="#75c6a9"
     primer          complement(7179..7200)
                     /label="sfG_seq08"
                     /note="sequence: TCCATTTTTTAGGGTAATTATC"
                     /ApEinfo_revcolor="#f58a5e"
                     /ApEinfo_fwdcolor="#f58a5e"
     primer          complement(7362..7382)
                     /label="Seq01"
                     /note="sequence: ATGAATAGGGAAACTAAACCC"
                     /ApEinfo_revcolor="#9eafd2"
                     /ApEinfo_fwdcolor="#9eafd2"
     primer          7401..7425
                     /label="ST5_LuxR_Seq1"
                     /note="sequence: GGAATGCTTAGTTTTGCACATTCAG"
                     /ApEinfo_revcolor="#b1ff67"
                     /ApEinfo_fwdcolor="#b1ff67"
     primer          7401..7425
                     /label="SEQ_RBS"
                     /note="sequence: ggaatgcttagttttgcacattcag"
                     /ApEinfo_revcolor="#84b0dc"
                     /ApEinfo_fwdcolor="#84b0dc"
     primer          7514..7541
                     /label="cjB_seq01"
                     /note="sequence: AATAAATATAGCAAATAATAAATCAAAC"
                     /ApEinfo_revcolor="#d6b295"
                     /ApEinfo_fwdcolor="#d6b295"
     primer          7514..7541
                     /label="cjB_seq01"
                     /note="sequence: aataaatatagcaaataataaatcaaac"
                     /ApEinfo_revcolor="#b4abac"
                     /ApEinfo_fwdcolor="#b4abac"
     primer          7567..7581
                     /label="iso_seq_1"
                     /note="sequence: AATGTTTAGCGTGGG"
                     /ApEinfo_revcolor="#85dae9"
                     /ApEinfo_fwdcolor="#85dae9"
     primer          7656..7675
                     /label="Qp10"
                     /note="sequence: ACCAATGCGCAAATGAAACT"
                     /ApEinfo_revcolor="#84b0dc"
                     /ApEinfo_fwdcolor="#84b0dc"
     primer          7711..7742
                     /label="luxR_R"
                     /note="sequence: CAATTTTAACAGGAGCAATTGATTGCCCATAC"
                     /ApEinfo_revcolor="#b7e6d7"
                     /ApEinfo_fwdcolor="#b7e6d7"
     primer          complement(7711..7742)
                     /label="luxR_F"
                     /note="sequence: GTATGGGCAATCAATTGCTCCTGTTAAAATTG"
                     /ApEinfo_revcolor="#d6b295"
                     /ApEinfo_fwdcolor="#d6b295"
     primer          complement(7718..7737)
                     /label="Qp11"
                     /note="sequence: GGCAATCAATTGCTCCTGTT"
                     /ApEinfo_revcolor="#75c6a9"
                     /ApEinfo_fwdcolor="#75c6a9"
     primer          complement(7726..7757)
                     /label="tmp1"
                     /note="sequence: ttattaatttttaaagtatgggcaatcaattg"
                     /ApEinfo_revcolor="#b1ff67"
                     /ApEinfo_fwdcolor="#b1ff67"
     primer          complement(7731..7750)
                     /label="RTp5"
                     /note="sequence: TTTTTAAAGTATGGGCAATC"
                     /ApEinfo_revcolor="#b7e6d7"
                     /ApEinfo_fwdcolor="#b7e6d7"
     primer          7731..7785
                     /label="HH21_F8"
                     /note="sequence: GATTGCCCATACTTTAAAAATTAATAACACTGATAGTGCTAGTGTAGATCACTAC"
                     /ApEinfo_revcolor="#85dae9"
                     /ApEinfo_fwdcolor="#85dae9"
     primer          complement(7731..7785)
                     /label="HH21_R8"
                     /note="sequence: GTAGTGATCTACACTAGCACTATCAGTGTTATTAATTTTTAAAGTATGGGCAATC"
                     /ApEinfo_revcolor="#84b0dc"
                     /ApEinfo_fwdcolor="#84b0dc"
     primer          7742..7782
                     /label="P_YQ_57"
                     /note="sequence: ctttaaaaattaataacactgatagtgctagtgtagatcac"
                     /ApEinfo_revcolor="#faac61"
                     /ApEinfo_fwdcolor="#faac61"
     primer          complement(7758..7782)
                     /label="PY047"
                     /note="sequence: GTGATCTACACTAGCACTATCAGTG"
                     /ApEinfo_revcolor="#f8d3a9"
                     /ApEinfo_fwdcolor="#f8d3a9"
     primer          7758..7791
                     /label="tmp2"
                     /note="sequence: cactgatagtgctagtgtagatcactactagagc"
                     /ApEinfo_revcolor="#9eafd2"
                     /ApEinfo_fwdcolor="#9eafd2"
     primer          complement(7760..7782)
                     /label="PY006"
                     /note="sequence: GTGATCTACACTAGCACTATCAG"
                     /ApEinfo_revcolor="#ffef86"
                     /ApEinfo_fwdcolor="#ffef86"
     primer          7790..7828
                     /label="B31_R5"
                     /note="sequence: GCCAGGCATCAAATAAAACGAAAGGCTCAGTCGAAAGAC"
                     /ApEinfo_revcolor="#faac61"
                     /ApEinfo_fwdcolor="#faac61"
     primer          complement(7790..7828)
                     /label="B31_F6"
                     /note="sequence: GTCTTTCGACTGAGCCTTTCGTTTTATTTGATGCCTGGC"
                     /ApEinfo_revcolor="#ffef86"
                     /ApEinfo_fwdcolor="#ffef86"
     primer          7791..7813
                     /label="PY007"
                     /note="sequence: CCAGGCATCAAATAAAACGAAAG"
                     /ApEinfo_revcolor="#b4abac"
                     /ApEinfo_fwdcolor="#b4abac"
     primer          7791..7825
                     /label="P390"
                     /note="sequence: ccaggcatcaaataaaacgaaaggctcagtcgaaa"
                     /ApEinfo_revcolor="#84b0dc"
                     /ApEinfo_fwdcolor="#84b0dc"
     misc_feature    7791..7870
                     /label="Terminator_B0010"
                     /ApEinfo_revcolor="#c6c9d1"
                     /ApEinfo_fwdcolor="#c6c9d1"
     primer          complement(7831..7858)
                     /label="GFP_R"
                     /note="sequence: CGACAAACAACAGATAAAACGAAAGGCC"
                     /ApEinfo_revcolor="#b7e6d7"
                     /ApEinfo_fwdcolor="#b7e6d7"
     primer          7834..7870
                     /label="ColE1_F"
                     /note="sequence: CTTTCGTTTTATCTGTTGTTTGTCGGTGAACGCTCTC"
                     /ApEinfo_revcolor="#faac61"
                     /ApEinfo_fwdcolor="#faac61"
     primer          7839..7876
                     /label="R4"
                     /note="sequence: GTTTTATCTGTTGTTTGTCGGTGAACGCTCTCTACTAG"
                     /ApEinfo_revcolor="#84b0dc"
                     /ApEinfo_fwdcolor="#84b0dc"
     primer          complement(7839..7876)
                     /label="F5"
                     /note="sequence: CTAGTAGAGAGCGTTCACCGACAAACAACAGATAAAAC"
                     /ApEinfo_revcolor="#c7b0e3"
                     /ApEinfo_fwdcolor="#c7b0e3"
     misc_feature    7879..7919
                     /label="Terminator_B0012"
                     /ApEinfo_revcolor="#b1ff67"
                     /ApEinfo_fwdcolor="#b1ff67"
     misc_feature    7897..7916
                     /label="RBS_seq"
                     /ApEinfo_revcolor="#b1ff67"
                     /ApEinfo_fwdcolor="#b1ff67"
     primer          complement(7898..7919)
                     /label="PY088"
                     /note="sequence: TATAAACGCAGAAAGGCCCACC"
                     /ApEinfo_revcolor="#85dae9"
                     /ApEinfo_fwdcolor="#85dae9"
     primer          complement(7898..7919)
                     /label="PY101"
                     /note="sequence: TATAAACGCAGAAAGGCCCACC"
                     /ApEinfo_revcolor="#b4abac"
                     /ApEinfo_fwdcolor="#b4abac"
     primer          complement(7898..7919)
                     /label="PY008"
                     /note="sequence: TATAAACGCAGAAAGGCCCACC"
                     /ApEinfo_revcolor="#ff9ccd"
                     /ApEinfo_fwdcolor="#ff9ccd"
     primer          complement(7900..7919)
                     /label="AP- Remove GFP Rev"
                     /note="sequence: TATAAACGCAGAAAGGCCCA"
                     /ApEinfo_revcolor="#d6b295"
                     /ApEinfo_fwdcolor="#d6b295"
     primer          complement(7909..7968)
                     /label="5Plux_R1_mut1"
                     /note="sequence: ACAAACCATTTTCTTGCGTAAACCTGTACGATCCTACAGGTCTCTAGTATATAAACGCAG"
                     /ApEinfo_revcolor="#84b0dc"
                     /ApEinfo_fwdcolor="#84b0dc"
     primer          7917..7940
                     /label="ST5_RFP_Seq1"
                     /note="sequence: ATATACTAGAGACCTGTAGGATCG"
                     /ApEinfo_revcolor="#ffef86"
                     /ApEinfo_fwdcolor="#ffef86"
     misc_feature    7928..7947
                     /label="LuxR binding site"
                     /ApEinfo_revcolor="#b4abac"
                     /ApEinfo_fwdcolor="#b4abac"
     primer          complement(7928..7951)
                     /label="5Plux_mut_R"
                     /note="sequence: GTAAACCTGTACGATCCTACAGGT"
                     /ApEinfo_revcolor="#ff9ccd"
                     /ApEinfo_fwdcolor="#ff9ccd"
     misc_feature    7928..7982
                     /label="pLux"
                     /ApEinfo_revcolor="#ffdde8"
                     /ApEinfo_fwdcolor="#ffdde8"
     primer          7945..7963
                     /label="LS020_pLux-seq-F"
                     /note="sequence: ggtttacgcaagaaaatgg"
                     /ApEinfo_revcolor="#d6b295"
                     /ApEinfo_fwdcolor="#d6b295"
     primer          7945..7963
                     /label="LS020_pLux-seq-F"
                     /note="sequence: GGTTTACGCAAGAAAATGG"
                     /ApEinfo_revcolor="#ffef86"
                     /ApEinfo_fwdcolor="#ffef86"
     primer          complement(7946..7982)
                     /label="CBS_051"
                     /note="sequence: tttattcgactataacaaaccattttcttgcgtaaac"
                     /ApEinfo_revcolor="#d6b295"
                     /ApEinfo_fwdcolor="#d6b295"
     misc_feature    7947..7952
                     /label=-35
                     /ApEinfo_revcolor="#b4abac"
                     /ApEinfo_fwdcolor="#b4abac"
     primer          complement(7950..7979)
                     /label="Reverse"
                     /note="sequence: ATTCGACTATAACAAACCATTTTCTTGCGT"
                     /ApEinfo_revcolor="#c6c9d1"
                     /ApEinfo_fwdcolor="#c6c9d1"
     primer          complement(7950..7979)
                     /label="Plux-3A_RV"
                     /note="sequence: ATTCGACTATAACAAACCATTTTCTTGCGT"
                     /ApEinfo_revcolor="#75c6a9"
                     /ApEinfo_fwdcolor="#75c6a9"
     primer          complement(7952..7979)
                     /label="P241"
                     /note="sequence: ATTCGACTATAACAAACCATTTTCTTGC"
                     /ApEinfo_revcolor="#b1ff67"
                     /ApEinfo_fwdcolor="#b1ff67"
     primer          complement(7955..7982)
                     /label="RFP_RBS_BWD"
                     /note="sequence: tttattcgactataacaaaccattttct"
                     /ApEinfo_revcolor="#85dae9"
                     /ApEinfo_fwdcolor="#85dae9"
     primer          complement(7955..7982)
                     /label="RFP_RBS_BWD"
                     /note="sequence: TTTATTCGACTATAACAAACCATTTTCT"
                     /ApEinfo_revcolor="#d59687"
                     /ApEinfo_fwdcolor="#d59687"
     primer          complement(7956..7982)
                     /label="pLux_End_R1"
                     /note="sequence: TTTATTCGACTATAACAAACCATTTTC"
                     /ApEinfo_revcolor="#c6c9d1"
                     /ApEinfo_fwdcolor="#c6c9d1"
     primer          complement(7956..7982)
                     /label="pLux_End_R1"
                     /note="sequence: tttattcgactataacaaaccattttc"
                     /ApEinfo_revcolor="#75c6a9"
                     /ApEinfo_fwdcolor="#75c6a9"
     primer          complement(7956..8010)
                     /label="CBS_057"
                     /note="sequence: ATctagtatttctcctctttctctagtatttattcgactataacaaaccattttc"
                     /ApEinfo_revcolor="#75c6a9"
                     /ApEinfo_fwdcolor="#75c6a9"
     primer          complement(7962..7999)
                     /label="add_LuxR_R2short"
                     /note="sequence: CTCCTCTTTCTCTAGTATTTATTCGACTATAACAAACC"
                     /ApEinfo_revcolor="#ffef86"
                     /ApEinfo_fwdcolor="#ffef86"
     primer          complement(7967..7990)
                     /label="sfG_seq07"
                     /note="sequence: CTCTAGTATTTATTCGACTATAAC"
                     /ApEinfo_revcolor="#84b0dc"
                     /ApEinfo_fwdcolor="#84b0dc"
     primer          complement(7967..8008)
                     /label="PY079"
                     /note="sequence: CTAGTATTTCTCCTCTTTCTCTAGTATTTATTCGACTATAAC"
                     /ApEinfo_revcolor="#85dae9"
                     /ApEinfo_fwdcolor="#85dae9"
     misc_feature    7969..7974
                     /label=-10
                     /ApEinfo_revcolor="#b4abac"
                     /ApEinfo_fwdcolor="#b4abac"
     misc_feature    7971..7971
                     /label="Mutate to G"
                     /ApEinfo_revcolor="#c6c9d1"
                     /ApEinfo_fwdcolor="#c6c9d1"
     primer          complement(7973..8008)
                     /label="LuxR_SpoT_R"
                     /note="sequence: CTAGTATTTCTCCTCTTTCTCTAGTATTTATTCGAC"
                     /ApEinfo_revcolor="#b1ff67"
                     /ApEinfo_fwdcolor="#b1ff67"
     primer          complement(7973..8008)
                     /label="LuxR_SpoT_R"
                     /note="sequence: ctagtatttctcctctttctctagtatttattcgac"
                     /ApEinfo_revcolor="#84b0dc"
                     /ApEinfo_fwdcolor="#84b0dc"
     primer          7980..8036
                     /label="CBS_058"
                     /note="sequence: aaatactagagaaagaggagaaatactagATGGATAAGAAATACTCAATAGGCTTAG"
                     /ApEinfo_revcolor="#ff9ccd"
                     /ApEinfo_fwdcolor="#ff9ccd"
     misc_feature    7991..8002
                     /label="RBS_B0034"
                     /ApEinfo_revcolor="#b1ff67"
                     /ApEinfo_fwdcolor="#b1ff67"
     misc_feature    8009..2261
                     /label="dCas"
                     /ApEinfo_revcolor="#c7b0e3"
                     /ApEinfo_fwdcolor="#c7b0e3"
     primer          complement(8041..8059)
                     /label="S26"
                     /note="sequence: TCCGACGCTATTTGTGCCG"
                     /ApEinfo_revcolor="#f58a5e"
                     /ApEinfo_fwdcolor="#f58a5e"
     binding region  complement(8132..8137)
                     /label=-10
                     /ApEinfo_revcolor="#ffef86"
                     /ApEinfo_fwdcolor="#ffef86"
     promoter        complement(8132..8137)
                     /label=-10
                     /ApEinfo_revcolor="#ffef86"
                     /ApEinfo_fwdcolor="#ffef86"
     promoter        8166..8171
                     /label=-35
                     /ApEinfo_revcolor="#84b0dc"
                     /ApEinfo_fwdcolor="#84b0dc"
     binding region  8166..8171
                     /label=-35
                     /ApEinfo_revcolor="#84b0dc"
                     /ApEinfo_fwdcolor="#84b0dc"
     primer          8268..8285
                     /label="S5"
                     /note="sequence: CAAATGAGATGGCGAAAG"
                     /ApEinfo_revcolor="#ffef86"
                     /ApEinfo_fwdcolor="#ffef86"
     primer          complement(8302..8346)
                     /label="AH4prR"
                     /note="sequence: TGCTTCTTGTCTTCTTCCACCAAAAAAGACTCTTCAAGTCGATGA"
                     /ApEinfo_revcolor="#c7b0e3"
                     /ApEinfo_fwdcolor="#c7b0e3"
     primer          8307..8348
                     /label="AH5prF"
                     /note="sequence: GACTTGAAGAGTCTTTTTTGGTGGAAGAAGACAAGAAGCATG"
                     /ApEinfo_revcolor="#f58a5e"
                     /ApEinfo_fwdcolor="#f58a5e"
     primer          complement(8464..8485)
                     /label="S25"
                     /note="sequence: CGCTAAGGCCAAATAGATTAAG"
                     /ApEinfo_revcolor="#84b0dc"
                     /ApEinfo_fwdcolor="#84b0dc"
     primer          8636..8655
                     /label="Sequence dCas 2"
                     /note="sequence: GCGATTCTTTCTGCACGATT"
                     /ApEinfo_revcolor="#ff9ccd"
                     /ApEinfo_fwdcolor="#ff9ccd"
     binding region  8813..8818
                     /label=-10
                     /ApEinfo_revcolor="#ffef86"
                     /ApEinfo_fwdcolor="#ffef86"
     promoter        8813..8818
                     /label=-10
                     /ApEinfo_revcolor="#ffef86"
                     /ApEinfo_fwdcolor="#ffef86"
     primer          9068..9090
                     /label="S6"
                     /note="sequence: CAATCAAAAAACGGATATGCAGG"
                     /ApEinfo_revcolor="#c7b0e3"
                     /ApEinfo_fwdcolor="#c7b0e3"
     promoter        9222..9227
                     /label=-35
                     /ApEinfo_revcolor="#84b0dc"
                     /ApEinfo_fwdcolor="#84b0dc"
     binding region  9222..9227
                     /label=-35
                     /ApEinfo_revcolor="#84b0dc"
                     /ApEinfo_fwdcolor="#84b0dc"
     primer          9321..9354
                     /label="CBS_060"
                     /note="sequence: AGAAGATTGAAAAAATCTTGACTTTTCGAATTCC"
                     /ApEinfo_revcolor="#c7b0e3"
                     /ApEinfo_fwdcolor="#c7b0e3"
     primer          complement(9342..9375)
                     /label="CBS_059"
                     /note="sequence: GCCAATGGACCAACATAATAAGGAATTCGAAAAG"
                     /ApEinfo_revcolor="#84b0dc"
                     /ApEinfo_fwdcolor="#84b0dc"
     primer          9416..9435
                     /label="Sequence dCas 3"
                     /note="sequence: GAAGAAACAATTACCCCATG"
                     /ApEinfo_revcolor="#84b0dc"
                     /ApEinfo_fwdcolor="#84b0dc"
     binding region  9578..9583
                     /label=-35
                     /ApEinfo_revcolor="#84b0dc"
                     /ApEinfo_fwdcolor="#84b0dc"
     promoter        9578..9583
                     /label=-35
                     /ApEinfo_revcolor="#84b0dc"
                     /ApEinfo_fwdcolor="#84b0dc"
     primer          9695..9725
                     /label="P260"
                     /note="sequence: CAATTAAAAGAAGATTATTTCAAAAAAATAG"
                     /ApEinfo_revcolor="#b4abac"
                     /ApEinfo_fwdcolor="#b4abac"
     primer          complement(9695..9725)
                     /label="P261"
                     /note="sequence: CTATTTTTTTGAAATAATCTTCTTTTAATTG"
                     /ApEinfo_revcolor="#c7b0e3"
                     /ApEinfo_fwdcolor="#c7b0e3"
ORIGIN
        1 TAGAGGATAT TGTTTTAACA TTGACCTTAT TTGAAGATAG GGAGATGATT GAGGAAAGAC
       61 TTAAAACATA TGCTCACCTC TTTGATGATA AGGTGATGAA ACAGCTTAAA CGTCGCCGTT
      121 ATACTGGTTG GGGACGTTTG TCTCGAAAAT TGATTAATGG TATTAGGGAT AAGCAATCTG
      181 GCAAAACAAT ATTAGATTTT TTGAAATCAG ATGGTTTTGC CAATCGCAAT TTTATGCAGC
      241 TGATCCATGA TGATAGTTTG ACATTTAAAG AAGACATTCA AAAAGCACAA GTGTCTGGAC
      301 AAGGCGATAG TTTACATGAA CATATTGCAA ATTTAGCTGG TAGCCCTGCT ATTAAAAAAG
      361 GTATTTTACA GACTGTAAAA GTTGTTGATG AATTGGTCAA AGTAATGGGG CGGCATAAGC
      421 CAGAAAATAT CGTTATTGAA ATGGCACGTG AAAATCAGAC AACTCAAAAG GGCCAGAAAA
      481 ATTCGCGAGA GCGTATGAAA CGAATCGAAG AAGGTATCAA AGAATTAGGA AGTCAGATTC
      541 TTAAAGAGCA TCCTGTTGAA AATACTCAAT TGCAAAATGA AAAGCTCTAT CTCTATTATC
      601 TCCAAAATGG AAGAGACATG TATGTGGACC AAGAATTAGA TATTAATCGT TTAAGTGATT
      661 ATGATGTCGA TGCCATTGTT CCACAAAGTT TCCTTAAAGA CGATTCAATA GACAATAAGG
      721 TCTTAACGCG TTCTGATAAA AATCGTGGTA AATCGGATAA CGTTCCAAGT GAAGAAGTAG
      781 TCAAAAAGAT GAAAAACTAT TGGAGACAAC TTCTAAACGC CAAGTTAATC ACTCAACGTA
      841 AGTTTGATAA TTTAACGAAA GCTGAACGTG GAGGTTTGAG TGAACTTGAT AAAGCTGGTT
      901 TTATCAAACG CCAATTGGTT GAAACTCGCC AAATCACTAA GCATGTGGCA CAAATTTTGG
      961 ATAGTCGCAT GAATACTAAA TACGATGAAA ATGATAAACT TATTCGAGAG GTTAAAGTGA
     1021 TTACCTTAAA ATCTAAATTA GTTTCTGACT TCCGAAAAGA TTTCCAATTC TATAAAGTAC
     1081 GTGAGATTAA CAATTACCAT CATGCCCATG ATGCGTATCT AAATGCCGTC GTTGGAACTG
     1141 CTTTGATTAA GAAATATCCA AAACTTGAAT CGGAGTTTGT CTATGGTGAT TATAAAGTTT
     1201 ATGATGTTCG TAAAATGATT GCTAAGTCTG AGCAAGAAAT AGGCAAAGCA ACCGCAAAAT
     1261 ATTTCTTTTA CTCTAATATC ATGAACTTCT TCAAAACAGA AATTACACTT GCAAATGGAG
     1321 AGATTCGCAA ACGCCCTCTA ATCGAAACTA ATGGGGAAAC TGGAGAAATT GTCTGGGATA
     1381 AAGGGCGAGA TTTTGCCACA GTGCGCAAAG TATTGTCCAT GCCCCAAGTC AATATTGTCA
     1441 AGAAAACAGA AGTACAGACA GGCGGATTCT CCAAGGAGTC AATTTTACCA AAAAGAAATT
     1501 CGGACAAGCT TATTGCTCGT AAAAAAGACT GGGATCCAAA AAAATATGGT GGTTTTGATA
     1561 GTCCAACGGT AGCTTATTCA GTCCTAGTGG TTGCTAAGGT GGAAAAAGGG AAATCGAAGA
     1621 AGTTAAAATC CGTTAAAGAG TTACTAGGGA TCACAATTAT GGAAAGAAGT TCCTTTGAAA
     1681 AAAATCCGAT TGACTTTTTA GAAGCTAAAG GATATAAGGA AGTTAAAAAA GACTTAATCA
     1741 TTAAACTACC TAAATATAGT CTTTTTGAGT TAGAAAACGG TCGTAAACGG ATGCTGGCTA
     1801 GTGCCGGAGA ATTACAAAAA GGAAATGAGC TGGCTCTGCC AAGCAAATAT GTGAATTTTT
     1861 TATATTTAGC TAGTCATTAT GAAAAGTTGA AGGGTAGTCC AGAAGATAAC GAACAAAAAC
     1921 AATTGTTTGT GGAGCAGCAT AAGCATTATT TAGATGAGAT TATTGAGCAA ATCAGTGAAT
     1981 TTTCTAAGCG TGTTATTTTA GCAGATGCCA ATTTAGATAA AGTTCTTAGT GCATATAACA
     2041 AACATAGAGA CAAACCAATA CGTGAACAAG CAGAAAATAT TATTCATTTA TTTACGTTGA
     2101 CGAATCTTGG AGCTCCCGCT GCTTTTAAAT ATTTTGATAC AACAATTGAT CGTAAACGAT
     2161 ATACGTCTAC AAAAGAAGTT TTAGATGCCA CTCTTATCCA TCAATCCATC ACTGGTCTTT
     2221 ATGAAACACG CATTGATTTG AGTCAGCTAG GAGGTGACTA Acgctgatag tgctagtgta
     2281 gatcgctact agagtactag ctctagatgc ggccgcgaat tccagaaatc atccttagcg
     2341 aaagctaagg atttttttta tctgaaatgc ctctgtaaca gagcattagc gcaaggtgat
     2401 ttttgtcttc ttgcgctaat tttttttgac ggctagctca gtcctaggta cagtgctagc
     2461 tactagagtc acacaggaaa gtactagatg cgtaaaggag aagaactttt cactggagtt
     2521 gtcccaattc ttgttgaatt agatggtgat gttaatgggc acaaattttc tgtcagtgga
     2581 gagggtgaag gtgatgcaac atacggaaaa cttaccctta aatttatttg cactactgga
     2641 aaactacctg ttccatggcc aacacttgtc actactttcg gttatggtgt tcaatgcttt
     2701 gcgagatacc cagatcatat gaaacagcat gactttttca agagtgccat gcccgaaggt
     2761 tatgtacagg aaagaactat atttttcaaa gatgacggga actacaagac acgtgctgaa
     2821 gtcaagtttg aaggtgatac ccttgttaat agaatcgagt taaaaggtat tgattttaaa
     2881 gaagatggaa acattcttgg acacaaattg gaatacaact ataactcaca caatgtatac
     2941 atcatggcag acaaacaaaa gaatggaatc aaagttaact tcaaaattag acacaacatt
     3001 gaagatggaa gcgttcaact agcagaccat tatcaacaaa atactccaat tggcgatggc
     3061 cctgtccttt taccagacaa ccattacctg tccacacaat ctgccctttc gaaagatccc
     3121 aacgaaaaga gagaccacat ggtccttctt gagtttgtaa cagctgctgg gattacacat
     3181 ggcatggatg aactatacaa ataataatac tagagccagg catcaaataa aacgaaaggc
     3241 tcagtcgaaa gactgggcct ttcgttttat ctgttgtttg tcggtgaacg ctctctacta
     3301 gagtcacact ggctcacctt cgggtgggcc tttctgcgtt tataTACTAG AGtaacaccg
     3361 CCGCTTACAG ACAAGCTGTG ACCGTCTCCG GGAGCTGCAT GTGTCAGAGG TTTTCACCGT
     3421 CATCACCGAA ACGCGCGAGA CGAAAGGGCC TCGTGATACG CCTATTTTTA TAGGTTAATG
     3481 TCATGATAAT AATGGTTTCT TAGACGTCAG GTGGCACTTT TCGGGGAAAT GTGCGCGGAA
     3541 CCCCTATTTG TTTATTTTTC TAAATACATT CAAATATGTA TCCGCTCATG AGACAATAAC
     3601 CCTGATAAAT GCTTCAATAA TATTGAAAAA GGAAGAGTAT GAGTATTCAA CATTTCCGTG
     3661 TCGCCCTTAT TCCCTTTTTT GCGGCATTTT GCCTTCCTGT TTTTGCTCAC CCAGAAACGC
     3721 TGGTGAAAGT AAAAGATGCT GAAGATCAGT TGGGTGCACG AGTGGGTTAC ATCGAACTGG
     3781 ATCTCAACAG CGGTAAGATC CTTGAGAGTT TTCGCCCCGA AGAACGTTTT CCAATGATGA
     3841 GCACTTTTAA AGTTCTGCTA TGTGGCGCGG TATTATCCCG TATTGACGCC GGGCAAGAGC
     3901 AACTCGGTCG CCGCATACAC TATTCTCAGA ATGACTTGGT TGAGTACTCA CCAGTCACAG
     3961 AAAAGCATCT TACGGATGGC ATGACAGTAA GAGAATTATG CAGTGCTGCC ATAACCATGA
     4021 GTGATAACAC TGCGGCCAAC TTACTTCTGA CAACGATCGG AGGACCGAAG GAGCTAACCG
     4081 CTTTTTTGCA CAACATGGGG GATCATGTAA CTCGCCTTGA TCGTTGGGAA CCGGAGCTGA
     4141 ATGAAGCCAT ACCAAACGAC GAGCGTGACA CCACGATGCC TGTAGCAATG GCAACAACGT
     4201 TGCGCAAACT ATTAACTGGC GAACTACTTA CTCTAGCTTC CCGGCAACAA TTAATAGACT
     4261 GGATGGAGGC GGATAAAGTT GCAGGACCAC TTCTGCGCTC GGCCCTTCCG GCTGGCTGGT
     4321 TTATTGCTGA TAAATCTGGA GCCGGTGAGC GTGGGTCTCG CGGTATCATT GCAGCACTGG
     4381 GGCCAGATGG TAAGCCCTCC CGTATCGTAG TTATCTACAC GACGGGGAGT CAGGCAACTA
     4441 TGGATGAACG AAATAGACAG ATCGCTGAGA TAGGTGCCTC ACTGATTAAG CATTGGTAAC
     4501 CAATTATTGA ACACCCTTCG GGGTGTTTTT TTGTTTCTGG TCTCCCCAAC TTATATCGTA
     4561 TGGGGCTGAC TTCAGGTGCT ACATTTGAAG AGATAAATTG CACTGAAATC TAGAAATATT
     4621 TTATCTGATT AATAAGATGA TCTTCTTGAG ATCGTTTTGG TCTGCGCGTA ATCTCTTGCT
     4681 CTGAAAACGA AAAAACCGCC TTGCAGGGCG GTTTTTCGAA GGTTCTCTGA GCTACCAACT
     4741 CTTTGAACCG AGGTAACTGG CTTGGAGGAG CGCAGTCACC AAAACTTGTC CTTTCAGTTT
     4801 AGCCTTAACC GGCGCATGAC TTCAAGACTA ACTCCTCTAA ATCAATTACC AGTGGCTGCT
     4861 GCCAGTGGTG CTTTTGCATG TCTTTCCGGG TTGGACTCAA GACGATAGTT ACCGGATAAG
     4921 GCGCAGCGGT CGGACTGAAC GGGGGGTTCG TGCATACAGT CCAGCTTGGA GCGAACTGCC
     4981 TACCCGGAAC TGAGTGTCAG GCGTGGAATG AGACAAACGC GGCCATAACA GCGGAATGAC
     5041 ACCGGTAAAC CGAAAGGCAG GAACAGGAGA GCGCACGAGG GAGCCGCCAG GGGGAAACGC
     5101 CTGGTATCTT TATAGTCCTG TCGGGTTTCG CCACCACTGA TTTGAGCGTC AGATTTCGTG
     5161 ATGCTTGTCA GGGGGGCGGA GCCTATGGAA AAACGGCTTT GCCGCGGCCC TCTCACTTCC
     5221 CTGTTAAGTA TCTTCCTGGC ATCTTCCAGG AAATCTCCGC CCCGTTCGTA AGCCATTTCC
     5281 GCTCCAATTA TTGAAGGCCG CTAACGCGGC CTTTTTTTGT TTCTGGTCTC CCtttatggc
     5341 tagctcagtc ctaggtacaa tgctagcAAT TCATTAAAGA GGAGAAAGGT ACCATGTCCA
     5401 GATTAGATAA AAGTAAAGTG ATTAACAGCG CATTAGAGCT GCTTAATGAG GTCGGAATCG
     5461 AAGGTTTAAC AACCCGTAAA CTCGCCCAGA AGCTAGGTGT AGAGCAGCCT ACATTGTATT
     5521 GGCATGTAAA AAATAAGCGG GCTTTGCTCG ACGCCTTAGC CATTGAGATG TTAGATAGGC
     5581 ACCATACTCA CTTTTGCCCT TTAGAAGGGG AAAGCTGGCA AGATTTTTTA CGTAATAACG
     5641 CTAAAAGTTT TAGATGTGCT TTACTAAGTC ATCGCGATGG AGCAAAAGTA CATTTAGGTA
     5701 CACGGCCTAC AGAAAAACAG TATGAAACTC TCGAAAATCA ATTAGCCTTT TTATGCCAAC
     5761 AAGGTTTTTC ACTAGAGAAT GCATTATATG CACTCAGCGC TGTGGGGCAT TTTACTTTAG
     5821 GTTGCGTATT GGAAGATCAA GAGCATCAAG TCGCTAAAGA AGAAAGGGAA ACACCTACTA
     5881 CTGATAGTAT GCCGCCATTA TTACGACAAG CTATCGAATT ATTTGATCAC CAAGGTGCAG
     5941 AGCCAGCCTT CTTATTCGGC CTTGAATTGA TCATATGCGG ATTAGAAAAA CAACTTAAAT
     6001 GTGAAAGTGG GTCcTAATAA ACGCGTGCTA GAGGCATCAA ATAAAACGAA AGGCTCAGTC
     6061 GAAAGACTGG GCCTTTCGTT TTATCTGTTG TTTGTCGGTG AACGCTCTCC TGAGTAGGAC
     6121 AAATtactag agtccctatc agtgatagag attgacatcc ctatcagtga tagagatact
     6181 gagcactact agagaaagag gagaaatact agaTGTATCT GTTTGAAAGC CTGAATCAAC
     6241 TGATTCAAAC CTACCTGCCG GAAGACCAAA TCAAGCGTCT GCGGCAGGCG TATCTCGTTG
     6301 CACGTGATGC TCACGAGGGG CAAACACGTT CAAGCGGTGA ACCCTATATC ACGCACCCGG
     6361 TAGCGGTTGC CTGCATTCTG GCCGAGATGA AACTCGACTA TGAAACGCTG ATGGCGGCGC
     6421 TGCTGCATGA CGTGATTGAA GATACTCCCG CCACCTACCA GGATATGGAA CAGCTTTTTG
     6481 GTAAAAGCGT CGCCGAGCTG GTAGAGGGGG TGTCGAAACT TGATAAACTC AAGTTCCGCG
     6541 ATAAGAAAGA GGCGCAGGCC GAAAACTTTC GCAAGATGAT TATGGCGATG GTGCAGGATA
     6601 TCCGCGTCAT CCTCATCAAA CTTGCCGACC GTACCCACAA CATGCGCACG CTGGGCTCAC
     6661 TTCGCCCGGA CAAACGTCGC CGCATCGCCC GTGAAACTCT CGAAATTTAT AGCCCGCTGG
     6721 CGCACCGTTT AGGTATCCAC CACATTAAAA CCGAACTCGA AGAGCTGGGT TTTGAGGCGC
     6781 TGTATCCCAA CCGTTATCGC GTAATCAAAG AAGTGGTGAA AGCCGCGCGC CAAAATTCGT
     6841 CAGTTGCTGA AAAACCTCAA GCGTaATaAC TCGGTACCAA ATTCCAGAAA AGAGGCCTCC
     6901 CGAAAGGGGG GCCTTTTTTC GTTTTGGTCC ctctagtatg gtgcaaaacc tttcgcggta
     6961 tggcatgata gcgcctacta gagaaagagg agaaatacta gatgaaaaac ataaatgccg
     7021 acgacacata cagaataatt aataaaatta aagcttgtag aagcaataat gatattaatc
     7081 aatgcttatc tgatatgact aaaatggtac attgtgaata ttatttactc gcgatcattt
     7141 atcctcattc tatggttaaa tctgatattt caatcctaga taattaccct aaaaaatgga
     7201 ggcaatatta tgatgacgct aatttaataa aatatgatcc tatagtagat tattctaact
     7261 ccaatcattc accaattaat tggaatatat ttgaaaacaa tgctgtaaat aaaaaatctc
     7321 caaatgtaat taaagaagcg aaaacatcag gtcttatcac tgggtttagt ttccctattc
     7381 atacggctaa caatggcttc ggaatgctta gttttgcaca ttcagaaaaa gacaactata
     7441 tagatagttt atttttacat gcgtgtatga acataccatt aattgttcct tctctagttg
     7501 ataattatcg aaaaataaat atagcaaata ataaatcaaa caacgattta accaaaagag
     7561 aaaaagaatg tttagcgtgg gcatgcgaag gaaaaagctc ttgggatatt tcaaaaatat
     7621 taggttgcag tgagcgtact gtcactttcc atttaaccaa tgcgcaaatg aaactcaata
     7681 caacaaaccg ctgccaaagt atttctaaag caattttaac aggagcaatt gattgcccat
     7741 actttaaaaa ttaataacac tgatagtgct agtgtagatc actactagag ccaggcatca
     7801 aataaaacga aaggctcagt cgaaagactg ggcctttcgt tttatctgtt gtttgtcggt
     7861 gaacgctctc tactagagtc acactggctc accttcgggt gggcctttct gcgtttatat
     7921 actagagacc tgtaggatcg tacaggttta cgcaagaaaa tggtttgtta tagtcgaata
     7981 aatactagag aaagaggaga aatactagAT GGATAAGAAA TACTCAATAG GCTTAGCTAT
     8041 CGGCACAAAT AGCGTCGGAT GGGCGGTGAT CACTGATGAA TATAAGGTTC CGTCTAAAAA
     8101 GTTCAAGGTT CTGGGAAATA CAGACCGCCA CAGTATCAAA AAAAATCTTA TAGGGGCTCT
     8161 TTTATTTGAC AGTGGAGAGA CAGCGGAAGC GACTCGTCTC AAACGGACAG CTCGTAGAAG
     8221 GTATACACGT CGGAAGAATC GTATTTGTTA TCTACAGGAG ATTTTTTCAA ATGAGATGGC
     8281 GAAAGTAGAT GATAGTTTCT TTCATCGACT TGAAGAGTCT TTTTTGGTGG AAGAAGACAA
     8341 GAAGCATGAA CGTCATCCTA TTTTTGGAAA TATAGTAGAT GAAGTTGCTT ATCATGAGAA
     8401 ATATCCAACT ATCTATCATC TGCGAAAAAA ATTGGTAGAT TCTACTGATA AAGCGGATTT
     8461 GCGCTTAATC TATTTGGCCT TAGCGCATAT GATTAAGTTT CGTGGTCATT TTTTGATTGA
     8521 GGGAGATTTA AATCCTGATA ATAGTGATGT GGACAAACTA TTTATCCAGT TGGTACAAAC
     8581 CTACAATCAA TTATTTGAAG AAAACCCTAT TAACGCAAGT GGAGTAGATG CTAAAGCGAT
     8641 TCTTTCTGCA CGATTGAGTA AATCAAGACG ATTAGAAAAT CTCATTGCTC AGCTCCCCGG
     8701 TGAGAAGAAA AATGGCTTAT TTGGGAATCT CATTGCTTTG TCATTGGGTT TGACCCCTAA
     8761 TTTTAAATCA AATTTTGATT TGGCAGAAGA TGCTAAATTA CAGCTTTCAA AAGATACTTA
     8821 CGATGATGAT TTAGATAATT TATTGGCGCA AATTGGAGAT CAATATGCTG ATTTGTTTTT
     8881 GGCAGCTAAG AATTTATCAG ATGCTATTTT ACTTTCAGAT ATCCTAAGAG TAAATACTGA
     8941 AATAACTAAG GCTCCCCTAT CAGCTTCAAT GATTAAACGC TACGATGAAC ATCATCAAGA
     9001 CTTGACTCTT TTAAAAGCTT TAGTTCGACA ACAACTTCCA GAAAAGTATA AAGAAATCTT
     9061 TTTTGATCAA TCAAAAAACG GATATGCAGG TTATATTGAT GGGGGAGCTA GCCAAGAAGA
     9121 ATTTTATAAA TTTATCAAAC CAATTTTAGA AAAAATGGAT GGTACTGAGG AATTATTGGT
     9181 GAAACTAAAT CGTGAAGATT TGCTGCGCAA GCAACGGACC TTTGACAACG GCTCTATTCC
     9241 CCATCAAATT CACTTGGGTG AGCTGCATGC TATTTTGAGA AGACAAGAAG ACTTTTATCC
     9301 ATTTTTAAAA GACAATCGTG AGAAGATTGA AAAAATCTTG ACTTTTCGAA TTCCTTATTA
     9361 TGTTGGTCCA TTGGCGCGTG GCAATAGTCG TTTTGCATGG ATGACTCGGA AGTCTGAAGA
     9421 AACAATTACC CCATGGAATT TTGAAGAAGT TGTCGATAAA GGTGCTTCAG CTCAATCATT
     9481 TATTGAACGC ATGACAAACT TTGATAAAAA TCTTCCAAAT GAAAAAGTAC TACCAAAACA
     9541 TAGTTTGCTT TATGAGTATT TTACGGTTTA TAACGAATTG ACAAAGGTCA AATATGTTAC
     9601 TGAAGGAATG CGAAAACCAG CATTTCTTTC AGGTGAACAG AAGAAAGCCA TTGTTGATTT
     9661 ACTCTTCAAA ACAAATCGAA AAGTAACCGT TAAGCAATTA AAAGAAGATT ATTTCAAAAA
     9721 AATAGAATGT TTTGATAGTG TTGAAATTTC AGGAGTTGAA GATAGATTTA ATGCTTCATT
     9781 AGGTACCTAC CATGATTTGC TAAAAATTAT TAAAGATAAA GATTTTTTGG ATAATGAAGA
     9841 AAATGAAGAT ATCT
//
