# Supplementary material for: Feedforward growth rate control mitigates gene activation burden
Source: Nat Commun. 2022 Nov 17;13:7054. doi: 10.1038/s41467-022-34647-1 (PMC9672102; doi:10.1038/s41467-022-34647-1)
Supplement: Supplementary file 6 — Source data [file 41467_2022_34647_MOESM6_ESM.zip › Source_Data_and_PlasmidMaps_and_PrimersList/Plasmid Maps/P_IFFL.gb]

LOCUS       P_IFFL                  5406 bp ds-DNA     circular     02-JUN-2022
DEFINITION  .
KEYWORDS    "creator:HsinHo" "marker:LuxR, AmpR"
FEATURES             Location/Qualifiers
     misc_feature    31..77
                     /label="L3S3P11 terminator"
                     /ApEinfo_revcolor="#ff0000"
                     /ApEinfo_fwdcolor="#ff0000"
     misc_feature    78..176
                     /label="5'-end flanking"
                     /ApEinfo_revcolor="#85dae9"
                     /ApEinfo_fwdcolor="#85dae9"
     rep_origin      177..722
                     /label="p15A ori"
                     /ApEinfo_revcolor="#ffef86"
                     /ApEinfo_fwdcolor="#ffef86"
     misc_feature    723..814
                     /label="3'-end flanking"
                     /ApEinfo_revcolor="#85dae9"
                     /ApEinfo_fwdcolor="#85dae9"
     misc_feature    815..863
                     /label="gBlock_T_pSal_rfp"
                     /ApEinfo_revcolor="#85dae9"
                     /ApEinfo_fwdcolor="#85dae9"
     misc_feature    815..863
                     /label="L3S3P22 terminator"
                     /ApEinfo_revcolor="#ff0000"
                     /ApEinfo_fwdcolor="#ff0000"
     misc_feature    815..863
                     /label="from pHH03b or pHH01"
                     /ApEinfo_revcolor="#b7e6d7"
                     /ApEinfo_fwdcolor="#b7e6d7"
     misc_feature    827..832
                     /label="predicted stem"
                     /ApEinfo_revcolor="#b4abac"
                     /ApEinfo_fwdcolor="#b4abac"
     misc_feature    837..842
                     /label="predicted stem"
                     /ApEinfo_revcolor="#b4abac"
                     /ApEinfo_fwdcolor="#b4abac"
     primer          864..889
                     /label="RFP_VR"
                     /note="sequence: ctctagtatggtgcaaaacctttcgc"
                     /ApEinfo_revcolor="#b4abac"
                     /ApEinfo_fwdcolor="#b4abac"
     misc_feature    864..963
                     /label="gB_spoTBssHII_Term"
                     /ApEinfo_revcolor="#ffef86"
                     /ApEinfo_fwdcolor="#ffef86"
     misc_feature    864..3362
                     /label="from J92001"
                     /ApEinfo_revcolor="#b7e6d7"
                     /ApEinfo_fwdcolor="#b7e6d7"
     misc_feature    872..908
                     /label="pLac-IQ"
                     /ApEinfo_revcolor="#b1ff67"
                     /ApEinfo_fwdcolor="#b1ff67"
     misc_feature    874..879
                     /label=-35
                     /ApEinfo_revcolor="#b4abac"
                     /ApEinfo_fwdcolor="#b4abac"
     misc_feature    897..902
                     /label=-10
                     /ApEinfo_revcolor="#b4abac"
                     /ApEinfo_fwdcolor="#b4abac"
     misc_feature    917..928
                     /label="RBS_B0034"
                     /ApEinfo_revcolor="#b1ff67"
                     /ApEinfo_fwdcolor="#b1ff67"
     misc_feature    935..1690
                     /label="LuxR"
                     /ApEinfo_revcolor="#cc66ff"
                     /ApEinfo_fwdcolor="#cc66ff"
     misc_feature    1076..1078
                     /label="Synonymous Mutation from CCT to CCC"
                     /ApEinfo_revcolor="#b4abac"
                     /ApEinfo_fwdcolor="#b4abac"
     primer          1334..1358
                     /label="SEQ_RBS"
                     /note="sequence: ggaatgcttagttttgcacattcag"
                     /ApEinfo_revcolor="#84b0dc"
                     /ApEinfo_fwdcolor="#84b0dc"
     primer          1447..1474
                     /label="cjB_seq01"
                     /note="sequence: aataaatatagcaaataataaatcaaac"
                     /ApEinfo_revcolor="#b4abac"
                     /ApEinfo_fwdcolor="#b4abac"
     misc_feature    1724..1803
                     /label="Terminator_B0010"
                     /ApEinfo_revcolor="#c6c9d1"
                     /ApEinfo_fwdcolor="#c6c9d1"
     misc_feature    1812..1852
                     /label="Terminator_B0012"
                     /ApEinfo_revcolor="#b1ff67"
                     /ApEinfo_fwdcolor="#b1ff67"
     misc_feature    1830..1849
                     /label="RBS_seq"
                     /ApEinfo_revcolor="#b1ff67"
                     /ApEinfo_fwdcolor="#b1ff67"
     misc_feature    1861..1880
                     /label="LuxR binding site"
                     /ApEinfo_revcolor="#b4abac"
                     /ApEinfo_fwdcolor="#b4abac"
     misc_feature    1861..1915
                     /label="pLux"
                     /ApEinfo_revcolor="#ffdde8"
                     /ApEinfo_fwdcolor="#ffdde8"
     misc_feature    1880..1885
                     /label=-35
                     /ApEinfo_revcolor="#b4abac"
                     /ApEinfo_fwdcolor="#b4abac"
     primer          complement(1888..1915)
                     /label="RFP_RBS_BWD"
                     /note="sequence: tttattcgactataacaaaccattttct"
                     /ApEinfo_revcolor="#85dae9"
                     /ApEinfo_fwdcolor="#85dae9"
     misc_feature    1902..1907
                     /label=-10
                     /ApEinfo_revcolor="#b4abac"
                     /ApEinfo_fwdcolor="#b4abac"
     primer          complement(1906..1941)
                     /label="LuxR_SpoT_R"
                     /note="sequence: ctagtatttctcctctttctctagtatttattcgac"
                     /ApEinfo_revcolor="#84b0dc"
                     /ApEinfo_fwdcolor="#84b0dc"
     primer          1911..1959
                     /label="power10 1primer"
                     /note="sequence: TAGCCCTCACACACCCCTAGGGAGAATATTTatggcttcctccgaagac"
                     /ApEinfo_revcolor="#f58a5e"
                     /ApEinfo_fwdcolor="#f58a5e"
     primer          1916..1959
                     /label="B0034_Tail"
                     /note="sequence: tactagagaaagaggagaaatactagatggcttcctccgaagac"
                     /ApEinfo_revcolor="#b7e6d7"
                     /ApEinfo_fwdcolor="#b7e6d7"
     primer          1917..1959
                     /label="Strong_RBS"
                     /note="sequence: CGTATCCAATTATAAGGGGGTTCATatggcttcctccgaagac"
                     /ApEinfo_revcolor="#ffef86"
                     /ApEinfo_fwdcolor="#ffef86"
     primer          1917..1959
                     /label="Weal_RBS"
                     /note="sequence: TCCCGCCCAGTCAGGAGACAACAGCatggcttcctccgaagac"
                     /ApEinfo_revcolor="#d6b295"
                     /ApEinfo_fwdcolor="#d6b295"
     misc_feature    1942..2622
                     /label="mRFP"
                     /ApEinfo_revcolor="#f58a5e"
                     /ApEinfo_fwdcolor="#f58a5e"
     primer          2065..2079
                     /label="iso_seq_2_RFP"
                     /note="sequence: cagaccgctaaactg"
                     /ApEinfo_revcolor="#c6c9d1"
                     /ApEinfo_fwdcolor="#c6c9d1"
     misc_feature    2104..2249
                     /label="gBlock_T_pSal_rfp"
                     /ApEinfo_revcolor="#85dae9"
                     /ApEinfo_fwdcolor="#85dae9"
     misc_feature    2104..2622
                     /label="J10000"
                     /ApEinfo_revcolor="#b1ff67"
                     /ApEinfo_fwdcolor="#b1ff67"
     misc_feature    2104..3362
                     /label="from J92001"
                     /ApEinfo_revcolor="#b7e6d7"
                     /ApEinfo_fwdcolor="#b7e6d7"
     primer          2294..2318
                     /label="ST5_RFP_Seq2"
                     /note="sequence: tcatctacaaagttaaactgcgtgg"
                     /ApEinfo_revcolor="#c7b0e3"
                     /ApEinfo_fwdcolor="#c7b0e3"
     primer          2581..2597
                     /label="LS019_mRFP-end-seq-F"
                     /note="sequence: tacgaacgtgctgaagg"
                     /ApEinfo_revcolor="#c6c9d1"
                     /ApEinfo_fwdcolor="#c6c9d1"
     primer          complement(2599..2622)
                     /label="LuxR_RFP_R"
                     /note="sequence: ttattaagcaccggtggagtgacg"
                     /ApEinfo_revcolor="#b1ff67"
                     /ApEinfo_fwdcolor="#b1ff67"
     primer          complement(2599..2622)
                     /label="LuxR_RFP_R"
                     /note="sequence: ttattaagcaccggtggagtgacg"
                     /ApEinfo_revcolor="#b1ff67"
                     /ApEinfo_fwdcolor="#b1ff67"
     primer          2619..2674
                     /label="ST_Change_B0034_F"
                     /note="sequence: tactagagaaagaggagaaatactagaTGTATCTGTTTGAAAGCCTGAATCAACTG"
                     /ApEinfo_revcolor="#d59687"
                     /ApEinfo_fwdcolor="#d59687"
     misc_feature    2645..2647
                     /label="change start codon"
                     /ApEinfo_revcolor="#ff0000"
                     /ApEinfo_fwdcolor="#ff0000"
     primer          2645..2663
                     /label="LS001_RBS-1k-forward"
                     /note="sequence: GTTACAGCTTAGCCCGATCCATTTatgtatctgtttgaaagcc"
                     /ApEinfo_revcolor="#f58a5e"
                     /ApEinfo_fwdcolor="#f58a5e"
     primer          2645..2674
                     /label="LuxR_SpoT_F"
                     /note="sequence: aTGTATCTGTTTGAAAGCCTGAATCAACTG"
                     /ApEinfo_revcolor="#d59687"
                     /ApEinfo_fwdcolor="#d59687"
     primer          2645..2674
                     /label="ST_Change_B0034_F"
                     /note="sequence: tactagagaaagaggagaaatactagaTGTATCTGTTTGAAAGCCTGAATCAACTG"
                     /ApEinfo_revcolor="#d59687"
                     /ApEinfo_fwdcolor="#d59687"
     CDS             2645..3301
                     /label="spoT(BssHII)"
                     /ApEinfo_revcolor="#993366"
                     /ApEinfo_fwdcolor="#993366"
     misc_feature    2646..3262
                     /label="from pGN19"
                     /ApEinfo_revcolor="#b1ff67"
                     /ApEinfo_fwdcolor="#b1ff67"
     primer          complement(2661..2681)
                     /label="GFP_R3"
                     /note="sequence: ctcttcgcctttacgcatTTGAATCAGTTGATTCAGGC"
                     /ApEinfo_revcolor="#d6b295"
                     /ApEinfo_fwdcolor="#d6b295"
     primer          2834..2850
                     /label="ST5_SpoT_Seq1"
                     /note="sequence: GAAACGCTGATGGCGGC"
                     /ApEinfo_revcolor="#f8d3a9"
                     /ApEinfo_fwdcolor="#f8d3a9"
     misc_feature    3063..3362
                     /label="gB_spoTBssHII_Term"
                     /ApEinfo_revcolor="#ffef86"
                     /ApEinfo_fwdcolor="#ffef86"
     misc_feature    3296..3301
                     /label="change stop codon"
                     /ApEinfo_revcolor="#ff0000"
                     /ApEinfo_fwdcolor="#ff0000"
     primer          3296..3319
                     /label="GFP_F2"
                     /note="sequence: gtatggatgaactgtacaaatgatgaCTCGGTACCAAATTCCAG"
                     /ApEinfo_revcolor="#b4abac"
                     /ApEinfo_fwdcolor="#b4abac"
     primer          3302..3327
                     /label="LuxR_RFP_F"
                     /note="sequence: CTCGGTACCAAATTCCAGAAAAGAGG"
                     /ApEinfo_revcolor="#9eafd2"
                     /ApEinfo_fwdcolor="#9eafd2"
     misc_feature    3302..3362
                     /label="L3S2P21 terminator"
                     /ApEinfo_revcolor="#ff0000"
                     /ApEinfo_fwdcolor="#ff0000"
     primer          complement(3352..3376)
                     /label="ST_Iso_GFP_R11"
                     /note="sequence: cgtcaaGTAAGCGGGGACCAAAACG"
                     /ApEinfo_revcolor="#84b0dc"
                     /ApEinfo_fwdcolor="#84b0dc"
     primer          3352..3389
                     /label="ST_Iso_GFP_F11"
                     /note="sequence: CGTTTTGGTCCCCGCTTACttgacggctagctcagtcc"
                     /ApEinfo_revcolor="#84b0dc"
                     /ApEinfo_fwdcolor="#84b0dc"
     misc_feature    3363..30
                     /label="from pUC19"
                     /ApEinfo_revcolor="#b4abac"
                     /ApEinfo_fwdcolor="#b4abac"
     misc_feature    3363..4376
                     /label="BlastN match2"
                     /ApEinfo_revcolor="#b1ff67"
                     /ApEinfo_fwdcolor="#b1ff67"
     misc_feature    3363..4397
                     /label="SGS left arm "
                     /ApEinfo_revcolor="#85dae9"
                     /ApEinfo_fwdcolor="#85dae9"
     misc_feature    3371..3405
                     /label="J23100"
                     /ApEinfo_revcolor="#75c6a9"
                     /ApEinfo_fwdcolor="#75c6a9"
     misc_feature    3371..4289
                     /label="A37 (Monitor)"
                     /ApEinfo_revcolor="#75c6a9"
                     /ApEinfo_fwdcolor="#75c6a9"
     misc_feature    3406..3411
                     /label="scar_gene"
                     /ApEinfo_revcolor="#f58a5e"
                     /ApEinfo_fwdcolor="#f58a5e"
     None            3406..3413
                     /label="scar"
                     /ApEinfo_revcolor="#b7e6d7"
                     /ApEinfo_fwdcolor="#b7e6d7"
     BioBrick        3414..3426
                     /label="BBa_B0032"
                     /ApEinfo_revcolor="#f8d3a9"
                     /ApEinfo_fwdcolor="#f8d3a9"
     misc_feature    3427..3432
                     /label="scar_gene"
                     /ApEinfo_revcolor="#f58a5e"
                     /ApEinfo_fwdcolor="#f58a5e"
     misc_feature    3427..3432
                     /label="SCAR_gene"
                     /ApEinfo_revcolor="#85dae9"
                     /ApEinfo_fwdcolor="#85dae9"
     protein         3433..4152
                     /label="GFP protein"
                     /ApEinfo_revcolor="#b1ff67"
                     /ApEinfo_fwdcolor="#b1ff67"
     misc_feature    3611..3616
                     /label=-35
                     /ApEinfo_revcolor="#b7e6d7"
                     /ApEinfo_fwdcolor="#b7e6d7"
     misc_feature    4153..4158
                     /label="scar_gene"
                     /ApEinfo_revcolor="#f58a5e"
                     /ApEinfo_fwdcolor="#f58a5e"
     None            4153..4160
                     /label="scar"
                     /ApEinfo_revcolor="#b7e6d7"
                     /ApEinfo_fwdcolor="#b7e6d7"
     BioBrick        4161..4240
                     /label="BBa_B0010"
                     /ApEinfo_revcolor="#f8d3a9"
                     /ApEinfo_fwdcolor="#f8d3a9"
     misc_feature    4161..4277
                     /label="b0015"
                     /ApEinfo_revcolor="#d59687"
                     /ApEinfo_fwdcolor="#d59687"
     misc_feature    4161..4289
                     /label="dbl_term"
                     /ApEinfo_revcolor="#85dae9"
                     /ApEinfo_fwdcolor="#85dae9"
     misc_feature    4161..4289
                     /label="BBa_B0015"
                     /ApEinfo_revcolor="#d6b295"
                     /ApEinfo_fwdcolor="#d6b295"
     misc_feature    4241..4246
                     /label="scar_gene"
                     /ApEinfo_revcolor="#f58a5e"
                     /ApEinfo_fwdcolor="#f58a5e"
     misc_feature    4241..4246
                     /label="SCAR_gene"
                     /ApEinfo_revcolor="#85dae9"
                     /ApEinfo_fwdcolor="#85dae9"
     None            4241..4248
                     /label="scar"
                     /ApEinfo_revcolor="#b7e6d7"
                     /ApEinfo_fwdcolor="#b7e6d7"
     BioBrick        4249..4289
                     /label="BBa_B0012"
                     /ApEinfo_revcolor="#d6b295"
                     /ApEinfo_fwdcolor="#d6b295"
     primer          4279..4325
                     /label="ST_Iso_GFP_F12"
                     /note="sequence: ctgcgtttataTACTAGAGtaacaccgAGACAAGCTGTGACCGTCTC"
                     /ApEinfo_revcolor="#d6b295"
                     /ApEinfo_fwdcolor="#d6b295"
     primer          complement(4279..4325)
                     /label="ST_Iso_GFP_R12"
                     /note="sequence: GAGACGGTCACAGCTTGTCTcggtgttaCTCTAGTAtataaacgcag"
                     /ApEinfo_revcolor="#c6c9d1"
                     /ApEinfo_fwdcolor="#c6c9d1"
     BioBrick        4290..4291
                     /label="Suffix"
                     /ApEinfo_revcolor="#ffef86"
                     /ApEinfo_fwdcolor="#ffef86"
     misc_feature    4290..4295
                     /label="scar_gene"
                     /ApEinfo_revcolor="#f58a5e"
                     /ApEinfo_fwdcolor="#f58a5e"
     misc_feature    4290..4297
                     /label="scar"
                     /ApEinfo_revcolor="#f58a5e"
                     /ApEinfo_fwdcolor="#f58a5e"
     BioBrick        4292..4297
                     /label="Prefix"
                     /ApEinfo_revcolor="#f8d3a9"
                     /ApEinfo_fwdcolor="#f8d3a9"
     misc_feature    4375..4422
                     /label="BlastN match 1"
                     /ApEinfo_revcolor="#85dae9"
                     /ApEinfo_fwdcolor="#85dae9"
     misc_feature    4376..4445
                     /label="identical as pZE21"
                     /ApEinfo_revcolor="#ffef86"
                     /ApEinfo_fwdcolor="#ffef86"
     misc_feature    4396..4399
                     /label="gyrase cleavage site"
                     /ApEinfo_revcolor="#ff0000"
                     /ApEinfo_fwdcolor="#ff0000"
     misc_feature    4398..4497
                     /label="SGS left arm "
                     /ApEinfo_revcolor="#85dae9"
                     /ApEinfo_fwdcolor="#85dae9"
     misc_feature    4445..4445
                     /label="bending center"
                     /ApEinfo_revcolor="#ff0000"
                     /ApEinfo_fwdcolor="#ff0000"
     promoter        4471..4575
                     /label="AmpR promoter"
                     /ApEinfo_revcolor="#c6c9d1"
                     /ApEinfo_fwdcolor="#c6c9d1"
     CDS             4576..4644
                     /label="AmpR"
                     /ApEinfo_revcolor="#b7e6d7"
                     /ApEinfo_fwdcolor="#b7e6d7"
     CDS             4645..30
                     /label="AmpR"
                     /ApEinfo_revcolor="#b7e6d7"
                     /ApEinfo_fwdcolor="#b7e6d7"
ORIGIN
        1 ATAGGTGCCT CACTGATTAA GCATTGGTAA CCAATTATTG AACACCCTTC GGGGTGTTTT
       61 TTTGTTTCTG GTCTCCCCAA CTTATATCGT ATGGGGCTGA CTTCAGGTGC TACATTTGAA
      121 GAGATAAATT GCACTGAAAT CTAGAAATAT TTTATCTGAT TAATAAGATG ATCTTCTTGA
      181 GATCGTTTTG GTCTGCGCGT AATCTCTTGC TCTGAAAACG AAAAAACCGC CTTGCAGGGC
      241 GGTTTTTCGA AGGTTCTCTG AGCTACCAAC TCTTTGAACC GAGGTAACTG GCTTGGAGGA
      301 GCGCAGTCAC CAAAACTTGT CCTTTCAGTT TAGCCTTAAC CGGCGCATGA CTTCAAGACT
      361 AACTCCTCTA AATCAATTAC CAGTGGCTGC TGCCAGTGGT GCTTTTGCAT GTCTTTCCGG
      421 GTTGGACTCA AGACGATAGT TACCGGATAA GGCGCAGCGG TCGGACTGAA CGGGGGGTTC
      481 GTGCATACAG TCCAGCTTGG AGCGAACTGC CTACCCGGAA CTGAGTGTCA GGCGTGGAAT
      541 GAGACAAACG CGGCCATAAC AGCGGAATGA CACCGGTAAA CCGAAAGGCA GGAACAGGAG
      601 AGCGCACGAG GGAGCCGCCA GGGGGAAACG CCTGGTATCT TTATAGTCCT GTCGGGTTTC
      661 GCCACCACTG ATTTGAGCGT CAGATTTCGT GATGCTTGTC AGGGGGGCGG AGCCTATGGA
      721 AAAACGGCTT TGCCGCGGCC CTCTCACTTC CCTGTTAAGT ATCTTCCTGG CATCTTCCAG
      781 GAAATCTCCG CCCCGTTCGT AAGCCATTTC CGCTCCAATT ATTGAAGGCC GCTAACGCGG
      841 CCTTTTTTTG TTTCTGGTCT CCCctctagt atggtgcaaa acctttcgcg gtatggcatg
      901 atagcgccta ctagagaaag aggagaaata ctagatgaaa aacataaatg ccgacgacac
      961 atacagaata attaataaaa ttaaagcttg tagaagcaat aatgatatta atcaatgctt
     1021 atctgatatg actaaaatgg tacattgtga atattattta ctcgcgatca tttatcctca
     1081 ttctatggtt aaatctgata tttcaatcct agataattac cctaaaaaat ggaggcaata
     1141 ttatgatgac gctaatttaa taaaatatga tcctatagta gattattcta actccaatca
     1201 ttcaccaatt aattggaata tatttgaaaa caatgctgta aataaaaaat ctccaaatgt
     1261 aattaaagaa gcgaaaacat caggtcttat cactgggttt agtttcccta ttcatacggc
     1321 taacaatggc ttcggaatgc ttagttttgc acattcagaa aaagacaact atatagatag
     1381 tttattttta catgcgtgta tgaacatacc attaattgtt ccttctctag ttgataatta
     1441 tcgaaaaata aatatagcaa ataataaatc aaacaacgat ttaaccaaaa gagaaaaaga
     1501 atgtttagcg tgggcatgcg aaggaaaaag ctcttgggat atttcaaaaa tattaggttg
     1561 cagtgagcgt actgtcactt tccatttaac caatgcgcaa atgaaactca atacaacaaa
     1621 ccgctgccaa agtatttcta aagcaatttt aacaggagca attgattgcc catactttaa
     1681 aaattaataa cactgatagt gctagtgtag atcactacta gagccaggca tcaaataaaa
     1741 cgaaaggctc agtcgaaaga ctgggccttt cgttttatct gttgtttgtc ggtgaacgct
     1801 ctctactaga gtcacactgg ctcaccttcg ggtgggcctt tctgcgttta tatactagag
     1861 acctgtagga tcgtacaggt ttacgcaaga aaatggtttg ttatagtcga ataaatacta
     1921 gagaaagagg agaaatacta gatggcttcc tccgaagacg ttatcaaaga gttcatgcgt
     1981 ttcaaagttc gtatggaagg ttccgttaac ggtcacgagt tcgaaatcga aggtgaaggt
     2041 gaaggtcgtc cgtacgaagg tacccagacc gctaaactga aagttaccaa aggtggtccg
     2101 ctgccgttcg cttgggacat cctgtccccg cagttccagt acggttccaa agcttacgtt
     2161 aaacacccgg ctgacatccc ggactacctg aaactgtcct tcccggaagg tttcaaatgg
     2221 gaacgtgtta tgaacttcga agacggtggt gttgttaccg ttacccagga ctcctccctg
     2281 caagacggtg agttcatcta caaagttaaa ctgcgtggta ccaacttccc gtccgacggt
     2341 ccggttatgc agaaaaaaac catgggttgg gaagcttcca ccgaacgtat gtacccggaa
     2401 gacggtgctc tgaaaggtga aatcaaaatg cgtctgaaac tgaaagacgg tggtcactac
     2461 gacgctgaag ttaaaaccac ctacatggct aaaaaaccgg ttcagctgcc gggtgcttac
     2521 aaaaccgaca tcaaactgga catcacctcc cacaacgaag actacaccat cgttgaacag
     2581 tacgaacgtg ctgaaggtcg tcactccacc ggtgcttaat aaCTCGACAC ACCCCCTATT
     2641 AAATaTGTAT CTGTTTGAAA GCCTGAATCA ACTGATTCAA ACCTACCTGC CGGAAGACCA
     2701 AATCAAGCGT CTGCGGCAGG CGTATCTCGT TGCACGTGAT GCTCACGAGG GGCAAACACG
     2761 TTCAAGCGGT GAACCCTATA TCACGCACCC GGTAGCGGTT GCCTGCATTC TGGCCGAGAT
     2821 GAAACTCGAC TATGAAACGC TGATGGCGGC GCTGCTGCAT GACGTGATTG AAGATACTCC
     2881 CGCCACCTAC CAGGATATGG AACAGCTTTT TGGTAAAAGC GTCGCCGAGC TGGTAGAGGG
     2941 GGTGTCGAAA CTTGATAAAC TCAAGTTCCG CGATAAGAAA GAGGCGCAGG CCGAAAACTT
     3001 TCGCAAGATG ATTATGGCGA TGGTGCAGGA TATCCGCGTC ATCCTCATCA AACTTGCCGA
     3061 CCGTACCCAC AACATGCGCA CGCTGGGCTC ACTTCGCCCG GACAAACGTC GCCGCATCGC
     3121 CCGTGAAACT CTCGAAATTT ATAGCCCGCT GGCGCACCGT TTAGGTATCC ACCACATTAA
     3181 AACCGAACTC GAAGAGCTGG GTTTTGAGGC GCTGTATCCC AACCGTTATC GCGTAATCAA
     3241 AGAAGTGGTG AAAGCCGCGC GCCAAAATTC GTCAGTTGCT GAAAAACCTC AAGCGTaATa
     3301 ACTCGGTACC AAATTCCAGA AAAGAGGCCT CCCGAAAGGG GGGCCTTTTT TCGTTTTGGT
     3361 CCCCGCTTAC ttgacggcta gctcagtcct aggtacagtg ctagctacta gagtcacaca
     3421 ggaaagtact agatgcgtaa aggagaagaa cttttcactg gagttgtccc aattcttgtt
     3481 gaattagatg gtgatgttaa tgggcacaaa ttttctgtca gtggagaggg tgaaggtgat
     3541 gcaacatacg gaaaacttac ccttaaattt atttgcacta ctggaaaact acctgttcca
     3601 tggccaacac ttgtcactac tttcggttat ggtgttcaat gctttgcgag atacccagat
     3661 catatgaaac agcatgactt tttcaagagt gccatgcccg aaggttatgt acaggaaaga
     3721 actatatttt tcaaagatga cgggaactac aagacacgtg ctgaagtcaa gtttgaaggt
     3781 gatacccttg ttaatagaat cgagttaaaa ggtattgatt ttaaagaaga tggaaacatt
     3841 cttggacaca aattggaata caactataac tcacacaatg tatacatcat ggcagacaaa
     3901 caaaagaatg gaatcaaagt taacttcaaa attagacaca acattgaaga tggaagcgtt
     3961 caactagcag accattatca acaaaatact ccaattggcg atggccctgt ccttttacca
     4021 gacaaccatt acctgtccac acaatctgcc ctttcgaaag atcccaacga aaagagagac
     4081 cacatggtcc ttcttgagtt tgtaacagct gctgggatta cacatggcat ggatgaacta
     4141 tacaaataat aatactagag ccaggcatca aataaaacga aaggctcagt cgaaagactg
     4201 ggcctttcgt tttatctgtt gtttgtcggt gaacgctctc tactagagtc acactggctc
     4261 accttcgggt gggcctttct gcgtttataT ACTAGAGtaa caccgAGACA AGCTGTGACC
     4321 GTCTCCGGGA GCTGCATGTG TCAGAGGTTT TCACCGTCAT CACCGAAACG CGCGAGACGA
     4381 AAGGGCCTCG TGATACGCCT ATTTTTATAG GTTAATGTCA TGATAATAAT GGTTTCTTAG
     4441 ACGTCAGGTG GCACTTTTCG GGGAAATGTG CGCGGAACCC CTATTTGTTT ATTTTTCTAA
     4501 ATACATTCAA ATATGTATCC GCTCATGAGA CAATAACCCT GATAAATGCT TCAATAATAT
     4561 TGAAAAAGGA AGAGTATGAG TATTCAACAT TTCCGTGTCG CCCTTATTCC CTTTTTTGCG
     4621 GCATTTTGCC TTCCTGTTTT TGCTCACCCA GAAACGCTGG TGAAAGTAAA AGATGCTGAA
     4681 GATCAGTTGG GTGCACGAGT GGGTTACATC GAACTGGATC TCAACAGCGG TAAGATCCTT
     4741 GAGAGTTTTC GCCCCGAAGA ACGTTTTCCA ATGATGAGCA CTTTTAAAGT TCTGCTATGT
     4801 GGCGCGGTAT TATCCCGTAT TGACGCCGGG CAAGAGCAAC TCGGTCGCCG CATACACTAT
     4861 TCTCAGAATG ACTTGGTTGA GTACTCACCA GTCACAGAAA AGCATCTTAC GGATGGCATG
     4921 ACAGTAAGAG AATTATGCAG TGCTGCCATA ACCATGAGTG ATAACACTGC GGCCAACTTA
     4981 CTTCTGACAA CGATCGGAGG ACCGAAGGAG CTAACCGCTT TTTTGCACAA CATGGGGGAT
     5041 CATGTAACTC GCCTTGATCG TTGGGAACCG GAGCTGAATG AAGCCATACC AAACGACGAG
     5101 CGTGACACCA CGATGCCTGT AGCAATGGCA ACAACGTTGC GCAAACTATT AACTGGCGAA
     5161 CTACTTACTC TAGCTTCCCG GCAACAATTA ATAGACTGGA TGGAGGCGGA TAAAGTTGCA
     5221 GGACCACTTC TGCGCTCGGC CCTTCCGGCT GGCTGGTTTA TTGCTGATAA ATCTGGAGCC
     5281 GGTGAGCGTG GGTCTCGCGG TATCATTGCA GCACTGGGGC CAGATGGTAA GCCCTCCCGT
     5341 ATCGTAGTTA TCTACACGAC GGGGAGTCAG GCAACTATGG ATGAACGAAA TAGACAGATC
     5401 GCTGAG
//
