# Supplementary material for: Feedforward growth rate control mitigates gene activation burden
Source: Nat Commun. 2022 Nov 17;13:7054. doi: 10.1038/s41467-022-34647-1 (PMC9672102; doi:10.1038/s41467-022-34647-1)
Supplement: Supplementary file 6 — Source data [file 41467_2022_34647_MOESM6_ESM.zip › Source_Data_and_PlasmidMaps_and_PrimersList/Plasmid Maps/P_Control.gb]

LOCUS       P_Control               5469 bp ds-DNA     circular     29-MAR-2021
DEFINITION  .
KEYWORDS    "creator:HsinHo" "marker:LuxR, AmpR"
FEATURES             Location/Qualifiers
     primer          complement(2..16)
                     /label="sfG_seq05"
                     /note="sequence: CAAGGATCTTACCGC"
                     /ApEinfo_revcolor="#b7e6d7"
                     /ApEinfo_fwdcolor="#b7e6d7"
     primer          complement(2..16)
                     /label="sfG_seq05"
                     /note="sequence: CAAGGATCTTACCGC"
                     /ApEinfo_revcolor="#faac61"
                     /ApEinfo_fwdcolor="#faac61"
     primer          11..34
                     /label="CBS_035"
                     /note="sequence: TCCTTGAGAGTTTTCGCCCCGAAG"
                     /ApEinfo_revcolor="#ffef86"
                     /ApEinfo_fwdcolor="#ffef86"
     primer          12..27
                     /label="cjB_seq04"
                     /note="sequence: CCTTGAGAGTTTTCGC"
                     /ApEinfo_revcolor="#faac61"
                     /ApEinfo_fwdcolor="#faac61"
     primer          12..27
                     /label="cjB_seq04"
                     /note="sequence: CCTTGAGAGTTTTCGC"
                     /ApEinfo_revcolor="#f8d3a9"
                     /ApEinfo_fwdcolor="#f8d3a9"
     primer          complement(25..45)
                     /label="CBS_036"
                     /note="sequence: TGGAAAACGTTCTTCGGGGCG"
                     /ApEinfo_revcolor="#9eafd2"
                     /ApEinfo_fwdcolor="#9eafd2"
     primer          123..137
                     /label="iso_seq_4"
                     /note="sequence: ccgcatacactattc"
                     /ApEinfo_revcolor="#b1ff67"
                     /ApEinfo_fwdcolor="#b1ff67"
     primer          123..137
                     /label="iso_seq_4"
                     /note="sequence: CCGCATACACTATTC"
                     /ApEinfo_revcolor="#d59687"
                     /ApEinfo_fwdcolor="#d59687"
     primer          150..181
                     /label="OV3_R"
                     /note="sequence: GGTTGAGTACTCACCAGTCACAGAAAAGCATC"
                     /ApEinfo_revcolor="#85dae9"
                     /ApEinfo_fwdcolor="#85dae9"
     primer          150..181
                     /label="OV3_R"
                     /note="sequence: GGTTGAGTACTCACCAGTCACAGAAAAGCATC"
                     /ApEinfo_revcolor="#b7e6d7"
                     /ApEinfo_fwdcolor="#b7e6d7"
     primer          complement(150..181)
                     /label="OV3_F"
                     /note="sequence: GATGCTTTTCTGTGACTGGTGAGTACTCAACC"
                     /ApEinfo_revcolor="#84b0dc"
                     /ApEinfo_fwdcolor="#84b0dc"
     primer          complement(150..181)
                     /label="OV3_F"
                     /note="sequence: GATGCTTTTCTGTGACTGGTGAGTACTCAACC"
                     /ApEinfo_revcolor="#b7e6d7"
                     /ApEinfo_fwdcolor="#b7e6d7"
     primer          209..245
                     /label="RFP_FR"
                     /note="sequence: TATGCAGTGCTGCCATAACCATGAGTGATAACACTGC"
                     /ApEinfo_revcolor="#faac61"
                     /ApEinfo_fwdcolor="#faac61"
     primer          complement(212..233)
                     /label="RFP_VF"
                     /note="sequence: CTCATGGTTATGGCAGCACTGC"
                     /ApEinfo_revcolor="#c6c9d1"
                     /ApEinfo_fwdcolor="#c6c9d1"
     primer          complement(232..249)
                     /label="GR3S"
                     /note="sequence: GGCCGCAGTGTTATCACT"
                     /ApEinfo_revcolor="#f58a5e"
                     /ApEinfo_fwdcolor="#f58a5e"
     primer          340..365
                     /label="B31_R4"
                     /note="sequence: GAACCGGAGCTGAATGAAGCCATACC"
                     /ApEinfo_revcolor="#c7b0e3"
                     /ApEinfo_fwdcolor="#c7b0e3"
     primer          340..365
                     /label="B31_R4"
                     /note="sequence: GAACCGGAGCTGAATGAAGCCATACC"
                     /ApEinfo_revcolor="#faac61"
                     /ApEinfo_fwdcolor="#faac61"
     primer          complement(340..365)
                     /label="B31_F4"
                     /note="sequence: GGTATGGCTTCATTCAGCTCCGGTTC"
                     /ApEinfo_revcolor="#c7b0e3"
                     /ApEinfo_fwdcolor="#c7b0e3"
     primer          complement(340..365)
                     /label="B31_F4"
                     /note="sequence: GGTATGGCTTCATTCAGCTCCGGTTC"
                     /ApEinfo_revcolor="#75c6a9"
                     /ApEinfo_fwdcolor="#75c6a9"
     primer          complement(343..360)
                     /label="hid_act_seq_5"
                     /note="sequence: GGCTTCATTCAGCTCCGG"
                     /ApEinfo_revcolor="#ff9ccd"
                     /ApEinfo_fwdcolor="#ff9ccd"
     primer          365..404
                     /label="B31_R3"
                     /note="sequence: CAAACGACGAGCGTGACACCACGATGCCTGTAGCAATGGC"
                     /ApEinfo_revcolor="#f8d3a9"
                     /ApEinfo_fwdcolor="#f8d3a9"
     primer          365..404
                     /label="B31_R3"
                     /note="sequence: CAAACGACGAGCGTGACACCACGATGCCTGTAGCAATGGC"
                     /ApEinfo_revcolor="#ffef86"
                     /ApEinfo_fwdcolor="#ffef86"
     primer          complement(365..404)
                     /label="B31_F4"
                     /note="sequence: GCCATTGCTACAGGCATCGTGGTGTCACGCTCGTCGTTTG"
                     /ApEinfo_revcolor="#b4abac"
                     /ApEinfo_fwdcolor="#b4abac"
     primer          complement(410..425)
                     /label=24_7
                     /note="sequence: AATAGTTTGCGCAACG"
                     /ApEinfo_revcolor="#b4abac"
                     /ApEinfo_fwdcolor="#b4abac"
     primer          477..512
                     /label="isoC_R5"
                     /note="sequence: GGAGGCGGATAAAGTTGCAGGACCACTTCTGCGCTC"
                     /ApEinfo_revcolor="#84b0dc"
                     /ApEinfo_fwdcolor="#84b0dc"
     primer          complement(477..512)
                     /label="isoC_F5"
                     /note="sequence: GAGCGCAGAAGTGGTCCTGCAACTTTATCCGCCTCC"
                     /ApEinfo_revcolor="#ff9ccd"
                     /ApEinfo_fwdcolor="#ff9ccd"
     primer          complement(477..512)
                     /label="isoC_F5"
                     /note="sequence: GAGCGCAGAAGTGGTCCTGCAACTTTATCCGCCTCC"
                     /ApEinfo_revcolor="#85dae9"
                     /ApEinfo_fwdcolor="#85dae9"
     primer          483..522
                     /label="cjB_F3"
                     /note="sequence: GGATAAAGTTGCAGGACCACTTCTGCGCTCGGCCCTTCCG"
                     /ApEinfo_revcolor="#75c6a9"
                     /ApEinfo_fwdcolor="#75c6a9"
     primer          560..574
                     /label="P732"
                     /note="sequence: AGCGTGGGTCTCGCG"
                     /ApEinfo_revcolor="#faac61"
                     /ApEinfo_fwdcolor="#faac61"
     primer          573..593
                     /label="PY084"
                     /note="sequence: CGGTATCATTGCAGCACTGGG"
                     /ApEinfo_revcolor="#ff9ccd"
                     /ApEinfo_fwdcolor="#ff9ccd"
     primer          complement(591..610)
                     /label="PY085"
                     /note="sequence: AGGGCTTACCATCTGGCCCC"
                     /ApEinfo_revcolor="#9eafd2"
                     /ApEinfo_fwdcolor="#9eafd2"
     primer          complement(591..610)
                     /label="PY085"
                     /note="sequence: AGGGCTTACCATCTGGCCCC"
                     /ApEinfo_revcolor="#c7b0e3"
                     /ApEinfo_fwdcolor="#c7b0e3"
     primer          591..627
                     /label="R2"
                     /note="sequence: GGGGCCAGATGGTAAGCCCTCCCGTATCGTAGTTATC"
                     /ApEinfo_revcolor="#75c6a9"
                     /ApEinfo_fwdcolor="#75c6a9"
     primer          591..627
                     /label="R2"
                     /note="sequence: GGGGCCAGATGGTAAGCCCTCCCGTATCGTAGTTATC"
                     /ApEinfo_revcolor="#f8d3a9"
                     /ApEinfo_fwdcolor="#f8d3a9"
     primer          complement(591..627)
                     /label="F3"
                     /note="sequence: GATAACTACGATACGGGAGGGCTTACCATCTGGCCCC"
                     /ApEinfo_revcolor="#75c6a9"
                     /ApEinfo_fwdcolor="#75c6a9"
     primer          complement(591..627)
                     /label="F3"
                     /note="sequence: GATAACTACGATACGGGAGGGCTTACCATCTGGCCCC"
                     /ApEinfo_revcolor="#f58a5e"
                     /ApEinfo_fwdcolor="#f58a5e"
     primer          593..607
                     /label="cjB_seq05"
                     /note="sequence: GGCCAGATGGTAAGC"
                     /ApEinfo_revcolor="#f58a5e"
                     /ApEinfo_fwdcolor="#f58a5e"
     primer          593..607
                     /label="cjB_seq05"
                     /note="sequence: GGCCAGATGGTAAGC"
                     /ApEinfo_revcolor="#b7e6d7"
                     /ApEinfo_fwdcolor="#b7e6d7"
     primer          complement(596..612)
                     /label="Seq07"
                     /note="sequence: GGAGGGCTTACCATCTG"
                     /ApEinfo_revcolor="#c7b0e3"
                     /ApEinfo_fwdcolor="#c7b0e3"
     primer          689..708
                     /label="spoT512new_F1"
                     /note="sequence: CCTCACTGATTAAGCATTGG"
                     /ApEinfo_revcolor="#b1ff67"
                     /ApEinfo_fwdcolor="#b1ff67"
     primer          689..708
                     /label="spoT512new_F1"
                     /note="sequence: CCTCACTGATTAAGCATTGG"
                     /ApEinfo_revcolor="#faac61"
                     /ApEinfo_fwdcolor="#faac61"
     primer          complement(689..708)
                     /label="spoT512new_R1"
                     /note="sequence: CCAATGCTTAATCAGTGAGG"
                     /ApEinfo_revcolor="#b4abac"
                     /ApEinfo_fwdcolor="#b4abac"
     primer          complement(689..708)
                     /label="spoT512new_R1"
                     /note="sequence: CCAATGCTTAATCAGTGAGG"
                     /ApEinfo_revcolor="#faac61"
                     /ApEinfo_fwdcolor="#faac61"
     primer          complement(692..751)
                     /label="ST_R6"
                     /note="sequence: CAGAAACAAAAAAACACCCCGAAGGGTGTTCAATAATTGGTTACCAATGCTTAATCAGTG"
                     /ApEinfo_revcolor="#ffef86"
                     /ApEinfo_fwdcolor="#ffef86"
     primer          complement(692..751)
                     /label="ST_R6"
                     /note="sequence: CAGAAACAAAAAAACACCCCGAAGGGTGTTCAATAATTGGTTACCAATGCTTAATCAGTG"
                     /ApEinfo_revcolor="#b7e6d7"
                     /ApEinfo_fwdcolor="#b7e6d7"
     primer          712..734
                     /label="P669"
                     /note="sequence: CCAATTATTGAACACCCTTCGGG"
                     /ApEinfo_revcolor="#faac61"
                     /ApEinfo_fwdcolor="#faac61"
     misc_feature    712..758
                     /label="L3S3P11 terminator"
                     /ApEinfo_revcolor="#ff0000"
                     /ApEinfo_fwdcolor="#ff0000"
     primer          721..780
                     /label="ST_F9"
                     /note="sequence: GAACACCCTTCGGGGTGTTTTTTTGTTTCTGGTCTCCCCAACTTATATCGTATGGGGCTG"
                     /ApEinfo_revcolor="#ff9ccd"
                     /ApEinfo_fwdcolor="#ff9ccd"
     primer          721..780
                     /label="ST_F9"
                     /note="sequence: GAACACCCTTCGGGGTGTTTTTTTGTTTCTGGTCTCCCCAACTTATATCGTATGGGGCTG"
                     /ApEinfo_revcolor="#d6b295"
                     /ApEinfo_fwdcolor="#d6b295"
     misc_feature    759..857
                     /label="5'-end flanking"
                     /ApEinfo_revcolor="#85dae9"
                     /ApEinfo_fwdcolor="#85dae9"
     primer          complement(817..857)
                     /label="CBS_018"
                     /note="sequence: GAAGATCATCTTATTAATCAGATAAAATATTTCTAGATTTC"
                     /ApEinfo_revcolor="#f8d3a9"
                     /ApEinfo_fwdcolor="#f8d3a9"
     primer          complement(854..875)
                     /label="PY062"
                     /note="sequence: AGACCAAAACGATCTCAAGAAG"
                     /ApEinfo_revcolor="#b7e6d7"
                     /ApEinfo_fwdcolor="#b7e6d7"
     rep_origin      858..1403
                     /label="p15A ori"
                     /ApEinfo_revcolor="#ffef86"
                     /ApEinfo_fwdcolor="#ffef86"
     primer          950..965
                     /label="isoPdt15A_seq7"
                     /note="sequence: ACTCTTTGAACCGAGG"
                     /ApEinfo_revcolor="#f8d3a9"
                     /ApEinfo_fwdcolor="#f8d3a9"
     primer          950..965
                     /label="isoPdt15A_seq7"
                     /note="sequence: ACTCTTTGAACCGAGG"
                     /ApEinfo_revcolor="#f8d3a9"
                     /ApEinfo_fwdcolor="#f8d3a9"
     primer          1216..1236
                     /label="CBS_033"
                     /note="sequence: TGGAATGAGACAAACGCGGCC"
                     /ApEinfo_revcolor="#b1ff67"
                     /ApEinfo_fwdcolor="#b1ff67"
     primer          complement(1230..1250)
                     /label="CBS_034"
                     /note="sequence: CATTCCGCTGTTATGGCCGCG"
                     /ApEinfo_revcolor="#b1ff67"
                     /ApEinfo_fwdcolor="#b1ff67"
     primer          1404..1422
                     /label="CBS_017"
                     /note="sequence: AACGGCTTTGCCGCGGCCC"
                     /ApEinfo_revcolor="#b7e6d7"
                     /ApEinfo_fwdcolor="#b7e6d7"
     misc_feature    1404..1495
                     /label="3'-end flanking"
                     /ApEinfo_revcolor="#85dae9"
                     /ApEinfo_fwdcolor="#85dae9"
     primer          complement(1451..1470)
                     /label="S4"
                     /note="sequence: GGAGATTTCCTGGAAGATGC"
                     /ApEinfo_revcolor="#75c6a9"
                     /ApEinfo_fwdcolor="#75c6a9"
     primer          complement(1475..1495)
                     /label="P403"
                     /note="sequence: AGCGGAAATGGCTTACGAACG"
                     /ApEinfo_revcolor="#f58a5e"
                     /ApEinfo_fwdcolor="#f58a5e"
     primer          1476..1512
                     /label="ST_F8"
                     /note="sequence: GTTCGTAAGCCATTTCCGCTCCAATTATTGAAGGCCG"
                     /ApEinfo_revcolor="#f8d3a9"
                     /ApEinfo_fwdcolor="#f8d3a9"
     primer          1476..1512
                     /label="ST_F8"
                     /note="sequence: GTTCGTAAGCCATTTCCGCTCCAATTATTGAAGGCCG"
                     /ApEinfo_revcolor="#faac61"
                     /ApEinfo_fwdcolor="#faac61"
     primer          complement(1476..1512)
                     /label="ST_R8"
                     /note="sequence: CGGCCTTCAATAATTGGAGCGGAAATGGCTTACGAAC"
                     /ApEinfo_revcolor="#b1ff67"
                     /ApEinfo_fwdcolor="#b1ff67"
     primer          complement(1476..1512)
                     /label="ST_R8"
                     /note="sequence: CGGCCTTCAATAATTGGAGCGGAAATGGCTTACGAAC"
                     /ApEinfo_revcolor="#ff9ccd"
                     /ApEinfo_fwdcolor="#ff9ccd"
     primer          complement(1479..1538)
                     /label="ST_R13"
                     /note="sequence: CCAGAAACAAAAAAAGGCCGCGTTAGCGGCCTTCAATAATTGGAGCGGAAATGGCTTACG"
                     /ApEinfo_revcolor="#ff9ccd"
                     /ApEinfo_fwdcolor="#ff9ccd"
     primer          complement(1479..1538)
                     /label="ST_R13"
                     /note="sequence: CCAGAAACAAAAAAAGGCCGCGTTAGCGGCCTTCAATAATTGGAGCGGAAATGGCTTACG"
                     /ApEinfo_revcolor="#84b0dc"
                     /ApEinfo_fwdcolor="#84b0dc"
     misc_feature    1496..1544
                     /label="L3S3P22 terminator"
                     /ApEinfo_revcolor="#ff0000"
                     /ApEinfo_fwdcolor="#ff0000"
     misc_feature    1496..1544
                     /label="from pHH03b or pHH01"
                     /ApEinfo_revcolor="#b7e6d7"
                     /ApEinfo_fwdcolor="#b7e6d7"
     misc_feature    1496..1544
                     /label="gBlock_T_pSal_rfp"
                     /ApEinfo_revcolor="#85dae9"
                     /ApEinfo_fwdcolor="#85dae9"
     misc_feature    1508..1513
                     /label="predicted stem"
                     /ApEinfo_revcolor="#b4abac"
                     /ApEinfo_fwdcolor="#b4abac"
     primer          complement(1508..1523)
                     /label="Test1"
                     /note="sequence: GGCCGCGTTAGCGGCC"
                     /ApEinfo_revcolor="#d6b295"
                     /ApEinfo_fwdcolor="#d6b295"
     primer          1508..1524
                     /label="F4Fs"
                     /note="sequence: GGCCGCTAACGCGGCCT"
                     /ApEinfo_revcolor="#b1ff67"
                     /ApEinfo_fwdcolor="#b1ff67"
     primer          1508..1524
                     /label="F4Fs"
                     /note="sequence: GGCCGCTAACGCGGCCT"
                     /ApEinfo_revcolor="#ffef86"
                     /ApEinfo_fwdcolor="#ffef86"
     primer          1511..1568
                     /label="ST_F13"
                     /note="sequence: CGCTAACGCGGCCTTTTTTTGTTTCTGGTCTCCCCTCTAGTATGGTGCAAAACCTTTC"
                     /ApEinfo_revcolor="#d6b295"
                     /ApEinfo_fwdcolor="#d6b295"
     primer          1511..1568
                     /label="ST_F13"
                     /note="sequence: CGCTAACGCGGCCTTTTTTTGTTTCTGGTCTCCCCTCTAGTATGGTGCAAAACCTTTC"
                     /ApEinfo_revcolor="#f8d3a9"
                     /ApEinfo_fwdcolor="#f8d3a9"
     primer          complement(1513..1532)
                     /label="F5Fs"
                     /note="sequence: ACAAAAAAAGGCCGCGTTAG"
                     /ApEinfo_revcolor="#85dae9"
                     /ApEinfo_fwdcolor="#85dae9"
     primer          complement(1513..1532)
                     /label="F5Fs"
                     /note="sequence: ACAAAAAAAGGCCGCGTTAG"
                     /ApEinfo_revcolor="#f58a5e"
                     /ApEinfo_fwdcolor="#f58a5e"
     misc_feature    1518..1523
                     /label="predicted stem"
                     /ApEinfo_revcolor="#b4abac"
                     /ApEinfo_fwdcolor="#b4abac"
     primer          complement(1521..1544)
                     /label="tmp4"
                     /note="sequence: GGGAGACCAGAAACAAAAAAAGGC"
                     /ApEinfo_revcolor="#c6c9d1"
                     /ApEinfo_fwdcolor="#c6c9d1"
     primer          1523..1568
                     /label="ST_F10"
                     /note="sequence: CTTTTTTTGTTTCTGGTCTCCCCTCTAGTATGGTGCAAAACCTTTC"
                     /ApEinfo_revcolor="#c6c9d1"
                     /ApEinfo_fwdcolor="#c6c9d1"
     primer          1523..1568
                     /label="ST_F10"
                     /note="sequence: CTTTTTTTGTTTCTGGTCTCCCCTCTAGTATGGTGCAAAACCTTTC"
                     /ApEinfo_revcolor="#ff9ccd"
                     /ApEinfo_fwdcolor="#ff9ccd"
     primer          complement(1523..1568)
                     /label="ST_R10"
                     /note="sequence: GAAAGGTTTTGCACCATACTAGAGGGGAGACCAGAAACAAAAAAAG"
                     /ApEinfo_revcolor="#b7e6d7"
                     /ApEinfo_fwdcolor="#b7e6d7"
     primer          1545..1570
                     /label="RFP_VR"
                     /note="sequence: CTCTAGTATGGTGCAAAACCTTTCGC"
                     /ApEinfo_revcolor="#b4abac"
                     /ApEinfo_fwdcolor="#b4abac"
     primer          1545..1570
                     /label="RFP_VR"
                     /note="sequence: ctctagtatggtgcaaaacctttcgc"
                     /ApEinfo_revcolor="#b4abac"
                     /ApEinfo_fwdcolor="#b4abac"
     primer          1545..1572
                     /label="cas3"
                     /note="sequence: CTCTAGTATGGTGCAAAACCTTTCGCGG"
                     /ApEinfo_revcolor="#c7b0e3"
                     /ApEinfo_fwdcolor="#c7b0e3"
     primer          1545..1572
                     /label="cas3"
                     /note="sequence: CTCTAGTATGGTGCAAAACCTTTCGCGG"
                     /ApEinfo_revcolor="#c7b0e3"
                     /ApEinfo_fwdcolor="#c7b0e3"
     misc_feature    1545..1644
                     /label="gB_spoTBssHII_Term"
                     /ApEinfo_revcolor="#ffef86"
                     /ApEinfo_fwdcolor="#ffef86"
     misc_feature    1545..4106
                     /label="from J92001"
                     /ApEinfo_revcolor="#b7e6d7"
                     /ApEinfo_fwdcolor="#b7e6d7"
     primer          1550..1589
                     /label="cjB_F6"
                     /note="sequence: GTATGGTGCAAAACCTTTCGCGGTATGGCATGATAGCGCC"
                     /ApEinfo_revcolor="#c6c9d1"
                     /ApEinfo_fwdcolor="#c6c9d1"
     primer          1550..1589
                     /label="cjB_F6"
                     /note="sequence: GTATGGTGCAAAACCTTTCGCGGTATGGCATGATAGCGCC"
                     /ApEinfo_revcolor="#84b0dc"
                     /ApEinfo_fwdcolor="#84b0dc"
     primer          complement(1550..1589)
                     /label="cjB_R5"
                     /note="sequence: GGCGCTATCATGCCATACCGCGAAAGGTTTTGCACCATAC"
                     /ApEinfo_revcolor="#d59687"
                     /ApEinfo_fwdcolor="#d59687"
     misc_feature    1553..1589
                     /label="pLac-IQ"
                     /ApEinfo_revcolor="#b1ff67"
                     /ApEinfo_fwdcolor="#b1ff67"
     misc_feature    1555..1560
                     /label=-35
                     /ApEinfo_revcolor="#b4abac"
                     /ApEinfo_fwdcolor="#b4abac"
     primer          complement(1577..1617)
                     /label="PR_12"
                     /note="sequence: ATCTAGTATTTCTCCTCTTTCTCTAGTAGGCGCTATCATGC"
                     /ApEinfo_revcolor="#85dae9"
                     /ApEinfo_fwdcolor="#85dae9"
     primer          complement(1577..1617)
                     /label="PR_12"
                     /note="sequence: ATCTAGTATTTCTCCTCTTTCTCTAGTAGGCGCTATCATGC"
                     /ApEinfo_revcolor="#d6b295"
                     /ApEinfo_fwdcolor="#d6b295"
     misc_feature    1578..1583
                     /label=-10
                     /ApEinfo_revcolor="#b4abac"
                     /ApEinfo_fwdcolor="#b4abac"
     primer          complement(1578..1617)
                     /label="PR_22"
                     /note="sequence: ATCTAGTATTTCTCCTCTTTCTCTAGTAGGCGCTATCATG"
                     /ApEinfo_revcolor="#84b0dc"
                     /ApEinfo_fwdcolor="#84b0dc"
     misc_feature    1598..1609
                     /label="RBS_B0034"
                     /ApEinfo_revcolor="#b1ff67"
                     /ApEinfo_fwdcolor="#b1ff67"
     primer          1616..1634
                     /label="cjB_seq10"
                     /note="sequence: ATGAAAAACATAAATGCCG"
                     /ApEinfo_revcolor="#85dae9"
                     /ApEinfo_fwdcolor="#85dae9"
     primer          1616..1634
                     /label="cjB_seq10"
                     /note="sequence: ATGAAAAACATAAATGCCG"
                     /ApEinfo_revcolor="#75c6a9"
                     /ApEinfo_fwdcolor="#75c6a9"
     primer          1616..1634
                     /label="cjB_seq10"
                     /note="sequence: atgaaaaacataaatgccg"
                     /ApEinfo_revcolor="#ff9ccd"
                     /ApEinfo_fwdcolor="#ff9ccd"
     primer          1616..1641
                     /label="PY046"
                     /note="sequence: ATGAAAAACATAAATGCCGACGACAC"
                     /ApEinfo_revcolor="#faac61"
                     /ApEinfo_fwdcolor="#faac61"
     primer          1616..1641
                     /label="PY046"
                     /note="sequence: ATGAAAAACATAAATGCCGACGACAC"
                     /ApEinfo_revcolor="#9eafd2"
                     /ApEinfo_fwdcolor="#9eafd2"
     misc_feature    1616..2371
                     /label="LuxR"
                     /ApEinfo_revcolor="#cc66ff"
                     /ApEinfo_fwdcolor="#cc66ff"
     CDS             1616..2371
                     /label="Translation 1616-2371"
     primer          complement(1624..1677)
                     /label="ST_R4"
                     /note="sequence: CTTCTACAAGCTTTAATTTTATTAATTATTCTGTATGTGTCGTCGGCATTTATG"
                     /ApEinfo_revcolor="#b1ff67"
                     /ApEinfo_fwdcolor="#b1ff67"
     primer          complement(1624..1677)
                     /label="ST_R4"
                     /note="sequence: CTTCTACAAGCTTTAATTTTATTAATTATTCTGTATGTGTCGTCGGCATTTATG"
                     /ApEinfo_revcolor="#d6b295"
                     /ApEinfo_fwdcolor="#d6b295"
     primer          complement(1706..1725)
                     /label="B31_gfp_seq01"
                     /note="sequence: TGTACCATTTTAGTCATATC"
                     /ApEinfo_revcolor="#b4abac"
                     /ApEinfo_fwdcolor="#b4abac"
     primer          complement(1706..1725)
                     /label="B31_gfp_seq01"
                     /note="sequence: TGTACCATTTTAGTCATATC"
                     /ApEinfo_revcolor="#85dae9"
                     /ApEinfo_fwdcolor="#85dae9"
     primer          complement(1706..1732)
                     /label="PY095"
                     /note="sequence: TTCACAATGTACCATTTTAGTCATATC"
                     /ApEinfo_revcolor="#84b0dc"
                     /ApEinfo_fwdcolor="#84b0dc"
     primer          complement(1750..1778)
                     /label="PY057"
                     /note="sequence: CAGATTTAACCATAGAATGAGGATAAATG"
                     /ApEinfo_revcolor="#faac61"
                     /ApEinfo_fwdcolor="#faac61"
     primer          complement(1750..1778)
                     /label="PY057"
                     /note="sequence: CAGATTTAACCATAGAATGAGGATAAATG"
                     /ApEinfo_revcolor="#ff9ccd"
                     /ApEinfo_fwdcolor="#ff9ccd"
     primer          complement(1750..1793)
                     /label="PY057-2"
                     /note="sequence: CTAGGATTGAAATATCAGATTTAACCATAGAATGAGGATAAATG"
                     /ApEinfo_revcolor="#ff9ccd"
                     /ApEinfo_fwdcolor="#ff9ccd"
     primer          complement(1750..1793)
                     /label="PY057-2"
                     /note="sequence: CTAGGATTGAAATATCAGATTTAACCATAGAATGAGGATAAATG"
                     /ApEinfo_revcolor="#c7b0e3"
                     /ApEinfo_fwdcolor="#c7b0e3"
     primer          1756..1803
                     /label="PY058"
                     /note="sequence: TCCTCATTCTATGGTTAAATCTGATATTTCAATCCTAGATAATTACCC"
                     /ApEinfo_revcolor="#75c6a9"
                     /ApEinfo_fwdcolor="#75c6a9"
     misc_feature    1757..1759
                     /label="Synonymous Mutation from CCT to CCC"
                     /ApEinfo_revcolor="#b4abac"
                     /ApEinfo_fwdcolor="#b4abac"
     primer          complement(1793..1814)
                     /label="sfG_seq08"
                     /note="sequence: TCCATTTTTTAGGGTAATTATC"
                     /ApEinfo_revcolor="#84b0dc"
                     /ApEinfo_fwdcolor="#84b0dc"
     primer          complement(1793..1814)
                     /label="sfG_seq08"
                     /note="sequence: TCCATTTTTTAGGGTAATTATC"
                     /ApEinfo_revcolor="#f58a5e"
                     /ApEinfo_fwdcolor="#f58a5e"
     primer          complement(1976..1996)
                     /label="Seq01"
                     /note="sequence: ATGAATAGGGAAACTAAACCC"
                     /ApEinfo_revcolor="#9eafd2"
                     /ApEinfo_fwdcolor="#9eafd2"
     primer          complement(1976..1996)
                     /label="Seq01"
                     /note="sequence: ATGAATAGGGAAACTAAACCC"
                     /ApEinfo_revcolor="#9eafd2"
                     /ApEinfo_fwdcolor="#9eafd2"
     primer          2015..2039
                     /label="ST5_LuxR_Seq1"
                     /note="sequence: GGAATGCTTAGTTTTGCACATTCAG"
                     /ApEinfo_revcolor="#b1ff67"
                     /ApEinfo_fwdcolor="#b1ff67"
     primer          2015..2039
                     /label="SEQ_RBS"
                     /note="sequence: ggaatgcttagttttgcacattcag"
                     /ApEinfo_revcolor="#84b0dc"
                     /ApEinfo_fwdcolor="#84b0dc"
     primer          2015..2039
                     /label="ST5_LuxR_Seq1"
                     /note="sequence: GGAATGCTTAGTTTTGCACATTCAG"
                     /ApEinfo_revcolor="#c7b0e3"
                     /ApEinfo_fwdcolor="#c7b0e3"
     primer          2128..2155
                     /label="cjB_seq01"
                     /note="sequence: AATAAATATAGCAAATAATAAATCAAAC"
                     /ApEinfo_revcolor="#c6c9d1"
                     /ApEinfo_fwdcolor="#c6c9d1"
     primer          2128..2155
                     /label="cjB_seq01"
                     /note="sequence: AATAAATATAGCAAATAATAAATCAAAC"
                     /ApEinfo_revcolor="#d6b295"
                     /ApEinfo_fwdcolor="#d6b295"
     primer          2128..2155
                     /label="cjB_seq01"
                     /note="sequence: AATAAATATAGCAAATAATAAATCAAAC"
                     /ApEinfo_revcolor="#b7e6d7"
                     /ApEinfo_fwdcolor="#b7e6d7"
     primer          2181..2195
                     /label="iso_seq_1"
                     /note="sequence: AATGTTTAGCGTGGG"
                     /ApEinfo_revcolor="#9eafd2"
                     /ApEinfo_fwdcolor="#9eafd2"
     primer          2181..2195
                     /label="iso_seq_1"
                     /note="sequence: AATGTTTAGCGTGGG"
                     /ApEinfo_revcolor="#85dae9"
                     /ApEinfo_fwdcolor="#85dae9"
     primer          2270..2289
                     /label="Qp10"
                     /note="sequence: ACCAATGCGCAAATGAAACT"
                     /ApEinfo_revcolor="#85dae9"
                     /ApEinfo_fwdcolor="#85dae9"
     primer          2325..2356
                     /label="luxR_R"
                     /note="sequence: CAATTTTAACAGGAGCAATTGATTGCCCATAC"
                     /ApEinfo_revcolor="#b7e6d7"
                     /ApEinfo_fwdcolor="#b7e6d7"
     primer          complement(2325..2356)
                     /label="luxR_F"
                     /note="sequence: GTATGGGCAATCAATTGCTCCTGTTAAAATTG"
                     /ApEinfo_revcolor="#b4abac"
                     /ApEinfo_fwdcolor="#b4abac"
     primer          complement(2332..2351)
                     /label="Qp11"
                     /note="sequence: GGCAATCAATTGCTCCTGTT"
                     /ApEinfo_revcolor="#85dae9"
                     /ApEinfo_fwdcolor="#85dae9"
     primer          complement(2345..2364)
                     /label="RTp5"
                     /note="sequence: TTTTTAAAGTATGGGCAATC"
                     /ApEinfo_revcolor="#c7b0e3"
                     /ApEinfo_fwdcolor="#c7b0e3"
     primer          complement(2345..2364)
                     /label="RTp5"
                     /note="sequence: TTTTTAAAGTATGGGCAATC"
                     /ApEinfo_revcolor="#b7e6d7"
                     /ApEinfo_fwdcolor="#b7e6d7"
     primer          2345..2399
                     /label="HH21_F8"
                     /note="sequence: GATTGCCCATACTTTAAAAATTAATAACACTGATAGTGCTAGTGTAGATCACTAC"
                     /ApEinfo_revcolor="#84b0dc"
                     /ApEinfo_fwdcolor="#84b0dc"
     primer          2345..2399
                     /label="HH21_F8"
                     /note="sequence: GATTGCCCATACTTTAAAAATTAATAACACTGATAGTGCTAGTGTAGATCACTAC"
                     /ApEinfo_revcolor="#85dae9"
                     /ApEinfo_fwdcolor="#85dae9"
     primer          complement(2345..2399)
                     /label="HH21_R8"
                     /note="sequence: GTAGTGATCTACACTAGCACTATCAGTGTTATTAATTTTTAAAGTATGGGCAATC"
                     /ApEinfo_revcolor="#84b0dc"
                     /ApEinfo_fwdcolor="#84b0dc"
     primer          complement(2345..2399)
                     /label="HH21_R8"
                     /note="sequence: GTAGTGATCTACACTAGCACTATCAGTGTTATTAATTTTTAAAGTATGGGCAATC"
                     /ApEinfo_revcolor="#faac61"
                     /ApEinfo_fwdcolor="#faac61"
     primer          2356..2396
                     /label="P_YQ_57"
                     /note="sequence: ctttaaaaattaataacactgatagtgctagtgtagatcac"
                     /ApEinfo_revcolor="#faac61"
                     /ApEinfo_fwdcolor="#faac61"
     primer          complement(2372..2396)
                     /label="PY047"
                     /note="sequence: GTGATCTACACTAGCACTATCAGTG"
                     /ApEinfo_revcolor="#f8d3a9"
                     /ApEinfo_fwdcolor="#f8d3a9"
     primer          2372..2405
                     /label="tmp2"
                     /note="sequence: cactgatagtgctagtgtagatcactactagagc"
                     /ApEinfo_revcolor="#9eafd2"
                     /ApEinfo_fwdcolor="#9eafd2"
     primer          complement(2374..2396)
                     /label="PY006"
                     /note="sequence: GTGATCTACACTAGCACTATCAG"
                     /ApEinfo_revcolor="#ffef86"
                     /ApEinfo_fwdcolor="#ffef86"
     primer          2404..2442
                     /label="B31_R5"
                     /note="sequence: GCCAGGCATCAAATAAAACGAAAGGCTCAGTCGAAAGAC"
                     /ApEinfo_revcolor="#faac61"
                     /ApEinfo_fwdcolor="#faac61"
     primer          2404..2442
                     /label="B31_R5"
                     /note="sequence: GCCAGGCATCAAATAAAACGAAAGGCTCAGTCGAAAGAC"
                     /ApEinfo_revcolor="#ff9ccd"
                     /ApEinfo_fwdcolor="#ff9ccd"
     primer          complement(2404..2442)
                     /label="B31_F6"
                     /note="sequence: GTCTTTCGACTGAGCCTTTCGTTTTATTTGATGCCTGGC"
                     /ApEinfo_revcolor="#b4abac"
                     /ApEinfo_fwdcolor="#b4abac"
     primer          2405..2427
                     /label="PY007"
                     /note="sequence: CCAGGCATCAAATAAAACGAAAG"
                     /ApEinfo_revcolor="#b7e6d7"
                     /ApEinfo_fwdcolor="#b7e6d7"
     primer          2405..2427
                     /label="PY007"
                     /note="sequence: CCAGGCATCAAATAAAACGAAAG"
                     /ApEinfo_revcolor="#b4abac"
                     /ApEinfo_fwdcolor="#b4abac"
     primer          2405..2439
                     /label="P390"
                     /note="sequence: ccaggcatcaaataaaacgaaaggctcagtcgaaa"
                     /ApEinfo_revcolor="#c6c9d1"
                     /ApEinfo_fwdcolor="#c6c9d1"
     primer          2405..2439
                     /label="P390"
                     /note="sequence: ccaggcatcaaataaaacgaaaggctcagtcgaaa"
                     /ApEinfo_revcolor="#84b0dc"
                     /ApEinfo_fwdcolor="#84b0dc"
     misc_feature    2405..2484
                     /label="Terminator_B0010"
                     /ApEinfo_revcolor="#c6c9d1"
                     /ApEinfo_fwdcolor="#c6c9d1"
     primer          complement(2445..2472)
                     /label="GFP_R"
                     /note="sequence: CGACAAACAACAGATAAAACGAAAGGCC"
                     /ApEinfo_revcolor="#b7e6d7"
                     /ApEinfo_fwdcolor="#b7e6d7"
     primer          2448..2484
                     /label="ColE1_F"
                     /note="sequence: CTTTCGTTTTATCTGTTGTTTGTCGGTGAACGCTCTC"
                     /ApEinfo_revcolor="#b7e6d7"
                     /ApEinfo_fwdcolor="#b7e6d7"
     primer          2453..2490
                     /label="R4"
                     /note="sequence: GTTTTATCTGTTGTTTGTCGGTGAACGCTCTCTACTAG"
                     /ApEinfo_revcolor="#84b0dc"
                     /ApEinfo_fwdcolor="#84b0dc"
     primer          complement(2453..2490)
                     /label="F5"
                     /note="sequence: CTAGTAGAGAGCGTTCACCGACAAACAACAGATAAAAC"
                     /ApEinfo_revcolor="#c7b0e3"
                     /ApEinfo_fwdcolor="#c7b0e3"
     misc_feature    2493..2533
                     /label="Terminator_B0012"
                     /ApEinfo_revcolor="#b1ff67"
                     /ApEinfo_fwdcolor="#b1ff67"
     misc_feature    2511..2530
                     /label="RBS_seq"
                     /ApEinfo_revcolor="#b1ff67"
                     /ApEinfo_fwdcolor="#b1ff67"
     primer          complement(2512..2533)
                     /label="PY088"
                     /note="sequence: TATAAACGCAGAAAGGCCCACC"
                     /ApEinfo_revcolor="#85dae9"
                     /ApEinfo_fwdcolor="#85dae9"
     primer          complement(2512..2533)
                     /label="PY008"
                     /note="sequence: TATAAACGCAGAAAGGCCCACC"
                     /ApEinfo_revcolor="#84b0dc"
                     /ApEinfo_fwdcolor="#84b0dc"
     primer          complement(2512..2533)
                     /label="PY008"
                     /note="sequence: TATAAACGCAGAAAGGCCCACC"
                     /ApEinfo_revcolor="#ff9ccd"
                     /ApEinfo_fwdcolor="#ff9ccd"
     primer          complement(2512..2533)
                     /label="PY088"
                     /note="sequence: TATAAACGCAGAAAGGCCCACC"
                     /ApEinfo_revcolor="#9eafd2"
                     /ApEinfo_fwdcolor="#9eafd2"
     primer          complement(2514..2533)
                     /label="AP- Remove GFP Rev"
                     /note="sequence: TATAAACGCAGAAAGGCCCA"
                     /ApEinfo_revcolor="#d6b295"
                     /ApEinfo_fwdcolor="#d6b295"
     primer          complement(2523..2582)
                     /label="5Plux_R1_mut1"
                     /note="sequence: ACAAACCATTTTCTTGCGTAAACCTGTACGATCCTACAGGTCTCTAGTATATAAACGCAG"
                     /ApEinfo_revcolor="#b4abac"
                     /ApEinfo_fwdcolor="#b4abac"
     primer          2531..2554
                     /label="ST5_RFP_Seq1"
                     /note="sequence: ATATACTAGAGACCTGTAGGATCG"
                     /ApEinfo_revcolor="#ffef86"
                     /ApEinfo_fwdcolor="#ffef86"
     misc_feature    2542..2561
                     /label="LuxR binding site"
                     /ApEinfo_revcolor="#b4abac"
                     /ApEinfo_fwdcolor="#b4abac"
     primer          complement(2542..2565)
                     /label="5Plux_mut_R"
                     /note="sequence: GTAAACCTGTACGATCCTACAGGT"
                     /ApEinfo_revcolor="#c7b0e3"
                     /ApEinfo_fwdcolor="#c7b0e3"
     primer          complement(2542..2565)
                     /label="5Plux_mut_R"
                     /note="sequence: GTAAACCTGTACGATCCTACAGGT"
                     /ApEinfo_revcolor="#ff9ccd"
                     /ApEinfo_fwdcolor="#ff9ccd"
     misc_feature    2542..2596
                     /label="pLux"
                     /ApEinfo_revcolor="#ffdde8"
                     /ApEinfo_fwdcolor="#ffdde8"
     primer          2559..2577
                     /label="LS020_pLux-seq-F"
                     /note="sequence: GGTTTACGCAAGAAAATGG"
                     /ApEinfo_revcolor="#f8d3a9"
                     /ApEinfo_fwdcolor="#f8d3a9"
     primer          2559..2577
                     /label="LS020_pLux-seq-F"
                     /note="sequence: ggtttacgcaagaaaatgg"
                     /ApEinfo_revcolor="#d6b295"
                     /ApEinfo_fwdcolor="#d6b295"
     misc_feature    2561..2566
                     /label=-35
                     /ApEinfo_revcolor="#b4abac"
                     /ApEinfo_fwdcolor="#b4abac"
     primer          complement(2564..2593)
                     /label="Reverse"
                     /note="sequence: ATTCGACTATAACAAACCATTTTCTTGCGT"
                     /ApEinfo_revcolor="#c6c9d1"
                     /ApEinfo_fwdcolor="#c6c9d1"
     primer          complement(2564..2593)
                     /label="Reverse"
                     /note="sequence: ATTCGACTATAACAAACCATTTTCTTGCGT"
                     /ApEinfo_revcolor="#85dae9"
                     /ApEinfo_fwdcolor="#85dae9"
     primer          complement(2566..2593)
                     /label="P241"
                     /note="sequence: ATTCGACTATAACAAACCATTTTCTTGC"
                     /ApEinfo_revcolor="#b7e6d7"
                     /ApEinfo_fwdcolor="#b7e6d7"
     primer          complement(2566..2593)
                     /label="P241"
                     /note="sequence: ATTCGACTATAACAAACCATTTTCTTGC"
                     /ApEinfo_revcolor="#b1ff67"
                     /ApEinfo_fwdcolor="#b1ff67"
     primer          complement(2569..2596)
                     /label="RFP_RBS_BWD"
                     /note="sequence: TTTATTCGACTATAACAAACCATTTTCT"
                     /ApEinfo_revcolor="#d59687"
                     /ApEinfo_fwdcolor="#d59687"
     primer          complement(2570..2596)
                     /label="pLux_End_R1"
                     /note="sequence: TTTATTCGACTATAACAAACCATTTTC"
                     /ApEinfo_revcolor="#c7b0e3"
                     /ApEinfo_fwdcolor="#c7b0e3"
     primer          complement(2570..2596)
                     /label="pLux_End_R1"
                     /note="sequence: TTTATTCGACTATAACAAACCATTTTC"
                     /ApEinfo_revcolor="#c6c9d1"
                     /ApEinfo_fwdcolor="#c6c9d1"
     primer          complement(2576..2613)
                     /label="add_LuxR_R2short"
                     /note="sequence: CTCCTCTTTCTCTAGTATTTATTCGACTATAACAAACC"
                     /ApEinfo_revcolor="#f8d3a9"
                     /ApEinfo_fwdcolor="#f8d3a9"
     primer          2576..2635
                     /label="add_LuxR_F2"
                     /note="sequence: GGTTTGTTATAGTCGAATAAATACTAGAGAAAGAGGAGAAATACTAGATGGCTTCCTCCG"
                     /ApEinfo_revcolor="#f58a5e"
                     /ApEinfo_fwdcolor="#f58a5e"
     primer          2576..2635
                     /label="add_LuxR_F2"
                     /note="sequence: GGTTTGTTATAGTCGAATAAATACTAGAGAAAGAGGAGAAATACTAGATGGCTTCCTCCG"
                     /ApEinfo_revcolor="#ff9ccd"
                     /ApEinfo_fwdcolor="#ff9ccd"
     primer          complement(2576..2635)
                     /label="add_LuxR_R2"
                     /note="sequence: CGGAGGAAGCCATCTAGTATTTCTCCTCTTTCTCTAGTATTTATTCGACTATAACAAACC"
                     /ApEinfo_revcolor="#84b0dc"
                     /ApEinfo_fwdcolor="#84b0dc"
     primer          complement(2576..2635)
                     /label="add_LuxR_R2"
                     /note="sequence: CGGAGGAAGCCATCTAGTATTTCTCCTCTTTCTCTAGTATTTATTCGACTATAACAAACC"
                     /ApEinfo_revcolor="#85dae9"
                     /ApEinfo_fwdcolor="#85dae9"
     primer          complement(2581..2604)
                     /label="sfG_seq07"
                     /note="sequence: CTCTAGTATTTATTCGACTATAAC"
                     /ApEinfo_revcolor="#84b0dc"
                     /ApEinfo_fwdcolor="#84b0dc"
     primer          complement(2581..2604)
                     /label="sfG_seq07"
                     /note="sequence: CTCTAGTATTTATTCGACTATAAC"
                     /ApEinfo_revcolor="#b7e6d7"
                     /ApEinfo_fwdcolor="#b7e6d7"
     primer          complement(2581..2622)
                     /label="PY079"
                     /note="sequence: CTAGTATTTCTCCTCTTTCTCTAGTATTTATTCGACTATAAC"
                     /ApEinfo_revcolor="#85dae9"
                     /ApEinfo_fwdcolor="#85dae9"
     misc_feature    2583..2588
                     /label=-10
                     /ApEinfo_revcolor="#b4abac"
                     /ApEinfo_fwdcolor="#b4abac"
     primer          complement(2587..2622)
                     /label="LuxR_SpoT_R"
                     /note="sequence: CTAGTATTTCTCCTCTTTCTCTAGTATTTATTCGAC"
                     /ApEinfo_revcolor="#84b0dc"
                     /ApEinfo_fwdcolor="#84b0dc"
     primer          complement(2587..2622)
                     /label="LuxR_SpoT_R"
                     /note="sequence: CTAGTATTTCTCCTCTTTCTCTAGTATTTATTCGAC"
                     /ApEinfo_revcolor="#b1ff67"
                     /ApEinfo_fwdcolor="#b1ff67"
     primer          2597..2640
                     /label="B0034_Tail"
                     /note="sequence: TACTAGAGAAAGAGGAGAAATACTAGATGGCTTCCTCCGAAGAC"
                     /ApEinfo_revcolor="#85dae9"
                     /ApEinfo_fwdcolor="#85dae9"
     primer          2597..2640
                     /label="B0034_Tail"
                     /note="sequence: tactagagaaagaggagaaatactagatggcttcctccgaagac"
                     /ApEinfo_revcolor="#b7e6d7"
                     /ApEinfo_fwdcolor="#b7e6d7"
     primer          2597..2640
                     /label="B0034_Tail"
                     /note="sequence: TACTAGAGAAAGAGGAGAAATACTAGATGGCTTCCTCCGAAGAC"
                     /ApEinfo_revcolor="#f58a5e"
                     /ApEinfo_fwdcolor="#f58a5e"
     primer          2603..2638
                     /label="CBS_022"
                     /note="sequence: agaaagaggagaaatactagatggcttcctccgaag"
                     /ApEinfo_revcolor="#c7b0e3"
                     /ApEinfo_fwdcolor="#c7b0e3"
     primer          2623..2646
                     /label="TetR_RFP_F"
                     /note="sequence: atggcttcctccgaagacgttatc"
                     /ApEinfo_revcolor="#75c6a9"
                     /ApEinfo_fwdcolor="#75c6a9"
     primer          2623..2646
                     /label="PY011"
                     /note="sequence: ATGGCTTCCTCCGAAGACGTTATC"
                     /ApEinfo_revcolor="#84b0dc"
                     /ApEinfo_fwdcolor="#84b0dc"
     primer          2623..2646
                     /label="TetR_RFP_F"
                     /note="sequence: ATGGCTTCCTCCGAAGACGTTATC"
                     /ApEinfo_revcolor="#faac61"
                     /ApEinfo_fwdcolor="#faac61"
     misc_feature    2623..3303
                     /label="mRFP"
                     /ApEinfo_revcolor="#f58a5e"
                     /ApEinfo_fwdcolor="#f58a5e"
     CDS             2623..3303
                     /label="Translation 2623-3303"
     primer          2624..2641
                     /label="Qp22"
                     /note="sequence: TGGCTTCCTCCGAAGACG"
                     /ApEinfo_revcolor="#f58a5e"
                     /ApEinfo_fwdcolor="#f58a5e"
     primer          2624..2641
                     /label="Qp22"
                     /note="sequence: TGGCTTCCTCCGAAGACG"
                     /ApEinfo_revcolor="#ffef86"
                     /ApEinfo_fwdcolor="#ffef86"
     primer          complement(2625..2640)
                     /label="Seq10"
                     /note="sequence: GTCTTCGGAGGAAGCC"
                     /ApEinfo_revcolor="#b1ff67"
                     /ApEinfo_fwdcolor="#b1ff67"
     primer          complement(2625..2640)
                     /label="Seq10"
                     /note="sequence: GTCTTCGGAGGAAGCC"
                     /ApEinfo_revcolor="#9eafd2"
                     /ApEinfo_fwdcolor="#9eafd2"
     primer          complement(2733..2752)
                     /label="Qp23"
                     /note="sequence: CGGTCTGGGTACCTTCGTAC"
                     /ApEinfo_revcolor="#c6c9d1"
                     /ApEinfo_fwdcolor="#c6c9d1"
     primer          complement(2733..2752)
                     /label="Qp23"
                     /note="sequence: CGGTCTGGGTACCTTCGTAC"
                     /ApEinfo_revcolor="#b1ff67"
                     /ApEinfo_fwdcolor="#b1ff67"
     primer          2737..2784
                     /label="HHC1_R3new"
                     /note="sequence: GAAGGTACCCAGACCGCTAAACTGAAAGTTACCAAAGGTGGTCCGCTG"
                     /ApEinfo_revcolor="#b1ff67"
                     /ApEinfo_fwdcolor="#b1ff67"
     primer          2737..2784
                     /label="HHC1_R3new"
                     /note="sequence: GAAGGTACCCAGACCGCTAAACTGAAAGTTACCAAAGGTGGTCCGCTG"
                     /ApEinfo_revcolor="#ff9ccd"
                     /ApEinfo_fwdcolor="#ff9ccd"
     primer          complement(2737..2784)
                     /label="HHC1_F3new"
                     /note="sequence: CAGCGGACCACCTTTGGTAACTTTCAGTTTAGCGGTCTGGGTACCTTC"
                     /ApEinfo_revcolor="#b7e6d7"
                     /ApEinfo_fwdcolor="#b7e6d7"
     primer          complement(2737..2784)
                     /label="HHC1_F3new"
                     /note="sequence: CAGCGGACCACCTTTGGTAACTTTCAGTTTAGCGGTCTGGGTACCTTC"
                     /ApEinfo_revcolor="#d6b295"
                     /ApEinfo_fwdcolor="#d6b295"
     primer          2746..2760
                     /label="iso_seq_2_RFP"
                     /note="sequence: cagaccgctaaactg"
                     /ApEinfo_revcolor="#c6c9d1"
                     /ApEinfo_fwdcolor="#c6c9d1"
     primer          2746..2760
                     /label="iso_seq_2_RFP"
                     /note="sequence: CAGACCGCTAAACTG"
                     /ApEinfo_revcolor="#ffef86"
                     /ApEinfo_fwdcolor="#ffef86"
     misc_feature    2785..2930
                     /label="gBlock_T_pSal_rfp"
                     /ApEinfo_revcolor="#85dae9"
                     /ApEinfo_fwdcolor="#85dae9"
     misc_feature    2785..3303
                     /label="J10000"
                     /ApEinfo_revcolor="#b1ff67"
                     /ApEinfo_fwdcolor="#b1ff67"
     misc_feature    2785..4106
                     /label="from J92001"
                     /ApEinfo_revcolor="#b7e6d7"
                     /ApEinfo_fwdcolor="#b7e6d7"
     primer          2799..2833
                     /label="HH21_F9"
                     /note="sequence: CATCCTGTCCCCGCAGTTCCAGTACGGTTCCAAAG"
                     /ApEinfo_revcolor="#c6c9d1"
                     /ApEinfo_fwdcolor="#c6c9d1"
     primer          2799..2833
                     /label="HH21_F9"
                     /note="sequence: CATCCTGTCCCCGCAGTTCCAGTACGGTTCCAAAG"
                     /ApEinfo_revcolor="#ffef86"
                     /ApEinfo_fwdcolor="#ffef86"
     primer          complement(2799..2833)
                     /label="HH21_R9"
                     /note="sequence: CTTTGGAACCGTACTGGAACTGCGGGGACAGGATG"
                     /ApEinfo_revcolor="#d59687"
                     /ApEinfo_fwdcolor="#d59687"
     primer          complement(2799..2833)
                     /label="HH21_R9"
                     /note="sequence: CTTTGGAACCGTACTGGAACTGCGGGGACAGGATG"
                     /ApEinfo_revcolor="#d6b295"
                     /ApEinfo_fwdcolor="#d6b295"
     primer          2811..2834
                     /label="PY081"
                     /note="sequence: GCAGTTCCAGTACGGTTCCAAAGC"
                     /ApEinfo_revcolor="#d6b295"
                     /ApEinfo_fwdcolor="#d6b295"
     primer          2906..2926
                     /label="GR1S"
                     /note="sequence: GTGTTATGAACTTCGAAGACG"
                     /ApEinfo_revcolor="#b1ff67"
                     /ApEinfo_fwdcolor="#b1ff67"
     primer          2906..2926
                     /label="GR1S"
                     /note="sequence: GTGTTATGAACTTCGAAGACG"
                     /ApEinfo_revcolor="#c7b0e3"
                     /ApEinfo_fwdcolor="#c7b0e3"
     primer          2906..2955
                     /label="HHC1_R3"
                     /note="sequence: GTGTTATGAACTTCGAAGACGGTGGTGTTGTTACCGTTACCCAGGACTCC"
                     /ApEinfo_revcolor="#c7b0e3"
                     /ApEinfo_fwdcolor="#c7b0e3"
     primer          2906..2955
                     /label="HHC1_R3"
                     /note="sequence: GTGTTATGAACTTCGAAGACGGTGGTGTTGTTACCGTTACCCAGGACTCC"
                     /ApEinfo_revcolor="#c6c9d1"
                     /ApEinfo_fwdcolor="#c6c9d1"
     primer          complement(2906..2955)
                     /label="HHC1_F3"
                     /note="sequence: GGAGTCCTGGGTAACGGTAACAACACCACCGTCTTCGAAGTTCATAACAC"
                     /ApEinfo_revcolor="#85dae9"
                     /ApEinfo_fwdcolor="#85dae9"
     primer          complement(2906..2955)
                     /label="HHC1_F3"
                     /note="sequence: GGAGTCCTGGGTAACGGTAACAACACCACCGTCTTCGAAGTTCATAACAC"
                     /ApEinfo_revcolor="#75c6a9"
                     /ApEinfo_fwdcolor="#75c6a9"
     primer          2975..2999
                     /label="LS019_mRFP-end-seq-F"
                     /note="sequence: TCATCTACAAAGTTAAACTGCGTGG"
                     /ApEinfo_revcolor="#ffef86"
                     /ApEinfo_fwdcolor="#ffef86"
     primer          2975..2999
                     /label="LS019_mRFP-end-seq-F"
                     /note="sequence: TCATCTACAAAGTTAAACTGCGTGG"
                     /ApEinfo_revcolor="#d6b295"
                     /ApEinfo_fwdcolor="#d6b295"
     primer          2975..2999
                     /label="ST5_RFP_Seq2"
                     /note="sequence: TCATCTACAAAGTTAAACTGCGTGG"
                     /ApEinfo_revcolor="#84b0dc"
                     /ApEinfo_fwdcolor="#84b0dc"
     primer          2975..2999
                     /label="ST5_RFP_Seq2"
                     /note="sequence: tcatctacaaagttaaactgcgtgg"
                     /ApEinfo_revcolor="#c7b0e3"
                     /ApEinfo_fwdcolor="#c7b0e3"
     primer          2991..3010
                     /label="Qp8"
                     /note="sequence: ACTGCGTGGTACCAACTTCC"
                     /ApEinfo_revcolor="#d6b295"
                     /ApEinfo_fwdcolor="#d6b295"
     primer          2991..3010
                     /label="Qp8"
                     /note="sequence: ACTGCGTGGTACCAACTTCC"
                     /ApEinfo_revcolor="#b1ff67"
                     /ApEinfo_fwdcolor="#b1ff67"
     primer          complement(3047..3061)
                     /label="cjB_seq09_RFP"
                     /note="sequence: TGGAAGCTTCCCAAC"
                     /ApEinfo_revcolor="#c7b0e3"
                     /ApEinfo_fwdcolor="#c7b0e3"
     primer          complement(3047..3061)
                     /label="cjB_seq09_RFP"
                     /note="sequence: TGGAAGCTTCCCAAC"
                     /ApEinfo_revcolor="#9eafd2"
                     /ApEinfo_fwdcolor="#9eafd2"
     primer          3065..3082
                     /label="hid_act_seq_3"
                     /note="sequence: AACGTATGTACCCGGAAG"
                     /ApEinfo_revcolor="#b1ff67"
                     /ApEinfo_fwdcolor="#b1ff67"
     primer          complement(3078..3097)
                     /label="Qp9"
                     /note="sequence: CTTTCAGAGCACCGTCTTCC"
                     /ApEinfo_revcolor="#75c6a9"
                     /ApEinfo_fwdcolor="#75c6a9"
     primer          complement(3078..3097)
                     /label="Qp9"
                     /note="sequence: CTTTCAGAGCACCGTCTTCC"
                     /ApEinfo_revcolor="#b4abac"
                     /ApEinfo_fwdcolor="#b4abac"
     primer          3100..3148
                     /label="pdt_R4"
                     /note="sequence: GAAATCAAAATGCGTCTGAAACTGAAAGACGGTGGTCACTACGACGCTG"
                     /ApEinfo_revcolor="#ff9ccd"
                     /ApEinfo_fwdcolor="#ff9ccd"
     primer          complement(3100..3148)
                     /label="pdt_F4"
                     /note="sequence: CAGCGTCGTAGTGACCACCGTCTTTCAGTTTCAGACGCATTTTGATTTC"
                     /ApEinfo_revcolor="#d6b295"
                     /ApEinfo_fwdcolor="#d6b295"
     primer          complement(3100..3148)
                     /label="pdt_F4"
                     /note="sequence: CAGCGTCGTAGTGACCACCGTCTTTCAGTTTCAGACGCATTTTGATTTC"
                     /ApEinfo_revcolor="#ff9ccd"
                     /ApEinfo_fwdcolor="#ff9ccd"
     primer          complement(3207..3223)
                     /label="Seq09"
                     /note="sequence: TGTCCAGTTTGATGTCG"
                     /ApEinfo_revcolor="#d59687"
                     /ApEinfo_fwdcolor="#d59687"
     primer          3262..3278
                     /label="LS019_mRFP-end-seq-F"
                     /note="sequence: tacgaacgtgctgaagg"
                     /ApEinfo_revcolor="#c6c9d1"
                     /ApEinfo_fwdcolor="#c6c9d1"
     primer          complement(3274..3303)
                     /label="CBS_043"
                     /note="sequence: ttattaagcaccggtggagtgacgaccttc"
                     /ApEinfo_revcolor="#f8d3a9"
                     /ApEinfo_fwdcolor="#f8d3a9"
     primer          complement(3280..3303)
                     /label="LuxR_RFP_R"
                     /note="sequence: TTATTAAGCACCGGTGGAGTGACG"
                     /ApEinfo_revcolor="#d59687"
                     /ApEinfo_fwdcolor="#d59687"
     primer          complement(3280..3303)
                     /label="LuxR_RFP_R"
                     /note="sequence: TTATTAAGCACCGGTGGAGTGACG"
                     /ApEinfo_revcolor="#c6c9d1"
                     /ApEinfo_fwdcolor="#c6c9d1"
     primer          complement(3280..3325)
                     /label="CBS_055"
                     /note="sequence: ATTTAATAGGGGGTGTGTCGAGttattaagcaccggtggagtgacg"
                     /ApEinfo_revcolor="#d59687"
                     /ApEinfo_fwdcolor="#d59687"
     primer          complement(3285..3331)
                     /label="521_R2"
                     /note="sequence: CATTGTATGGCTCGAATAACGTTATAATTTATTAAGCACCGGTGGAG"
                     /ApEinfo_revcolor="#75c6a9"
                     /ApEinfo_fwdcolor="#75c6a9"
     primer          complement(3290..3338)
                     /label="CBS_048"
                     /note="sequence: gatgatgCATTGTATGGCTCGAATAACGTTATAATttattaagcaccgg"
                     /ApEinfo_revcolor="#ffef86"
                     /ApEinfo_fwdcolor="#ffef86"
     primer          3293..3352
                     /label="CBS_054"
                     /note="sequence: gtgcttaataaCTCGACACACCCCCTATTAAATATGcatcatcatcatcatcatGCGTCG"
                     /ApEinfo_revcolor="#faac61"
                     /ApEinfo_fwdcolor="#faac61"
     primer          3301..3352
                     /label="CBS_047"
                     /note="sequence: ATTATAACGTTATTCGAGCCATACAATGcatcatcatcatcatcatGCGTCG"
                     /ApEinfo_revcolor="#c7b0e3"
                     /ApEinfo_fwdcolor="#c7b0e3"
     CDS             3326..4045
                     /label="cjBlueH197SoptHisTag"
                     /ApEinfo_revcolor="#993366"
                     /ApEinfo_fwdcolor="#993366"
     CDS             3326..4045
                     /label="Translation 3326-4045"
     CDS             3326..4045
                     /label="Translation 3326-4045"
     misc_feature    3329..3346
                     /label="6xHis tag"
                     /ApEinfo_revcolor="#b4abac"
                     /ApEinfo_fwdcolor="#b4abac"
     primer          complement(4015..4064)
                     /label="CBS_050"
                     /note="sequence: TCTGGAATTTGGTACCGAGTTATTAGTTATGGCCGAGTTTGGAAGGACAC"
                     /ApEinfo_revcolor="#faac61"
                     /ApEinfo_fwdcolor="#faac61"
     primer          4023..4072
                     /label="CBS_049"
                     /note="sequence: CCAAACTCGGCCATAACTAATAACTCGGTACCAAATTCCAGAAAAGAGGC"
                     /ApEinfo_revcolor="#b1ff67"
                     /ApEinfo_fwdcolor="#b1ff67"
     primer          4032..4089
                     /label="CBS_042"
                     /note="sequence: aactgaattaataaCTCGGTACCAAATTCCAGAAAAGAGGCCTCCCGAAAGGGGGGCC"
                     /ApEinfo_revcolor="#c6c9d1"
                     /ApEinfo_fwdcolor="#c6c9d1"
     primer          4046..4071
                     /label="LuxR_RFP_F"
                     /note="sequence: CTCGGTACCAAATTCCAGAAAAGAGG"
                     /ApEinfo_revcolor="#9eafd2"
                     /ApEinfo_fwdcolor="#9eafd2"
     primer          4046..4071
                     /label="LuxR_RFP_F"
                     /note="sequence: CTCGGTACCAAATTCCAGAAAAGAGG"
                     /ApEinfo_revcolor="#85dae9"
                     /ApEinfo_fwdcolor="#85dae9"
     primer          4046..4086
                     /label="CB_IFFL_7"
                     /note="sequence: ctcggtaccaaattccagaaaagaggcctcccgaaaggggg"
                     /ApEinfo_revcolor="#75c6a9"
                     /ApEinfo_fwdcolor="#75c6a9"
     misc_feature    4046..4106
                     /label="gB_spoTBssHII_Term"
                     /ApEinfo_revcolor="#ffef86"
                     /ApEinfo_fwdcolor="#ffef86"
     misc_feature    4046..4106
                     /label="L3S2P21 terminator"
                     /ApEinfo_revcolor="#ff0000"
                     /ApEinfo_fwdcolor="#ff0000"
     primer          complement(4082..4101)
                     /label="F4Rs"
                     /note="sequence: AAAACGAAAAAAGGCCCCCC"
                     /ApEinfo_revcolor="#b1ff67"
                     /ApEinfo_fwdcolor="#b1ff67"
     primer          complement(4082..4101)
                     /label="F4Rs"
                     /note="sequence: AAAACGAAAAAAGGCCCCCC"
                     /ApEinfo_revcolor="#f8d3a9"
                     /ApEinfo_fwdcolor="#f8d3a9"
     primer          complement(4088..4106)
                     /label="spoT_noRFP_Rvs"
                     /note="sequence: GGACCAAAACGAAAAAAGG"
                     /ApEinfo_revcolor="#c6c9d1"
                     /ApEinfo_fwdcolor="#c6c9d1"
     primer          complement(4096..4120)
                     /label="ST_Iso_GFP_R11"
                     /note="sequence: CGTCAAGTAAGCGGGGACCAAAACG"
                     /ApEinfo_revcolor="#b4abac"
                     /ApEinfo_fwdcolor="#b4abac"
     primer          complement(4096..4120)
                     /label="ST_Iso_GFP_R11"
                     /note="sequence: cgtcaaGTAAGCGGGGACCAAAACG"
                     /ApEinfo_revcolor="#84b0dc"
                     /ApEinfo_fwdcolor="#84b0dc"
     primer          complement(4096..4120)
                     /label="ST_Iso_GFP_R11"
                     /note="sequence: CGTCAAGTAAGCGGGGACCAAAACG"
                     /ApEinfo_revcolor="#ff9ccd"
                     /ApEinfo_fwdcolor="#ff9ccd"
     primer          4096..4133
                     /label="ST_Iso_GFP_F11"
                     /note="sequence: CGTTTTGGTCCCCGCTTACTTGACGGCTAGCTCAGTCC"
                     /ApEinfo_revcolor="#b1ff67"
                     /ApEinfo_fwdcolor="#b1ff67"
     primer          4096..4133
                     /label="ST_Iso_GFP_F11"
                     /note="sequence: CGTTTTGGTCCCCGCTTACTTGACGGCTAGCTCAGTCC"
                     /ApEinfo_revcolor="#b1ff67"
                     /ApEinfo_fwdcolor="#b1ff67"
     misc_feature    4107..711
                     /label="from pUC19"
                     /ApEinfo_revcolor="#b4abac"
                     /ApEinfo_fwdcolor="#b4abac"
     misc_feature    4107..5120
                     /label="BlastN match2"
                     /ApEinfo_revcolor="#b1ff67"
                     /ApEinfo_fwdcolor="#b1ff67"
     misc_feature    4107..5141
                     /label="SGS left arm "
                     /ApEinfo_revcolor="#85dae9"
                     /ApEinfo_fwdcolor="#85dae9"
     misc_feature    4115..4149
                     /label="J23100"
                     /ApEinfo_revcolor="#75c6a9"
                     /ApEinfo_fwdcolor="#75c6a9"
     misc_feature    4115..5033
                     /label="A37 (Monitor)"
                     /ApEinfo_revcolor="#75c6a9"
                     /ApEinfo_fwdcolor="#75c6a9"
     misc_feature    4150..4155
                     /label="scar_gene"
                     /ApEinfo_revcolor="#f58a5e"
                     /ApEinfo_fwdcolor="#f58a5e"
     None            4150..4157
                     /label="scar"
                     /ApEinfo_revcolor="#b7e6d7"
                     /ApEinfo_fwdcolor="#b7e6d7"
     BioBrick        4158..4170
                     /label="BBa_B0032"
                     /ApEinfo_revcolor="#f8d3a9"
                     /ApEinfo_fwdcolor="#f8d3a9"
     misc_feature    4171..4176
                     /label="scar_gene"
                     /ApEinfo_revcolor="#f58a5e"
                     /ApEinfo_fwdcolor="#f58a5e"
     misc_feature    4171..4176
                     /label="SCAR_gene"
                     /ApEinfo_revcolor="#85dae9"
                     /ApEinfo_fwdcolor="#85dae9"
     primer          4177..4200
                     /label="PY003"
                     /note="sequence: ATGCGTAAAGGAGAAGAACTTTTC"
                     /ApEinfo_revcolor="#75c6a9"
                     /ApEinfo_fwdcolor="#75c6a9"
     primer          4177..4200
                     /label="PY003"
                     /note="sequence: ATGCGTAAAGGAGAAGAACTTTTC"
                     /ApEinfo_revcolor="#c7b0e3"
                     /ApEinfo_fwdcolor="#c7b0e3"
     protein         4177..4896
                     /label="GFP protein"
                     /ApEinfo_revcolor="#b1ff67"
                     /ApEinfo_fwdcolor="#b1ff67"
     primer          4251..4300
                     /label="HHC1_F1b"
                     /note="sequence: CAAATTTTCTGTCAGTGGAGAGGGTGAAGGTGATGCAACATACGGAAAAC"
                     /ApEinfo_revcolor="#75c6a9"
                     /ApEinfo_fwdcolor="#75c6a9"
     primer          4251..4300
                     /label="HHC1_F1b"
                     /note="sequence: CAAATTTTCTGTCAGTGGAGAGGGTGAAGGTGATGCAACATACGGAAAAC"
                     /ApEinfo_revcolor="#b4abac"
                     /ApEinfo_fwdcolor="#b4abac"
     primer          complement(4251..4300)
                     /label="HHC1_R1b"
                     /note="sequence: GTTTTCCGTATGTTGCATCACCTTCACCCTCTCCACTGACAGAAAATTTG"
                     /ApEinfo_revcolor="#c6c9d1"
                     /ApEinfo_fwdcolor="#c6c9d1"
     primer          complement(4251..4300)
                     /label="HHC1_R1b"
                     /note="sequence: GTTTTCCGTATGTTGCATCACCTTCACCCTCTCCACTGACAGAAAATTTG"
                     /ApEinfo_revcolor="#c6c9d1"
                     /ApEinfo_fwdcolor="#c6c9d1"
     primer          complement(4282..4301)
                     /label="hid_act_seq_1"
                     /note="sequence: AGTTTTCCGTATGTTGCATC"
                     /ApEinfo_revcolor="#faac61"
                     /ApEinfo_fwdcolor="#faac61"
     primer          4333..4347
                     /label="iso_seq_2_GFP"
                     /note="sequence: CTACCTGTTCCATGG"
                     /ApEinfo_revcolor="#f58a5e"
                     /ApEinfo_fwdcolor="#f58a5e"
     primer          4333..4347
                     /label="iso_seq_2_GFP"
                     /note="sequence: CTACCTGTTCCATGG"
                     /ApEinfo_revcolor="#84b0dc"
                     /ApEinfo_fwdcolor="#84b0dc"
     misc_feature    4355..4360
                     /label=-35
                     /ApEinfo_revcolor="#b7e6d7"
                     /ApEinfo_fwdcolor="#b7e6d7"
     primer          4581..4639
                     /label="pdt_F1"
                     /note="sequence: CATTCTTGGACACAAATTGGAATACAACTATAACTCACACAATGTATACATCATGGCAG"
                     /ApEinfo_revcolor="#b4abac"
                     /ApEinfo_fwdcolor="#b4abac"
     primer          4581..4639
                     /label="pdt_F1"
                     /note="sequence: CATTCTTGGACACAAATTGGAATACAACTATAACTCACACAATGTATACATCATGGCAG"
                     /ApEinfo_revcolor="#f58a5e"
                     /ApEinfo_fwdcolor="#f58a5e"
     primer          complement(4581..4639)
                     /label="pdt_R1"
                     /note="sequence: CTGCCATGATGTATACATTGTGTGAGTTATAGTTGTATTCCAATTTGTGTCCAAGAATG"
                     /ApEinfo_revcolor="#c6c9d1"
                     /ApEinfo_fwdcolor="#c6c9d1"
     primer          4588..4639
                     /label="R_c"
                     /note="sequence: GGACACAAATTGGAATACAACTATAACTCACACAATGTATACATCATGGCAG"
                     /ApEinfo_revcolor="#d59687"
                     /ApEinfo_fwdcolor="#d59687"
     primer          4588..4639
                     /label="R_c"
                     /note="sequence: GGACACAAATTGGAATACAACTATAACTCACACAATGTATACATCATGGCAG"
                     /ApEinfo_revcolor="#84b0dc"
                     /ApEinfo_fwdcolor="#84b0dc"
     primer          complement(4588..4639)
                     /label="F_c"
                     /note="sequence: CTGCCATGATGTATACATTGTGTGAGTTATAGTTGTATTCCAATTTGTGTCC"
                     /ApEinfo_revcolor="#d59687"
                     /ApEinfo_fwdcolor="#d59687"
     primer          4589..4608
                     /label="repColE2_seq2"
                     /note="sequence: GACACAAATTGGAATACAAC"
                     /ApEinfo_revcolor="#9eafd2"
                     /ApEinfo_fwdcolor="#9eafd2"
     primer          4589..4608
                     /label="repColE2_seq2"
                     /note="sequence: GACACAAATTGGAATACAAC"
                     /ApEinfo_revcolor="#b7e6d7"
                     /ApEinfo_fwdcolor="#b7e6d7"
     primer          complement(4650..4669)
                     /label="cjB_seq09_GFP"
                     /note="sequence: AGTTAACTTTGATTCCATTC"
                     /ApEinfo_revcolor="#faac61"
                     /ApEinfo_fwdcolor="#faac61"
     primer          complement(4650..4669)
                     /label="cjB_seq09_GFP"
                     /note="sequence: AGTTAACTTTGATTCCATTC"
                     /ApEinfo_revcolor="#d59687"
                     /ApEinfo_fwdcolor="#d59687"
     primer          4696..4712
                     /label=21_2
                     /note="sequence: GGAAGCGTTCAACTAGC"
                     /ApEinfo_revcolor="#ffef86"
                     /ApEinfo_fwdcolor="#ffef86"
     primer          4696..4712
                     /label=21_2
                     /note="sequence: GGAAGCGTTCAACTAGC"
                     /ApEinfo_revcolor="#c6c9d1"
                     /ApEinfo_fwdcolor="#c6c9d1"
     primer          complement(4733..4747)
                     /label="isoC_seq05"
                     /note="sequence: CATCGCCAATTGGAG"
                     /ApEinfo_revcolor="#ffef86"
                     /ApEinfo_fwdcolor="#ffef86"
     primer          complement(4733..4747)
                     /label="isoC_seq05"
                     /note="sequence: CATCGCCAATTGGAG"
                     /ApEinfo_revcolor="#9eafd2"
                     /ApEinfo_fwdcolor="#9eafd2"
     primer          complement(4779..4798)
                     /label="Qp5"
                     /note="sequence: AAAGGGCAGATTGTGTGGAC"
                     /ApEinfo_revcolor="#c6c9d1"
                     /ApEinfo_fwdcolor="#c6c9d1"
     primer          complement(4870..4896)
                     /label="PY004"
                     /note="sequence: TTATTATTTGTATAGTTCATCCATGCC"
                     /ApEinfo_revcolor="#ffef86"
                     /ApEinfo_fwdcolor="#ffef86"
     misc_feature    4897..4902
                     /label="scar_gene"
                     /ApEinfo_revcolor="#f58a5e"
                     /ApEinfo_fwdcolor="#f58a5e"
     None            4897..4904
                     /label="scar"
                     /ApEinfo_revcolor="#b7e6d7"
                     /ApEinfo_fwdcolor="#b7e6d7"
     primer          4904..4942
                     /label="B31_R5"
                     /note="sequence: GCCAGGCATCAAATAAAACGAAAGGCTCAGTCGAAAGAC"
                     /ApEinfo_revcolor="#ff9ccd"
                     /ApEinfo_fwdcolor="#ff9ccd"
     primer          4904..4942
                     /label="B31_R5"
                     /note="sequence: GCCAGGCATCAAATAAAACGAAAGGCTCAGTCGAAAGAC"
                     /ApEinfo_revcolor="#faac61"
                     /ApEinfo_fwdcolor="#faac61"
     primer          complement(4904..4942)
                     /label="B31_F6"
                     /note="sequence: GTCTTTCGACTGAGCCTTTCGTTTTATTTGATGCCTGGC"
                     /ApEinfo_revcolor="#b4abac"
                     /ApEinfo_fwdcolor="#b4abac"
     primer          4905..4927
                     /label="PY007"
                     /note="sequence: CCAGGCATCAAATAAAACGAAAG"
                     /ApEinfo_revcolor="#b4abac"
                     /ApEinfo_fwdcolor="#b4abac"
     primer          4905..4927
                     /label="PY007"
                     /note="sequence: CCAGGCATCAAATAAAACGAAAG"
                     /ApEinfo_revcolor="#b7e6d7"
                     /ApEinfo_fwdcolor="#b7e6d7"
     primer          4905..4939
                     /label="P390"
                     /note="sequence: ccaggcatcaaataaaacgaaaggctcagtcgaaa"
                     /ApEinfo_revcolor="#c6c9d1"
                     /ApEinfo_fwdcolor="#c6c9d1"
     BioBrick        4905..4984
                     /label="BBa_B0010"
                     /ApEinfo_revcolor="#f8d3a9"
                     /ApEinfo_fwdcolor="#f8d3a9"
     misc_feature    4905..5021
                     /label="b0015"
                     /ApEinfo_revcolor="#d59687"
                     /ApEinfo_fwdcolor="#d59687"
     misc_feature    4905..5033
                     /label="dbl_term"
                     /ApEinfo_revcolor="#85dae9"
                     /ApEinfo_fwdcolor="#85dae9"
     misc_feature    4905..5033
                     /label="BBa_B0015"
                     /ApEinfo_revcolor="#d6b295"
                     /ApEinfo_fwdcolor="#d6b295"
     primer          complement(4945..4972)
                     /label="GFP_R"
                     /note="sequence: CGACAAACAACAGATAAAACGAAAGGCC"
                     /ApEinfo_revcolor="#b7e6d7"
                     /ApEinfo_fwdcolor="#b7e6d7"
     primer          4948..4984
                     /label="ColE1_F"
                     /note="sequence: CTTTCGTTTTATCTGTTGTTTGTCGGTGAACGCTCTC"
                     /ApEinfo_revcolor="#b7e6d7"
                     /ApEinfo_fwdcolor="#b7e6d7"
     primer          4953..4990
                     /label="R4"
                     /note="sequence: GTTTTATCTGTTGTTTGTCGGTGAACGCTCTCTACTAG"
                     /ApEinfo_revcolor="#84b0dc"
                     /ApEinfo_fwdcolor="#84b0dc"
     primer          complement(4953..4990)
                     /label="F5"
                     /note="sequence: CTAGTAGAGAGCGTTCACCGACAAACAACAGATAAAAC"
                     /ApEinfo_revcolor="#c7b0e3"
                     /ApEinfo_fwdcolor="#c7b0e3"
     misc_feature    4985..4990
                     /label="SCAR_gene"
                     /ApEinfo_revcolor="#85dae9"
                     /ApEinfo_fwdcolor="#85dae9"
     misc_feature    4985..4990
                     /label="scar_gene"
                     /ApEinfo_revcolor="#f58a5e"
                     /ApEinfo_fwdcolor="#f58a5e"
     None            4985..4992
                     /label="scar"
                     /ApEinfo_revcolor="#b7e6d7"
                     /ApEinfo_fwdcolor="#b7e6d7"
     BioBrick        4993..5033
                     /label="BBa_B0012"
                     /ApEinfo_revcolor="#d6b295"
                     /ApEinfo_fwdcolor="#d6b295"
     primer          complement(5012..5033)
                     /label="PY008"
                     /note="sequence: TATAAACGCAGAAAGGCCCACC"
                     /ApEinfo_revcolor="#84b0dc"
                     /ApEinfo_fwdcolor="#84b0dc"
     primer          complement(5012..5033)
                     /label="PY008"
                     /note="sequence: TATAAACGCAGAAAGGCCCACC"
                     /ApEinfo_revcolor="#ff9ccd"
                     /ApEinfo_fwdcolor="#ff9ccd"
     primer          complement(5012..5033)
                     /label="PY088"
                     /note="sequence: TATAAACGCAGAAAGGCCCACC"
                     /ApEinfo_revcolor="#85dae9"
                     /ApEinfo_fwdcolor="#85dae9"
     primer          complement(5012..5033)
                     /label="PY088"
                     /note="sequence: TATAAACGCAGAAAGGCCCACC"
                     /ApEinfo_revcolor="#9eafd2"
                     /ApEinfo_fwdcolor="#9eafd2"
     primer          complement(5014..5033)
                     /label="AP- Remove GFP Rev"
                     /note="sequence: TATAAACGCAGAAAGGCCCA"
                     /ApEinfo_revcolor="#d6b295"
                     /ApEinfo_fwdcolor="#d6b295"
     primer          5023..5069
                     /label="ST_Iso_GFP_F12"
                     /note="sequence: ctgcgtttataTACTAGAGtaacaccgAGACAAGCTGTGACCGTCTC"
                     /ApEinfo_revcolor="#d6b295"
                     /ApEinfo_fwdcolor="#d6b295"
     primer          5023..5069
                     /label="ST_Iso_GFP_F12"
                     /note="sequence: CTGCGTTTATATACTAGAGTAACACCGAGACAAGCTGTGACCGTCTC"
                     /ApEinfo_revcolor="#f8d3a9"
                     /ApEinfo_fwdcolor="#f8d3a9"
     primer          5023..5069
                     /label="ST_Iso_GFP_F12"
                     /note="sequence: CTGCGTTTATATACTAGAGTAACACCGAGACAAGCTGTGACCGTCTC"
                     /ApEinfo_revcolor="#ff9ccd"
                     /ApEinfo_fwdcolor="#ff9ccd"
     primer          complement(5023..5069)
                     /label="ST_Iso_GFP_R12"
                     /note="sequence: GAGACGGTCACAGCTTGTCTCGGTGTTACTCTAGTATATAAACGCAG"
                     /ApEinfo_revcolor="#b1ff67"
                     /ApEinfo_fwdcolor="#b1ff67"
     primer          complement(5023..5069)
                     /label="ST_Iso_GFP_R12"
                     /note="sequence: GAGACGGTCACAGCTTGTCTcggtgttaCTCTAGTAtataaacgcag"
                     /ApEinfo_revcolor="#c6c9d1"
                     /ApEinfo_fwdcolor="#c6c9d1"
     BioBrick        5034..5035
                     /label="Suffix"
                     /ApEinfo_revcolor="#ffef86"
                     /ApEinfo_fwdcolor="#ffef86"
     misc_feature    5034..5039
                     /label="scar_gene"
                     /ApEinfo_revcolor="#f58a5e"
                     /ApEinfo_fwdcolor="#f58a5e"
     misc_feature    5034..5041
                     /label="scar"
                     /ApEinfo_revcolor="#f58a5e"
                     /ApEinfo_fwdcolor="#f58a5e"
     BioBrick        5036..5041
                     /label="Prefix"
                     /ApEinfo_revcolor="#f8d3a9"
                     /ApEinfo_fwdcolor="#f8d3a9"
     misc_feature    5119..5166
                     /label="BlastN match 1"
                     /ApEinfo_revcolor="#85dae9"
                     /ApEinfo_fwdcolor="#85dae9"
     misc_feature    5120..5189
                     /label="identical as pZE21"
                     /ApEinfo_revcolor="#ffef86"
                     /ApEinfo_fwdcolor="#ffef86"
     misc_feature    5140..5143
                     /label="gyrase cleavage site"
                     /ApEinfo_revcolor="#ff0000"
                     /ApEinfo_fwdcolor="#ff0000"
     primer          complement(5142..5189)
                     /label="GFP_F"
                     /note="sequence: GACGTCTAAGAAACCATTATTATCATGACATTAACCTATAAAAATAGG"
                     /ApEinfo_revcolor="#c6c9d1"
                     /ApEinfo_fwdcolor="#c6c9d1"
     misc_feature    5142..5241
                     /label="SGS left arm "
                     /ApEinfo_revcolor="#85dae9"
                     /ApEinfo_fwdcolor="#85dae9"
     primer          complement(5178..5197)
                     /label="VF2"
                     /note="sequence: TGCCACCTGACGTCTAAGAA"
                     /ApEinfo_revcolor="#faac61"
                     /ApEinfo_fwdcolor="#faac61"
     primer          complement(5178..5197)
                     /label="VF2"
                     /note="sequence: TGCCACCTGACGTCTAAGAA"
                     /ApEinfo_revcolor="#ff9ccd"
                     /ApEinfo_fwdcolor="#ff9ccd"
     primer          complement(5178..5197)
                     /label="VF2"
                     /note="sequence: TGCCACCTGACGTCTAAGAA"
                     /ApEinfo_revcolor="#f58a5e"
                     /ApEinfo_fwdcolor="#f58a5e"
     primer          complement(5180..5197)
                     /label="PC_S06"
                     /note="sequence: TGCCACCTGACGTCTAAG"
                     /ApEinfo_revcolor="#b1ff67"
                     /ApEinfo_fwdcolor="#b1ff67"
     primer          5181..5207
                     /label="Amp_F"
                     /note="sequence: TTAGACGTCAGGTGGCACTTTTCGGGG"
                     /ApEinfo_revcolor="#c6c9d1"
                     /ApEinfo_fwdcolor="#c6c9d1"
     primer          5181..5207
                     /label="Amp_F"
                     /note="sequence: TTAGACGTCAGGTGGCACTTTTCGGGG"
                     /ApEinfo_revcolor="#d6b295"
                     /ApEinfo_fwdcolor="#d6b295"
     misc_feature    5189..5189
                     /label="bending center"
                     /ApEinfo_revcolor="#ff0000"
                     /ApEinfo_fwdcolor="#ff0000"
     primer          5195..5231
                     /label="HH11_R1"
                     /note="sequence: GCACTTTTCGGGGAAATGTGCGCGGAACCCCTATTTG"
                     /ApEinfo_revcolor="#b4abac"
                     /ApEinfo_fwdcolor="#b4abac"
     primer          complement(5195..5231)
                     /label="HH11_F1"
                     /note="sequence: CAAATAGGGGTTCCGCGCACATTTCCCCGAAAAGTGC"
                     /ApEinfo_revcolor="#faac61"
                     /ApEinfo_fwdcolor="#faac61"
     primer          5198..5222
                     /label="R2"
                     /note="sequence: CTTTTCGGGGAAATGTGCGCGGAAC"
                     /ApEinfo_revcolor="#b7e6d7"
                     /ApEinfo_fwdcolor="#b7e6d7"
     primer          complement(5198..5222)
                     /label="F2"
                     /note="sequence: GTTCCGCGCACATTTCCCCGAAAAG"
                     /ApEinfo_revcolor="#84b0dc"
                     /ApEinfo_fwdcolor="#84b0dc"
     primer          complement(5198..5222)
                     /label="F2"
                     /note="sequence: GTTCCGCGCACATTTCCCCGAAAAG"
                     /ApEinfo_revcolor="#b1ff67"
                     /ApEinfo_fwdcolor="#b1ff67"
     primer          5215..5248
                     /label="isoC_VR"
                     /note="sequence: CGCGGAACCCCTATTTGTTTATTTTTCTAAATAC"
                     /ApEinfo_revcolor="#f8d3a9"
                     /ApEinfo_fwdcolor="#f8d3a9"
     primer          5215..5248
                     /label="isoC_VR2"
                     /note="sequence: CGCGGAACCCCTATTTGTTTATTTTTCTAAATAC"
                     /ApEinfo_revcolor="#d59687"
                     /ApEinfo_fwdcolor="#d59687"
     promoter        5215..5319
                     /label="AmpR promoter"
                     /ApEinfo_revcolor="#c6c9d1"
                     /ApEinfo_fwdcolor="#c6c9d1"
     primer          complement(5216..5239)
                     /label="F1Fs"
                     /note="sequence: AAAATAAACAAATAGGGGTTCCGC"
                     /ApEinfo_revcolor="#85dae9"
                     /ApEinfo_fwdcolor="#85dae9"
     primer          complement(5224..5251)
                     /label="P394"
                     /note="sequence: AATGTATTTAGAAAAATAAACAAATAGG"
                     /ApEinfo_revcolor="#ffef86"
                     /ApEinfo_fwdcolor="#ffef86"
     primer          5263..5283
                     /label="GRP6"
                     /note="sequence: CCGCTCATGAGACAATAACCC"
                     /ApEinfo_revcolor="#f8d3a9"
                     /ApEinfo_fwdcolor="#f8d3a9"
     primer          complement(5275..5299)
                     /label="GRP7"
                     /note="sequence: ATTGAAGCATTTATCAGGGTTATTG"
                     /ApEinfo_revcolor="#f8d3a9"
                     /ApEinfo_fwdcolor="#f8d3a9"
     primer          complement(5282..5307)
                     /label="GRP7-2"
                     /note="sequence: TCAATATTATTGAAGCATTTATCAGG"
                     /ApEinfo_revcolor="#f8d3a9"
                     /ApEinfo_fwdcolor="#f8d3a9"
     CDS             5320..5388
                     /label="AmpR"
                     /ApEinfo_revcolor="#b7e6d7"
                     /ApEinfo_fwdcolor="#b7e6d7"
     primer          complement(5329..5346)
                     /label="hid_act_seq_6_con"
                     /note="sequence: GGCGACACGGAAATGTTG"
                     /ApEinfo_revcolor="#faac61"
                     /ApEinfo_fwdcolor="#faac61"
     primer          complement(5365..5380)
                     /label="isoC_seq01"
                     /note="sequence: CAGGAAGGCAAAATGC"
                     /ApEinfo_revcolor="#ffef86"
                     /ApEinfo_fwdcolor="#ffef86"
     primer          complement(5365..5380)
                     /label="isoC_seq01"
                     /note="sequence: CAGGAAGGCAAAATGC"
                     /ApEinfo_revcolor="#ff9ccd"
                     /ApEinfo_fwdcolor="#ff9ccd"
     primer          complement(5365..5380)
                     /label="isoC_seq01"
                     /note="sequence: CAGGAAGGCAAAATGC"
                     /ApEinfo_revcolor="#c7b0e3"
                     /ApEinfo_fwdcolor="#c7b0e3"
     CDS             5389..711
                     /label="AmpR"
                     /ApEinfo_revcolor="#b7e6d7"
                     /ApEinfo_fwdcolor="#b7e6d7"
     primer          complement(5433..5447)
                     /label=24_8
                     /note="sequence: CCCACTCGTGCACCC"
                     /ApEinfo_revcolor="#b4abac"
                     /ApEinfo_fwdcolor="#b4abac"
     primer          complement(5433..5447)
                     /label=24_8
                     /note="sequence: CCCACTCGTGCACCC"
                     /ApEinfo_revcolor="#d6b295"
                     /ApEinfo_fwdcolor="#d6b295"
ORIGIN
        1 AGCGGTAAGA TCCTTGAGAG TTTTCGCCCC GAAGAACGTT TTCCAATGAT GAGCACTTTT
       61 AAAGTTCTGC TATGTGGCGC GGTATTATCC CGTATTGACG CCGGGCAAGA GCAACTCGGT
      121 CGCCGCATAC ACTATTCTCA GAATGACTTG GTTGAGTACT CACCAGTCAC AGAAAAGCAT
      181 CTTACGGATG GCATGACAGT AAGAGAATTA TGCAGTGCTG CCATAACCAT GAGTGATAAC
      241 ACTGCGGCCA ACTTACTTCT GACAACGATC GGAGGACCGA AGGAGCTAAC CGCTTTTTTG
      301 CACAACATGG GGGATCATGT AACTCGCCTT GATCGTTGGG AACCGGAGCT GAATGAAGCC
      361 ATACCAAACG ACGAGCGTGA CACCACGATG CCTGTAGCAA TGGCAACAAC GTTGCGCAAA
      421 CTATTAACTG GCGAACTACT TACTCTAGCT TCCCGGCAAC AATTAATAGA CTGGATGGAG
      481 GCGGATAAAG TTGCAGGACC ACTTCTGCGC TCGGCCCTTC CGGCTGGCTG GTTTATTGCT
      541 GATAAATCTG GAGCCGGTGA GCGTGGGTCT CGCGGTATCA TTGCAGCACT GGGGCCAGAT
      601 GGTAAGCCCT CCCGTATCGT AGTTATCTAC ACGACGGGGA GTCAGGCAAC TATGGATGAA
      661 CGAAATAGAC AGATCGCTGA GATAGGTGCC TCACTGATTA AGCATTGGTA ACCAATTATT
      721 GAACACCCTT CGGGGTGTTT TTTTGTTTCT GGTCTCCCCA ACTTATATCG TATGGGGCTG
      781 ACTTCAGGTG CTACATTTGA AGAGATAAAT TGCACTGAAA TCTAGAAATA TTTTATCTGA
      841 TTAATAAGAT GATCTTCTTG AGATCGTTTT GGTCTGCGCG TAATCTCTTG CTCTGAAAAC
      901 GAAAAAACCG CCTTGCAGGG CGGTTTTTCG AAGGTTCTCT GAGCTACCAA CTCTTTGAAC
      961 CGAGGTAACT GGCTTGGAGG AGCGCAGTCA CCAAAACTTG TCCTTTCAGT TTAGCCTTAA
     1021 CCGGCGCATG ACTTCAAGAC TAACTCCTCT AAATCAATTA CCAGTGGCTG CTGCCAGTGG
     1081 TGCTTTTGCA TGTCTTTCCG GGTTGGACTC AAGACGATAG TTACCGGATA AGGCGCAGCG
     1141 GTCGGACTGA ACGGGGGGTT CGTGCATACA GTCCAGCTTG GAGCGAACTG CCTACCCGGA
     1201 ACTGAGTGTC AGGCGTGGAA TGAGACAAAC GCGGCCATAA CAGCGGAATG ACACCGGTAA
     1261 ACCGAAAGGC AGGAACAGGA GAGCGCACGA GGGAGCCGCC AGGGGGAAAC GCCTGGTATC
     1321 TTTATAGTCC TGTCGGGTTT CGCCACCACT GATTTGAGCG TCAGATTTCG TGATGCTTGT
     1381 CAGGGGGGCG GAGCCTATGG AAAAACGGCT TTGCCGCGGC CCTCTCACTT CCCTGTTAAG
     1441 TATCTTCCTG GCATCTTCCA GGAAATCTCC GCCCCGTTCG TAAGCCATTT CCGCTCCAAT
     1501 TATTGAAGGC CGCTAACGCG GCCTTTTTTT GTTTCTGGTC TCCCctctag tatggtgcaa
     1561 aacctttcgc ggtatggcat gatagcgcct actagagaaa gaggagaaat actagatgaa
     1621 aaacataaat gccgacgaca catacagaat aattaataaa attaaagctt gtagaagcaa
     1681 taatgatatt aatcaatgct tatctgatat gactaaaatg gtacattgtg aatattattt
     1741 actcgcgatc atttatcctc attctatggt taaatctgat atttcaatcc tagataatta
     1801 ccctaaaaaa tggaggcaat attatgatga cgctaattta ataaaatatg atcctatagt
     1861 agattattct aactccaatc attcaccaat taattggaat atatttgaaa acaatgctgt
     1921 aaataaaaaa tctccaaatg taattaaaga agcgaaaaca tcaggtctta tcactgggtt
     1981 tagtttccct attcatacgg ctaacaatgg cttcggaatg cttagttttg cacattcaga
     2041 aaaagacaac tatatagata gtttattttt acatgcgtgt atgaacatac cattaattgt
     2101 tccttctcta gttgataatt atcgaaaaat aaatatagca aataataaat caaacaacga
     2161 tttaaccaaa agagaaaaag aatgtttagc gtgggcatgc gaaggaaaaa gctcttggga
     2221 tatttcaaaa atattaggtt gcagtgagcg tactgtcact ttccatttaa ccaatgcgca
     2281 aatgaaactc aatacaacaa accgctgcca aagtatttct aaagcaattt taacaggagc
     2341 aattgattgc ccatacttta aaaattaata acactgatag tgctagtgta gatcactact
     2401 agagccaggc atcaaataaa acgaaaggct cagtcgaaag actgggcctt tcgttttatc
     2461 tgttgtttgt cggtgaacgc tctctactag agtcacactg gctcaccttc gggtgggcct
     2521 ttctgcgttt atatactaga gacctgtagg atcgtacagg tttacgcaag aaaatggttt
     2581 gttatagtcg aataaatact agagaaagag gagaaatact agatggcttc ctccgaagac
     2641 gttatcaaag agttcatgcg tttcaaagtt cgtatggaag gttccgttaa cggtcacgag
     2701 ttcgaaatcg aaggtgaagg tgaaggtcgt ccgtacgaag gtacccagac cgctaaactg
     2761 aaagttacca aaggtggtcc gctgccgttc gcttgggaca tcctgtcccc gcagttccag
     2821 tacggttcca aagcttacgt taaacacccg gctgacatcc cggactacct gaaactgtcc
     2881 ttcccggaag gtttcaaatg ggaacgtgtt atgaacttcg aagacggtgg tgttgttacc
     2941 gttacccagg actcctccct gcaagacggt gagttcatct acaaagttaa actgcgtggt
     3001 accaacttcc cgtccgacgg tccggttatg cagaaaaaaa ccatgggttg ggaagcttcc
     3061 accgaacgta tgtacccgga agacggtgct ctgaaaggtg aaatcaaaat gcgtctgaaa
     3121 ctgaaagacg gtggtcacta cgacgctgaa gttaaaacca cctacatggc taaaaaaccg
     3181 gttcagctgc cgggtgctta caaaaccgac atcaaactgg acatcacctc ccacaacgaa
     3241 gactacacca tcgttgaaca gtacgaacgt gctgaaggtc gtcactccac cggtgcttaa
     3301 taaCTCGACA CACCCCCTAT TAAATATGca tcatcatcat catcatGCGT CGAAAATCTC
     3361 AGACAATGTA CGTATTAAAC TGTACATGGA AGGCACCGTC AACAACCATC ACTTCATGTG
     3421 TGAAGCGGAA GGTGAAGGCA AGCCGTACGA AGGAACCCAG ATGGAAAACA TTAAAGTCAC
     3481 TAAAGGTGGC CCTCTTCCGT TCTCTTTCGA CATTCTCACG CCGAACTGTC AGTATGGGTC
     3541 AGTGGCAATC ACCAAATATA CCAGTGGCAT CCCGGACTAC TTTAAGCAGA GCTTTCCTGA
     3601 GGGATTCACG TGGGAACGCA CGACCATCTA TGAAGACGGG GCCTACCTTA CAACCCAACA
     3661 AGAAACGAAG CTTGACGGCA ACTGCCTGGT GTATAACATC AAGATTCTGG GTTGCAATTT
     3721 CCCACCGAAC GGCCCGGTGA TGCAGAAGAA AACACAGGGA TGGGAACCCT GTTGCGAGAT
     3781 GCGTTATACA CGTGATGGAG TATTGTGTGG GCAGACACTT ATGGCGCTCA AATGTGCAGA
     3841 TGGGAACCAC CTCACTTGCC ACTTACGCAC GACGTACCGC TCCAAAAAAG CGGCAAAGGC
     3901 GCTGCAGATG CCGCCGTTCC ATTTCAGTGA CTCACGCCCT GAGATCGTGA AAGTTAGCGA
     3961 GAATGGAACT CTTTTCGAAC AGCATGAATC CTCAGTGGCC CGCTATTGCC AAACGTGTCC
     4021 TTCCAAACTC GGCCATAACT AATAACTCGG TACCAAATTC CAGAAAAGAG GCCTCCCGAA
     4081 AGGGGGGCCT TTTTTCGTTT TGGTCCCCGC TTACttgacg gctagctcag tcctaggtac
     4141 agtgctagct actagagtca cacaggaaag tactagatgc gtaaaggaga agaacttttc
     4201 actggagttg tcccaattct tgttgaatta gatggtgatg ttaatgggca caaattttct
     4261 gtcagtggag agggtgaagg tgatgcaaca tacggaaaac ttacccttaa atttatttgc
     4321 actactggaa aactacctgt tccatggcca acacttgtca ctactttcgg ttatggtgtt
     4381 caatgctttg cgagataccc agatcatatg aaacagcatg actttttcaa gagtgccatg
     4441 cccgaaggtt atgtacagga aagaactata tttttcaaag atgacgggaa ctacaagaca
     4501 cgtgctgaag tcaagtttga aggtgatacc cttgttaata gaatcgagtt aaaaggtatt
     4561 gattttaaag aagatggaaa cattcttgga cacaaattgg aatacaacta taactcacac
     4621 aatgtataca tcatggcaga caaacaaaag aatggaatca aagttaactt caaaattaga
     4681 cacaacattg aagatggaag cgttcaacta gcagaccatt atcaacaaaa tactccaatt
     4741 ggcgatggcc ctgtcctttt accagacaac cattacctgt ccacacaatc tgccctttcg
     4801 aaagatccca acgaaaagag agaccacatg gtccttcttg agtttgtaac agctgctggg
     4861 attacacatg gcatggatga actatacaaa taataatact agagccaggc atcaaataaa
     4921 acgaaaggct cagtcgaaag actgggcctt tcgttttatc tgttgtttgt cggtgaacgc
     4981 tctctactag agtcacactg gctcaccttc gggtgggcct ttctgcgttt ataTACTAGA
     5041 GtaacaccgA GACAAGCTGT GACCGTCTCC GGGAGCTGCA TGTGTCAGAG GTTTTCACCG
     5101 TCATCACCGA AACGCGCGAG ACGAAAGGGC CTCGTGATAC GCCTATTTTT ATAGGTTAAT
     5161 GTCATGATAA TAATGGTTTC TTAGACGTCA GGTGGCACTT TTCGGGGAAA TGTGCGCGGA
     5221 ACCCCTATTT GTTTATTTTT CTAAATACAT TCAAATATGT ATCCGCTCAT GAGACAATAA
     5281 CCCTGATAAA TGCTTCAATA ATATTGAAAA AGGAAGAGTA TGAGTATTCA ACATTTCCGT
     5341 GTCGCCCTTA TTCCCTTTTT TGCGGCATTT TGCCTTCCTG TTTTTGCTCA CCCAGAAACG
     5401 CTGGTGAAAG TAAAAGATGC TGAAGATCAG TTGGGTGCAC GAGTGGGTTA CATCGAACTG
     5461 GATCTCAAC
//
