# Supplementary material for: Feedforward growth rate control mitigates gene activation burden
Source: Nat Commun. 2022 Nov 17;13:7054. doi: 10.1038/s41467-022-34647-1 (PMC9672102; doi:10.1038/s41467-022-34647-1)
Supplement: Supplementary file 6 — Source data [file 41467_2022_34647_MOESM6_ESM.zip › Source_Data_and_PlasmidMaps_and_PrimersList/Primers List/PrimerList.csv]

Primer name	Sequence
isoC_VR	CGCGGAACCCCTATTTGTTTATTTTTCTAAATAC
isoC_VR2	CGCGGAACCCCTATTTGTTTATTTTTCTAAATAC
F1Fs	AAAATAAACAAATAGGGGTTCCGC
GRP6	CCGCTCATGAGACAATAACCC
GRP7	ATTGAAGCATTTATCAGGGTTATTG
GRP7-2	TCAATATTATTGAAGCATTTATCAGG
hid_act_seq_6_con	GGCGACACGGAAATGTTG
isoC_seq01	CAGGAAGGCAAAATGC
isoC_seq01	CAGGAAGGCAAAATGC
24_8	CCCACTCGTGCACCC
Seq08	GATCTTACCGCTGTTGAG
cjB_seq04	CCTTGAGAGTTTTCGC
OV3_R	GGTTGAGTACTCACCAGTCACAGAAAAGCATC
OV3_F	GATGCTTTTCTGTGACTGGTGAGTACTCAACC
RFP_FR	TATGCAGTGCTGCCATAACCATGAGTGATAACACTGC
RFP_VF	CTCATGGTTATGGCAGCACTGC
GR3S	GGCCGCAGTGTTATCACT
PC_S05	TCCGATCGTTGTCAGAAG
B31_R4	GAACCGGAGCTGAATGAAGCCATACC
B31_F4	GGTATGGCTTCATTCAGCTCCGGTTC
hid_act_seq_5	GGCTTCATTCAGCTCCGG
B31_F4	GCCATTGCTACAGGCATCGTGGTGTCACGCTCGTCGTTTG
B31_R3	CAAACGACGAGCGTGACACCACGATGCCTGTAGCAATGGC
24_7	AATAGTTTGCGCAACG
isoC_R5	GGAGGCGGATAAAGTTGCAGGACCACTTCTGCGCTC
isoC_F5	GAGCGCAGAAGTGGTCCTGCAACTTTATCCGCCTCC
cjB_R2	CGGAAGGGCCGAGCGCAGAAGTGGTCCTGCAACTTTATCC
cjB_F3	GGATAAAGTTGCAGGACCACTTCTGCGCTCGGCCCTTCCG
PY084	CGGTATCATTGCAGCACTGGG
F3	GATAACTACGATACGGGAGGGCTTACCATCTGGCCCC
R2	GGGGCCAGATGGTAAGCCCTCCCGTATCGTAGTTATC
PY085	AGGGCTTACCATCTGGCCCC
cjB_seq05	GGCCAGATGGTAAGC
Seq07	GGAGGGCTTACCATCTG
spoT512new_R1	CCAATGCTTAATCAGTGAGG
spoT512new_F1	CCTCACTGATTAAGCATTGG
ST_R6	CAGAAACAAAAAAACACCCCGAAGGGTGTTCAATAATTGGTTACCAATGCTTAATCAGTG
ST_F9	GAACACCCTTCGGGGTGTTTTTTTGTTTCTGGTCTCCCCAACTTATATCGTATGGGGCTG
tmp1	GGGAGACCAGAAACAAAAAAACAC
tmp2	CAACTTATATCGTATGGGGCTGAC
PY062	AGACCAAAACGATCTCAAGAAG
isoPdt15A_seq7	ACTCTTTGAACCGAGG
isoPdt15A_seq7	ACTCTTTGAACCGAGG
CB_0028	cgcctggtatctttatagtc
S4	GGAGATTTCCTGGAAGATGC
ST_F8	GTTCGTAAGCCATTTCCGCTCCAATTATTGAAGGCCG
ST_F8	GTTCGTAAGCCATTTCCGCTCCAATTATTGAAGGCCG
ST_R8	CGGCCTTCAATAATTGGAGCGGAAATGGCTTACGAAC
ST_R13	CCAGAAACAAAAAAAGGCCGCGTTAGCGGCCTTCAATAATTGGAGCGGAAATGGCTTACG
F4Fs	GGCCGCTAACGCGGCCT
Test1	GGCCGCGTTAGCGGCC
ST_F13	CGCTAACGCGGCCTTTTTTTGTTTCTGGTCTCCCCTCTAGTATGGTGCAAAACCTTTC
F5Fs	ACAAAAAAAGGCCGCGTTAG
tmp4	GGGAGACCAGAAACAAAAAAAGGC
ST_R10	GAAAGGTTTTGCACCATACTAGAGGGGAGACCAGAAACAAAAAAAG
ST_F10	CTTTTTTTGTTTCTGGTCTCCCCTCTAGTATGGTGCAAAACCTTTC
RFP_VR	ctctagtatggtgcaaaacctttcgc
RFP_VR	CTCTAGTATGGTGCAAAACCTTTCGC
cas3	CTCTAGTATGGTGCAAAACCTTTCGCGG
cjB_R5	GGCGCTATCATGCCATACCGCGAAAGGTTTTGCACCATAC
cjB_F6	GTATGGTGCAAAACCTTTCGCGGTATGGCATGATAGCGCC
PR_12	ATCTAGTATTTCTCCTCTTTCTCTAGTAGGCGCTATCATGC
PR_22	ATCTAGTATTTCTCCTCTTTCTCTAGTAGGCGCTATCATG
cjB_seq10	atgaaaaacataaatgccg
cjB_seq10	ATGAAAAACATAAATGCCG
PY046	ATGAAAAACATAAATGCCGACGACAC
ST_R4	CTTCTACAAGCTTTAATTTTATTAATTATTCTGTATGTGTCGTCGGCATTTATG
ST_F4	CATAAATGCCGACGACACATACAGAATAATTAATAAAATTAAAGCTTGTAGAAG
PY095	TTCACAATGTACCATTTTAGTCATATC
PY057	CAGATTTAACCATAGAATGAGGATAAATG
PY057	CAGATTTAACCATAGAATGAGGATAAATG
PY057-2	CTAGGATTGAAATATCAGATTTAACCATAGAATGAGGATAAATG
PY058	TCCTCATTCTATGGTTAAATCTGATATTTCAATCCTAGATAATTACCC
sfG_seq08	TCCATTTTTTAGGGTAATTATC
Seq01	ATGAATAGGGAAACTAAACCC
SEQ_RBS	ggaatgcttagttttgcacattcag
ST5_LuxR_Seq1	GGAATGCTTAGTTTTGCACATTCAG
cjB_seq01	aataaatatagcaaataataaatcaaac
cjB_seq01	AATAAATATAGCAAATAATAAATCAAAC
cjB_seq01	AATAAATATAGCAAATAATAAATCAAAC
Qp10	ACCAATGCGCAAATGAAACT
luxR_R	CAATTTTAACAGGAGCAATTGATTGCCCATAC
luxR_F	GTATGGGCAATCAATTGCTCCTGTTAAAATTG
Qp11	GGCAATCAATTGCTCCTGTT
tmp1	ttattaatttttaaagtatgggcaatcaattg
RTp5	TTTTTAAAGTATGGGCAATC
HH21_F8	GATTGCCCATACTTTAAAAATTAATAACACTGATAGTGCTAGTGTAGATCACTAC
HH21_R8	GTAGTGATCTACACTAGCACTATCAGTGTTATTAATTTTTAAAGTATGGGCAATC
tmp2	cactgatagtgctagtgtagatcactactagagc
PY047	GTGATCTACACTAGCACTATCAGTG
PY006	GTGATCTACACTAGCACTATCAG
5Plux_R1_mut1	ACAAACCATTTTCTTGCGTAAACCTGTACGATCCTACAGGTCTCTAGTATATAAACGCAG
ST5_RFP_Seq1	ATATACTAGAGACCTGTAGGATCG
5Plux_mut_R	GTAAACCTGTACGATCCTACAGGT
LS020_pLux-seq-F	ggtttacgcaagaaaatgg
LS020_pLux-seq-F	GGTTTACGCAAGAAAATGG
Plux-3A RV	attcgactataacaaaccattttcttgcgt
Plux-3A RV	attcgactataacaaaccattttcttgcgt
Plux-3A RV	ATTCGACTATAACAAACCATTTTCTTGCGT
Reverse	ATTCGACTATAACAAACCATTTTCTTGCGT
P241	ATTCGACTATAACAAACCATTTTCTTGC
RFP_RBS_BWD	tttattcgactataacaaaccattttct
RFP_RBS_BWD	TTTATTCGACTATAACAAACCATTTTCT
pLux_End_R1	tttattcgactataacaaaccattttc
pLux_End_R1	TTTATTCGACTATAACAAACCATTTTC
add_LuxR_R2short	CTCCTCTTTCTCTAGTATTTATTCGACTATAACAAACC
add_LuxR_R2	CGGAGGAAGCCATCTAGTATTTCTCCTCTTTCTCTAGTATTTATTCGACTATAACAAACC
add_LuxR_F2	GGTTTGTTATAGTCGAATAAATACTAGAGAAAGAGGAGAAATACTAGATGGCTTCCTCCG
sfG_seq07	CTCTAGTATTTATTCGACTATAAC
PY079	CTAGTATTTCTCCTCTTTCTCTAGTATTTATTCGACTATAAC
LuxR_SpoT_R	CTAGTATTTCTCCTCTTTCTCTAGTATTTATTCGAC
LuxR_SpoT_R	ctagtatttctcctctttctctagtatttattcgac
power10 1primer	TAGCCCTCACACACCCCTAGGGAGAATATTTatggcttcctccgaagac
B0034_Tail	TACTAGAGAAAGAGGAGAAATACTAGATGGCTTCCTCCGAAGAC
B0034_Tail	tactagagaaagaggagaaatactagatggcttcctccgaagac
Weal_RBS	TCCCGCCCAGTCAGGAGACAACAGCatggcttcctccgaagac
Strong_RBS	CGTATCCAATTATAAGGGGGTTCATatggcttcctccgaagac
LS012_cjBTagRFP-R	atgatgatgatgatgCATctagtatttctcctctttctc
PY011	ATGGCTTCCTCCGAAGACGTTATC
TetR_RFP_F	atggcttcctccgaagacgttatc
LS011__cjBTagRFP_F	catGCGTCGAAAATCTCAatggcttcctccgaagac
TetR_RFP_F	ATGGCTTCCTCCGAAGACGTTATC
Qp22	TGGCTTCCTCCGAAGACG
Seq10	GTCTTCGGAGGAAGCC
Qp23	CGGTCTGGGTACCTTCGTAC
HHC1_F3new	CAGCGGACCACCTTTGGTAACTTTCAGTTTAGCGGTCTGGGTACCTTC
HHC1_R3new	GAAGGTACCCAGACCGCTAAACTGAAAGTTACCAAAGGTGGTCCGCTG
iso_seq_2_RFP	cagaccgctaaactg
HH21_R9	CTTTGGAACCGTACTGGAACTGCGGGGACAGGATG
HH21_F9	CATCCTGTCCCCGCAGTTCCAGTACGGTTCCAAAG
PY081	GCAGTTCCAGTACGGTTCCAAAGC
PY080	GGGTGTTTAACGTAAGCTTTGGAACCGTACTGGAAC
HHC1_F3	GGAGTCCTGGGTAACGGTAACAACACCACCGTCTTCGAAGTTCATAACAC
GR1S	GTGTTATGAACTTCGAAGACG
ST5_RFP_Seq2	tcatctacaaagttaaactgcgtgg
LS019_mRFP-end-seq-F	TCATCTACAAAGTTAAACTGCGTGG
ST5_RFP_Seq2	TCATCTACAAAGTTAAACTGCGTGG
Qp8	ACTGCGTGGTACCAACTTCC
cjB_seq09_RFP	TGGAAGCTTCCCAAC
hid_act_seq_3	AACGTATGTACCCGGAAG
Qp9	CTTTCAGAGCACCGTCTTCC
pdt_R4	GAAATCAAAATGCGTCTGAAACTGAAAGACGGTGGTCACTACGACGCTG
pdt_F4	CAGCGTCGTAGTGACCACCGTCTTTCAGTTTCAGACGCATTTTGATTTC
Seq09	TGTCCAGTTTGATGTCG
LS019_mRFP-end-seq-F	tacgaacgtgctgaagg
RTp4	AGCACCGGTGGAGTGACGAC
LuxR_RFP_R	ttattaagcaccggtggagtgacg
LuxR_RFP_R	TTATTAAGCACCGGTGGAGTGACG
GFP_F2	gtatggatgaactgtacaaatgatgaCTCGGTACCAAATTCCAG
LuxR_RFP_F	CTCGGTACCAAATTCCAGAAAAGAGG
LuxR_RFP_F	CTCGGTACCAAATTCCAGAAAAGAGG
F3Rs	AGGGGGGCCTTTTTTCGTTTTG
F4Rs	AAAACGAAAAAAGGCCCCCC
spoT_noRFP adapted_Rvs	GGACCAAAACGAAAAAAGG
spoT_noRFP_Rvs	GGACCAAAACGAAAAAAGG
ST_Iso_GFP_F11	CGTTTTGGTCCCCGCTTACTTGACGGCTAGCTCAGTCC
ST_Iso_GFP_R11	CGTCAAGTAAGCGGGGACCAAAACG
ST_Iso_GFP_F11	CGTTTTGGTCCCCGCTTACttgacggctagctcagtcc
ST_Iso_GFP_R11	cgtcaaGTAAGCGGGGACCAAAACG
tmp3	ttgacggctagctcagtcc
PY003	ATGCGTAAAGGAGAAGAACTTTTC
HHC1_F1b	CAAATTTTCTGTCAGTGGAGAGGGTGAAGGTGATGCAACATACGGAAAAC
HHC1_R1b	GTTTTCCGTATGTTGCATCACCTTCACCCTCTCCACTGACAGAAAATTTG
hid_act_seq_1	AGTTTTCCGTATGTTGCATC
pdt_R1	CTGCCATGATGTATACATTGTGTGAGTTATAGTTGTATTCCAATTTGTGTCCAAGAATG
pdt_F1	CATTCTTGGACACAAATTGGAATACAACTATAACTCACACAATGTATACATCATGGCAG
F_c	CTGCCATGATGTATACATTGTGTGAGTTATAGTTGTATTCCAATTTGTGTCC
R_c	GGACACAAATTGGAATACAACTATAACTCACACAATGTATACATCATGGCAG
repColE2_seq2	GACACAAATTGGAATACAAC
cjB_seq09_GFP	AGTTAACTTTGATTCCATTC
21_2	GGAAGCGTTCAACTAGC
isoC_seq05	CATCGCCAATTGGAG
isoC_seq05	CATCGCCAATTGGAG
Qp5	AAAGGGCAGATTGTGTGGAC
T7_RBS_Seq_Fwd	GAGTTTGTAACAGCTGCTG
PY004	TTATTATTTGTATAGTTCATCCATGCC
ST_Iso_GFP_R12	GAGACGGTCACAGCTTGTCTCGGTGTTACTCTAGTATATAAACGCAG
ST_Iso_GFP_F12	ctgcgtttataTACTAGAGtaacaccgAGACAAGCTGTGACCGTCTC
ST_Iso_GFP_R12	GAGACGGTCACAGCTTGTCTcggtgttaCTCTAGTAtataaacgcag
ST_Iso_GFP_F12	CTGCGTTTATATACTAGAGTAACACCGAGACAAGCTGTGACCGTCTC
tmp4	cggtgttaCTCTAGTAtataaacgcag
GFP_F	GACGTCTAAGAAACCATTATTATCATGACATTAACCTATAAAAATAGG
VF2	TGCCACCTGACGTCTAAGAA
VF2	TGCCACCTGACGTCTAAGAA
VF2	TGCCACCTGACGTCTAAGAA
VF2	TGCCACCTGACGTCTAAGAA
VF2	TGCCACCTGACGTCTAAGAA
PC_S06	TGCCACCTGACGTCTAAG
Amp_F	TTAGACGTCAGGTGGCACTTTTCGGGG
HH11_R1	GCACTTTTCGGGGAAATGTGCGCGGAACCCCTATTTG
HH11_F1	CAAATAGGGGTTCCGCGCACATTTCCCCGAAAAGTGC
F2	GTTCCGCGCACATTTCCCCGAAAAG
R2	CTTTTCGGGGAAATGTGCGCGGAAC
PC_S01	AGATAGGGAGATGATTGAGG
AH2prF	GAAGACATTCAAAAAGCACAAGTGTC
AH1prR	TATCGCCTTGTCCAGACACT
Sequence dCas 4	CTGGTAGCCCTGCTATTAAA
S7	GAAACGAATCGAAGAAGG
CBS_062	TCCAATTCTATAAAGTACGTGAGATTAACAATTACCATCATG
CBS_061	CATCATGGGCATGATGGTAATTGTTAATCTCAC
Sequence dCas 5	CCAAAACTTGAATCGGAGTT
S8	TACACTTGCAAATGGAGAG
P262	CAACGGTAGCTTATTCAGTCCTAG
P263	CTAGGACTGAATAAGCTACCGTTG
Sequence dCas 6	CAATTGTTTGTGGAGCAGCA
AH6prR	GCTTGTTCACGTATTGGTTTGTCTCTATGTTTGTTATATGCACTAAGA
AH7prF	CATATAACAAACATAGAGACAAACCAATACGTGAACAAGCAGA
S9	ACTCTTATCCATCAATCCATC
CBS_063	atctacactagcactatcagcgTTAGTCACCTCCTAGCTGACTCAAATCAATG
CBS_064	GAGTCAGCTAGGAGGTGACTAAcgctgatagtgctagtgtagatcgctac
P242	CGCTGATAGTGCTAGTGTAGATCG
PY012	GCGATCTACACTAGCACTATCAGC
R3	CGCTACTAGAGTACTAGCTCTAGATGCGGCCGCGAATTCC
F4	GGAATTCGCGGCCGCATCTAGAGCTAGTACTCTAGTAGCG
iso_seq_3	TAGCTCTAGATGCGG
iso_seq_3	tagctctagatgcgg
CBS_008	ctgtaacagagcattagcgcaaggtg
hid_act_seq_6	CACCTTGCGCTAATGCTC
ST_Iso_GFP_F9	GATTTTTGTCTTCTTGCGCTAATTTTTTTTGACGGCTAGCTCAGTCC
tmp2	aaaaaattagcgcaagaagacaaaaatc
ST_Iso_GFP_R9	AGCTAGCCGTCAAAAAAAATTAGCGCAAGAAGACAAAAATC
ST_Iso_GFP_R9	agctagccgtcaaaaaaaattagcgcaagaagacaaaaatc
ST_Iso_GFP_F9	gatttttgtcttcttgcgctaattttttttgacggctagctcagtcc
tmp3	ttgacggctagctcagtcc
PY003	ATGCGTAAAGGAGAAGAACTTTTC
HHC1_F1b	CAAATTTTCTGTCAGTGGAGAGGGTGAAGGTGATGCAACATACGGAAAAC
HHC1_R1b	GTTTTCCGTATGTTGCATCACCTTCACCCTCTCCACTGACAGAAAATTTG
hid_act_seq_1	AGTTTTCCGTATGTTGCATC
iso_seq_2_GFP	CTACCTGTTCCATGG
pdt_F1	CATTCTTGGACACAAATTGGAATACAACTATAACTCACACAATGTATACATCATGGCAG
pdt_R1	CTGCCATGATGTATACATTGTGTGAGTTATAGTTGTATTCCAATTTGTGTCCAAGAATG
F_c	CTGCCATGATGTATACATTGTGTGAGTTATAGTTGTATTCCAATTTGTGTCC
R_c	GGACACAAATTGGAATACAACTATAACTCACACAATGTATACATCATGGCAG
repColE2_seq2	GACACAAATTGGAATACAAC
cjB_seq09_GFP	AGTTAACTTTGATTCCATTC
21_2	GGAAGCGTTCAACTAGC
isoC_seq05	CATCGCCAATTGGAG
isoC_seq05	CATCGCCAATTGGAG
Qp5	AAAGGGCAGATTGTGTGGAC
PY004	TTATTATTTGTATAGTTCATCCATGCC
B31_R5	GCCAGGCATCAAATAAAACGAAAGGCTCAGTCGAAAGAC
B31_F6	GTCTTTCGACTGAGCCTTTCGTTTTATTTGATGCCTGGC
PY007	CCAGGCATCAAATAAAACGAAAG
P390	ccaggcatcaaataaaacgaaaggctcagtcgaaa
GFP_R	CGACAAACAACAGATAAAACGAAAGGCC
ColE1_F	CTTTCGTTTTATCTGTTGTTTGTCGGTGAACGCTCTC
F5	CTAGTAGAGAGCGTTCACCGACAAACAACAGATAAAAC
R4	GTTTTATCTGTTGTTTGTCGGTGAACGCTCTCTACTAG
PY008	TATAAACGCAGAAAGGCCCACC
PY101	TATAAACGCAGAAAGGCCCACC
PY088	TATAAACGCAGAAAGGCCCACC
AP- Remove GFP Rev	TATAAACGCAGAAAGGCCCA
ST_Iso_GFP_R10	TGTCTGTAAGCGGcggtgttaCTCTAGTAtataaacgcag
tmp4	cggtgttaCTCTAGTAtataaacgcag
ST_Iso_GFP_R10	TGTCTGTAAGCGGCGGTGTTACTCTAGTATATAAACGCAG
ST_Iso_GFP_F10	TTATATACTAGAGTAACACCGCCGCTTACAGACAAGCTGTG
ST_Iso_GFP_F10	ttataTACTAGAGtaacaccgCCGCTTACAGACAAGCTGTG
P416	taacaccgCCGCTTACAGAC
spoT_noRFP_Fwd	CCGCTTACAGACAAGCTG
tmp1	CCGCTTACAGACAAGCTGTG
GFP_F	GACGTCTAAGAAACCATTATTATCATGACATTAACCTATAAAAATAGG
VF2	TGCCACCTGACGTCTAAGAA
VF2	TGCCACCTGACGTCTAAGAA
VF2	TGCCACCTGACGTCTAAGAA
PC_S06	TGCCACCTGACGTCTAAG
Amp_F	TTAGACGTCAGGTGGCACTTTTCGGGG
HH11_R1	GCACTTTTCGGGGAAATGTGCGCGGAACCCCTATTTG
HH11_F1	CAAATAGGGGTTCCGCGCACATTTCCCCGAAAAGTGC
R2	CTTTTCGGGGAAATGTGCGCGGAAC
F2	GTTCCGCGCACATTTCCCCGAAAAG
isoC_VR	CGCGGAACCCCTATTTGTTTATTTTTCTAAATAC
isoC_VR2	CGCGGAACCCCTATTTGTTTATTTTTCTAAATAC
F1Fs	AAAATAAACAAATAGGGGTTCCGC
P394	AATGTATTTAGAAAAATAAACAAATAGG
GRP6	CCGCTCATGAGACAATAACCC
GRP7	ATTGAAGCATTTATCAGGGTTATTG
GRP7-2	TCAATATTATTGAAGCATTTATCAGG
hid_act_seq_6_con	GGCGACACGGAAATGTTG
isoC_seq01	CAGGAAGGCAAAATGC
isoC_seq01	CAGGAAGGCAAAATGC
24_8	CCCACTCGTGCACCC
Seq08	GATCTTACCGCTGTTGAG
sfG_seq05	CAAGGATCTTACCGC
CBS_035	TCCTTGAGAGTTTTCGCCCCGAAG
cjB_seq04	CCTTGAGAGTTTTCGC
CBS_036	TGGAAAACGTTCTTCGGGGCG
iso_seq_4	CCGCATACACTATTC
iso_seq_4	ccgcatacactattc
OV3_F	GATGCTTTTCTGTGACTGGTGAGTACTCAACC
OV3_R	GGTTGAGTACTCACCAGTCACAGAAAAGCATC
RFP_FR	TATGCAGTGCTGCCATAACCATGAGTGATAACACTGC
RFP_VF	CTCATGGTTATGGCAGCACTGC
GR3S	GGCCGCAGTGTTATCACT
PC_S05	TCCGATCGTTGTCAGAAG
B31_R4	GAACCGGAGCTGAATGAAGCCATACC
B31_F4	GGTATGGCTTCATTCAGCTCCGGTTC
hid_act_seq_5	GGCTTCATTCAGCTCCGG
B31_R3	CAAACGACGAGCGTGACACCACGATGCCTGTAGCAATGGC
B31_F4	GCCATTGCTACAGGCATCGTGGTGTCACGCTCGTCGTTTG
24_7	AATAGTTTGCGCAACG
isoC_R5	GGAGGCGGATAAAGTTGCAGGACCACTTCTGCGCTC
isoC_F5	GAGCGCAGAAGTGGTCCTGCAACTTTATCCGCCTCC
cjB_R2	CGGAAGGGCCGAGCGCAGAAGTGGTCCTGCAACTTTATCC
cjB_F3	GGATAAAGTTGCAGGACCACTTCTGCGCTCGGCCCTTCCG
P732	AGCGTGGGTCTCGCG
PY084	CGGTATCATTGCAGCACTGGG
PY085	AGGGCTTACCATCTGGCCCC
R2	GGGGCCAGATGGTAAGCCCTCCCGTATCGTAGTTATC
F3	GATAACTACGATACGGGAGGGCTTACCATCTGGCCCC
cjB_seq05	GGCCAGATGGTAAGC
Seq07	GGAGGGCTTACCATCTG
spoT512new_R1	CCAATGCTTAATCAGTGAGG
spoT512new_F1	CCTCACTGATTAAGCATTGG
ST_R6	CAGAAACAAAAAAACACCCCGAAGGGTGTTCAATAATTGGTTACCAATGCTTAATCAGTG
P669	CCAATTATTGAACACCCTTCGGG
ST_F9	GAACACCCTTCGGGGTGTTTTTTTGTTTCTGGTCTCCCCAACTTATATCGTATGGGGCTG
tmp1	GGGAGACCAGAAACAAAAAAACAC
tmp2	CAACTTATATCGTATGGGGCTGAC
CBS_018	GAAGATCATCTTATTAATCAGATAAAATATTTCTAGATTTC
PY062	AGACCAAAACGATCTCAAGAAG
isoPdt15A_seq7	ACTCTTTGAACCGAGG
isoPdt15A_seq7	ACTCTTTGAACCGAGG
CBS_033	TGGAATGAGACAAACGCGGCC
CBS_034	CATTCCGCTGTTATGGCCGCG
CBS_017	AACGGCTTTGCCGCGGCCC
S4	GGAGATTTCCTGGAAGATGC
P403	AGCGGAAATGGCTTACGAACG
ST_F8	GTTCGTAAGCCATTTCCGCTCCAATTATTGAAGGCCG
ST_F8	GTTCGTAAGCCATTTCCGCTCCAATTATTGAAGGCCG
ST_R8	CGGCCTTCAATAATTGGAGCGGAAATGGCTTACGAAC
ST_R13	CCAGAAACAAAAAAAGGCCGCGTTAGCGGCCTTCAATAATTGGAGCGGAAATGGCTTACG
HH03_F2	TGAAGGCCGCTAACGCGGCCTTTTTTTGTTTCTGGTCTCCCTTTATGGCTAGCTCAGTCC
F4Fs	GGCCGCTAACGCGGCCT
Test1	GGCCGCGTTAGCGGCC
F5Fs	ACAAAAAAAGGCCGCGTTAG
tmp4	GGGAGACCAGAAACAAAAAAAGGC
P197	TTTCTGGTCTCCCTTTATGGCTAGCTCAGTCCTAGG
tmp3	tttatggctagctcagtcctagg
coTL_RG_F1	CTAGCTCAGTCCTAGGTACAATGCTAGCAATTCATTAAAGAGGAGAAAGGTACCATGTCC
S12	cagtcctaggtacaatgctagc
TetR_F	AAAGGTACCATGTCCAGATTAGATAAAAGTAAAGTGATTAACAGCG
seq_B31_R	GCCAATACAATGTAGGCTGC
24_2	TAGATGTGCTTTACTAAGTC
24_2	TAGATGTGCTTTACTAAGTC
CBS_002	aggtacacggcctacagaaaaacagtatg
CBS_003	tttcgagagtttcatactgtttttctgtaggcc
fix_tetR_F6	GAAAGTGGGTCcTAATAAACGCGTGC
fix_tetR_F6	GAAAGTGGGTCCTAATAAACGCGTGC
fix_tetR_R6	GCACGCGTTTATTAGGACCCACTTTC
coTL_RG_F2	GAACGCTCTCCTGAGTAGGACAAATTACTAGAGTCCCTATCAGTGATAGAGATTGACATC
coTL_RG_R2	GATGTCAATCTCTATCACTGATAGGGACTCTAGTAATTTGTCCTACTCAGGAGAGCGTTC
R_b_tetO_wt	TACTAGAGTCCCTATCAGTGATAGAGATTGACATCCCTATCAGTGATAGAGATAC
PY001	TCCCTATCAGTGATAGAGATTG
PY056	TCCCTATCAGTGATAGAGATTGACATCCCTATCAGTGATAGAG
P164	TCTCTATCACTGATAGGGATGTCAATCTC
ECF_seq2	tctatcactgatagggatgtc
ECF_seq2	TCTATCACTGATAGGGATGTC
P66	AGTGCTCAGTATCTCTATCACTGATAGGGATGTC
LS002_RBS-Reverse	gtgctcagtatctctatcactgataggg
LS002_RBS-Reverse	GTGCTCAGTATCTCTATCACTGATAGG
pTet_End_R1	GTGCTCAGTATCTCTATCACTGATAGG
pTet_End_R1	gtgctcagtatctctatcactgatagg
P58	AGTGCTCAGTATCTCTATCACTGATAG
PY002	GTGCTCAGTATCTCTATCACTG
GRP10	CTCTAGTAGTGCTCAGTATCTC
GRP10-2	TTTCTCCTCTTTCTCTAGTAGTGCTCAGTATCTC
TetR_RFP_R	ctagtatttctcctctttctctagtagtgctcag
TetR_RFP_R	CTAGTATTTCTCCTCTTTCTCTAGTAGTGCTCAG
ST_F2	GAGCACTACTAGAGAAAGAGGAGAAATACTAGATGTATCTGTTTGAAAGCCTGAATC
ST_R2	GATTCAGGCTTTCAAACAGATACATCTAGTATTTCTCCTCTTTCTCTAGTAGTGCTC
ST_Change_B0034_F	tactagagaaagaggagaaatactagaTGTATCTGTTTGAAAGCCTGAATCAACTG
LuxR_SpoT_F	ATGTATCTGTTTGAAAGCCTGAATCAACTG
LuxR_SpoT_F	aTGTATCTGTTTGAAAGCCTGAATCAACTG
ST5_SpoT_Seq1	GAAACGCTGATGGCGGC
ST5_SpoT_Seq1	GAAACGCTGATGGCGGC
ST5d_R1	CTTTTACCAAAAAGCTGTTCCATATCCTGGTAGGTGGCGG
ST5d_F1	CCGCCACCTACCAGGATATGGAACAGCTTTTTGGTAAAAG
ST_seq1	GGTAGAGGGGGTGTCGAAAC
ST_R3	GCGCATGTTGTGGGTACGGTCGGCAAGTTTGATG
ST_F3	CATCAAACTTGCCGACCGTACCCACAACATGCGC
CB_IFFL_10	tcgcccggacaaacgtcg
CB_IFFL_9	ccagcgggctataaatttcgagagtt
P408	CGCTTGAGGTTTTTCAGCAACTGACGAATTTTGGCGCG
CB_IFFL_5	cgcttgaggtttttcagcaactgacg
P420	CGCTTGAGGTTTTTCAGCAACTG
LuxR_RFP_F	CTCGGTACCAAATTCCAGAAAAGAGG
CB_IFFL_7	ctcggtaccaaattccagaaaagaggcctcccgaaaggggg
LuxR_RFP_F	CTCGGTACCAAATTCCAGAAAAGAGG
F3Rs	AGGGGGGCCTTTTTTCGTTTTG
F4Rs	AAAACGAAAAAAGGCCCCCC
CBS_007	GGACCAAAACGAAAAAAGGCCCCC
spoT_noRFP_Rvs	GGACCAAAACGAAAAAAGG
RFP_VR	ctctagtatggtgcaaaacctttcgc
RFP_VR	CTCTAGTATGGTGCAAAACCTTTCGC
cas3	CTCTAGTATGGTGCAAAACCTTTCGCGG
cjB_R5	GGCGCTATCATGCCATACCGCGAAAGGTTTTGCACCATAC
cjB_F6	GTATGGTGCAAAACCTTTCGCGGTATGGCATGATAGCGCC
PR_12	ATCTAGTATTTCTCCTCTTTCTCTAGTAGGCGCTATCATGC
PR_22	ATCTAGTATTTCTCCTCTTTCTCTAGTAGGCGCTATCATG
cjB_seq10	atgaaaaacataaatgccg
PY046	ATGAAAAACATAAATGCCGACGACAC
cjB_seq10	ATGAAAAACATAAATGCCG
ST_R4	CTTCTACAAGCTTTAATTTTATTAATTATTCTGTATGTGTCGTCGGCATTTATG
ST_F4	CATAAATGCCGACGACACATACAGAATAATTAATAAAATTAAAGCTTGTAGAAG
PY095	TTCACAATGTACCATTTTAGTCATATC
B31_gfp_seq01	TGTACCATTTTAGTCATATC
PY057	CAGATTTAACCATAGAATGAGGATAAATG
PY057-2	CTAGGATTGAAATATCAGATTTAACCATAGAATGAGGATAAATG
PY058	TCCTCATTCTATGGTTAAATCTGATATTTCAATCCTAGATAATTACCC
sfG_seq08	TCCATTTTTTAGGGTAATTATC
Seq01	ATGAATAGGGAAACTAAACCC
SEQ_RBS	ggaatgcttagttttgcacattcag
ST5_LuxR_Seq1	GGAATGCTTAGTTTTGCACATTCAG
cjB_seq01	AATAAATATAGCAAATAATAAATCAAAC
cjB_seq01	aataaatatagcaaataataaatcaaac
iso_seq_1	AATGTTTAGCGTGGG
Qp10	ACCAATGCGCAAATGAAACT
luxR_F	GTATGGGCAATCAATTGCTCCTGTTAAAATTG
luxR_R	CAATTTTAACAGGAGCAATTGATTGCCCATAC
Qp11	GGCAATCAATTGCTCCTGTT
tmp1	ttattaatttttaaagtatgggcaatcaattg
HH21_F8	GATTGCCCATACTTTAAAAATTAATAACACTGATAGTGCTAGTGTAGATCACTAC
HH21_R8	GTAGTGATCTACACTAGCACTATCAGTGTTATTAATTTTTAAAGTATGGGCAATC
RTp5	TTTTTAAAGTATGGGCAATC
P_YQ_57	ctttaaaaattaataacactgatagtgctagtgtagatcac
tmp2	cactgatagtgctagtgtagatcactactagagc
PY047	GTGATCTACACTAGCACTATCAGTG
PY006	GTGATCTACACTAGCACTATCAG
5Plux_R1_mut1	ACAAACCATTTTCTTGCGTAAACCTGTACGATCCTACAGGTCTCTAGTATATAAACGCAG
ST5_RFP_Seq1	ATATACTAGAGACCTGTAGGATCG
5Plux_mut_R	GTAAACCTGTACGATCCTACAGGT
LS020_pLux-seq-F	GGTTTACGCAAGAAAATGG
LS020_pLux-seq-F	ggtttacgcaagaaaatgg
CBS_051	tttattcgactataacaaaccattttcttgcgtaaac
Plux-3A_RV	ATTCGACTATAACAAACCATTTTCTTGCGT
Reverse	ATTCGACTATAACAAACCATTTTCTTGCGT
P241	ATTCGACTATAACAAACCATTTTCTTGC
RFP_RBS_BWD	tttattcgactataacaaaccattttct
RFP_RBS_BWD	TTTATTCGACTATAACAAACCATTTTCT
pLux_End_R1	TTTATTCGACTATAACAAACCATTTTC
CBS_057	ATctagtatttctcctctttctctagtatttattcgactataacaaaccattttc
pLux_End_R1	tttattcgactataacaaaccattttc
add_LuxR_R2short	CTCCTCTTTCTCTAGTATTTATTCGACTATAACAAACC
sfG_seq07	CTCTAGTATTTATTCGACTATAAC
PY079	CTAGTATTTCTCCTCTTTCTCTAGTATTTATTCGACTATAAC
LuxR_SpoT_R	CTAGTATTTCTCCTCTTTCTCTAGTATTTATTCGAC
LuxR_SpoT_R	ctagtatttctcctctttctctagtatttattcgac
CBS_058	aaatactagagaaagaggagaaatactagATGGATAAGAAATACTCAATAGGCTTAG
S26	TCCGACGCTATTTGTGCCG
S5	CAAATGAGATGGCGAAAG
AH4prR	TGCTTCTTGTCTTCTTCCACCAAAAAAGACTCTTCAAGTCGATGA
AH5prF	GACTTGAAGAGTCTTTTTTGGTGGAAGAAGACAAGAAGCATG
S25	CGCTAAGGCCAAATAGATTAAG
Sequence dCas 2	GCGATTCTTTCTGCACGATT
S6	CAATCAAAAAACGGATATGCAGG
CBS_060	AGAAGATTGAAAAAATCTTGACTTTTCGAATTCC
CBS_059	GCCAATGGACCAACATAATAAGGAATTCGAAAAG
Sequence dCas 3	GAAGAAACAATTACCCCATG
P260	CAATTAAAAGAAGATTATTTCAAAAAAATAG
P261	CTATTTTTTTGAAATAATCTTCTTTTAATTG
RFP_VR	ctctagtatggtgcaaaacctttcgc
SEQ_RBS	ggaatgcttagttttgcacattcag
cjB_seq01	aataaatatagcaaataataaatcaaac
CBS_051	tttattcgactataacaaaccattttcttgcgtaaac
RFP_RBS_BWD	tttattcgactataacaaaccattttct
LuxR_SpoT_R	ctagtatttctcctctttctctagtatttattcgac
power10 1primer	TAGCCCTCACACACCCCTAGGGAGAATATTTatggcttcctccgaagac
CBS_052	TCGGCCCTATACGACTCTAAACGTCGatggcttcctccgaagacgttatc
B0034_Tail	tactagagaaagaggagaaatactagatggcttcctccgaagac
Weal_RBS	TCCCGCCCAGTCAGGAGACAACAGCatggcttcctccgaagac
Strong_RBS	CGTATCCAATTATAAGGGGGTTCATatggcttcctccgaagac
iso_seq_2_RFP	cagaccgctaaactg
ST5_RFP_Seq2	tcatctacaaagttaaactgcgtgg
LS019_mRFP-end-seq-F	tacgaacgtgctgaagg
LuxR_RFP_R	ttattaagcaccggtggagtgacg
ST_Change_B0034_F	tactagagaaagaggagaaatactagaTGTATCTGTTTGAAAGCCTGAATCAACTG
LS001_RBS-1k-forward	GTTACAGCTTAGCCCGATCCATTTatgtatctgtttgaaagcc
LuxR_SpoT_F	aTGTATCTGTTTGAAAGCCTGAATCAACTG
GFP_R3	ctcttcgcctttacgcatTTGAATCAGTTGATTCAGGC
ST5_SpoT_Seq1	GAAACGCTGATGGCGGC
GFP_F2	gtatggatgaactgtacaaatgatgaCTCGGTACCAAATTCCAG
LuxR_RFP_F	CTCGGTACCAAATTCCAGAAAAGAGG
ST_Iso_GFP_F11	CGTTTTGGTCCCCGCTTACttgacggctagctcagtcc
ST_Iso_GFP_R11	cgtcaaGTAAGCGGGGACCAAAACG
ST_Iso_GFP_F12	ctgcgtttataTACTAGAGtaacaccgAGACAAGCTGTGACCGTCTC
ST_Iso_GFP_R12	GAGACGGTCACAGCTTGTCTcggtgttaCTCTAGTAtataaacgcag
P837	tgatcttcttgagatcgttttggtctg
P1042	ttgacatccctatcagtgatagagatactgag
P1043	GGCGCGCCTTCTAGATTTCAGTGCAATTTATCTCTTCAAATGTAGC
P1044	actagagtcacacaggactactagATGGTTGCGGTAAGAAGTGCAC
P1045	TTATTACAGCTGGTAGGTGAACGGC
P1046	GCCGTTCACCTACCAGCTGTAATAAGACGAACAATAAGGCCGCAAATC
P1047	GACCAAAACGATCTCAAGAAGATCATCTTATTAAACGCTTCTGCCGTCAGC
P1048	TGCACTGAAATCTAGAAGGCGCGCCTTGCCGCTTAATCATCCGGCTC
P1049	ATctagtagtcctgtgtgactctagtaCCACACATTATACGAGCCGGATGATTAAGCGGC
P1050	TGCACTGAAATCTAGAAGGCGCGCCAAAAAATTTATTTGCTTATTAATCATCCGGCTCGC
P1051	ATctagtagtcctgtgtgactctagtaGAAATAATTATGCGAGCCGGATGATTAATAAGC
P1052	TGCACTGAAATCTAGAAGGCGCGCCCACGGTGTTAGACATTTATCCCTTGCGGCGATATA
P1053	ATctagtagtcctgtgtgactctagtaCCACACATTATATCGCCGCAAGGGATAAATGTC
P1062	AGTTCCATctagtatttctcctctttctctagtaaCCACACATTATATCGCCGCAAGGGA
P1063	tagagaaagaggagaaatactagATGGAACTGCGTGACCTTGATTTAAAC
P1064	TTATCAATCCGTAAACAGGTCAAACATCAG
P1065	GTTTGACCTGTTTACGGATTGATAAGCCGGAGCGGAGATCTG
P1066	TCGAAGGTATGGTCGACCGC
P1067	CTACCGCGGTCGACCATACCTTCGAgcttaacgatcgttggctggg
P1068	gttaataacggtaacggagcaaacaatataaataaatac
P1069	tttatattgtttgctccgttaccgttattaacactagagtcacacaggactactagATGG
P1070	aTTTCTCCTCTTTctctagtagttaataacggtaacggagcaaacaatataaataaatac
P1071	accgttattaactactagagAAAGAGGAGAAAtactagATGGTTGCGGTAAGAAGTGCAC
P1072	CCCCTAATACTTCCGTTATACgttaataacggtaacggagcaaacaatataaataaatac
P1073	ttattaacGTATAACGGAAGTATTAGGGGACTACAATGGTTGCGGTAAGAAGTGCAC
P1074	GCTACATTTGAAGAGATAAATTGCACTGAAATCTAGAA
P1075	TTCTAGATTTCAGTGCAATTTATCTCTTCAAATGTAGC
P1076	ttatttatattgtttgctccgttaccgttattaacATCAACCGCGTTAGGAACTCG
P1077	CCTTATTGATATGTGCACTTCTTACCGCAACCATGTTTCGAGTTCCTAACGCGGTTGATg
P1078	ATGGTTGCGGTAAGAAGTGCAC
P1079	ttatttatattgtttgctccgttaccgttattaacATCAACCGCGTTAGGATCTCG
P1080	CCTTATTGATATGTGCACTTCTTACCGCAACCATTTTTCGAGATCCTAACGCGGTTGATg
P1085	ATCTTCCAGGAAATCTCCGCC
P1086	CACAGCTTGTCTGTAAGCGGcggtgttaCTCTAGTACCTTTGGTCGAAAAAAAAAGCCCG
P1087	tacacatggcatggatgaactatacaaaGCAGCAAACGACGAAAACTACGCTTTAGTAGC
P1088	gcctttcgttttatttgatgcctggctctagtattattaTGCTACTAAAGCGTAGTTTTC
P1089	ggtgggcctttctgcgtttataTACTAGAGtaacaccgAGACAAGCTG
P1090	tttgtatagttcatccatgccatgtgtaatc
P1091	TCCCGAAAGGGGGGCCTTTTTTCGTTTTGGTCCGGCGCGCCTTGACAATTAATCATCCGG
P1092	gtactttcctgtgtgactctagtTCCACACATTATACGAGCCGGATGATTAATTGTCAAG
P1093	GTGTGGAactagagtcacacaggaaagtactagatg
HH21_F8	GATTGCCCATACTTTAAAAATTAATAACACTGATAGTGCTAGTGTAGATCACTAC
HH21_R8	GTAGTGATCTACACTAGCACTATCAGTGTTATTAATTTTTAAAGTATGGGCAATC
HHC1_F1b	CAAATTTTCTGTCAGTGGAGAGGGTGAAGGTGATGCAACATACGGAAAAC
HHC1_R1b	GTTTTCCGTATGTTGCATCACCTTCACCCTCTCCACTGACAGAAAATTTG
